# Supplementary material for: Data on acoustic phonetic properties of non-coronal fricatives in monosyllabic words of Zhongjiang Chinese
Source: Data Brief. 2022 Mar 16;42:108062. doi: 10.1016/j.dib.2022.108062 (PMC8958547; doi:10.1016/j.dib.2022.108062)
Supplement: Supplementary file 1 [file mmc1.zip › mmc1.csv]

filename	syllable	speaker	gender	rep	pinyin	syllable_IPA	fricative	rime_IPA	vowel_IPA	coda_IPA	tone_IPA	tone_number	study1_items	study2_items	study3_items	study4_items	proto_category	max_amp_nf	max_freq_nf	COG_mid_nf	SD_mid_nf	Skew_mid_nf	Kurtosis_mid_nf	COG1_nf	SD1_nf	Skew1_nf	Kurtosis1_nf	COG2_nf	SD2_nf	Skew2_nf	Kurtosis2_nf	COG3_nf	SD3_nf	Skew3_nf	Kurtosis3_nf	COG4_nf	SD4_nf	Skew4_nf	Kurtosis4_nf	StartTime	EndTime	C_dur	mid_start	mid	mid_end	COG_mid	SD_mid	Skew_mid	Kurtosis_mid
syll001_speaker10_rep01	1	10	f	1	fǎ	fa31	f	a31	a	null	31	2	0	0	0	0	f	19.22	10292.87	8920	4547.81	0.05	-0.27	3957	3581.36	1.52	2.26	6278	4697.13	0.57	-0.35	7283	4160.87	0.46	0.11	442	882.38	10.71	152.34	1.36	1.5	140	1.42	1.43	1.44	8987	4500.99	0.06	-0.24
syll001_speaker10_rep02	1	10	f	2	fǎ	fa31	f	a31	a	null	31	2	0	0	0	0	f	19.16	2928.52	5362	4338.8	0.98	0.23	2945	3423.4	1.83	3.63	4618	4328.74	1.25	0.89	4491	3904.78	1.3	1.39	675	745.96	13.11	271.04	1.4	1.51	110	1.445	1.455	1.465	5398	4332.53	0.98	0.22
syll001_speaker10_rep03	1	10	f	3	fǎ	fa31	f	a31	a	null	31	2	0	0	0	0	f	10.83	12144.73	9318	4906.78	-0.17	-0.92	3795	4847.94	0.98	-0.32	8299	5076.58	-0.01	-1.17	6169	4509.19	0.55	-0.49	522	1010.79	8.49	89.1	1.11	1.24	130	1.165	1.175	1.185	9561	4734.5	-0.16	-0.9
syll001_speaker10_rep04	1	10	f	4	fǎ	fa31	f	a31	a	null	31	2	0	0	0	0	f	19.13	1679.59	4300	5762.33	1.34	0.21	7809	7209.94	0.14	-1.67	4300	5762.33	1.34	0.21	4300	5762.33	1.34	0.21	575	498.64	15.11	453.31	1.25	1.33	80	1.28	1.29	1.3	4706	5885.06	1.21	-0.15
syll001_speaker10_rep05	1	10	f	5	fǎ	fa31	f	a31	a	null	31	2	0	0	0	0	f	19.14	8053.42	9613	3922.31	-0.14	0.69	1891	3813.14	2.58	6.33	9308	5495	-0.51	-0.87	4514	4961.38	1.07	0.14	462	1388.09	6.72	56.26	0.71	0.84	130	0.765	0.775	0.785	9955	3542.91	0.22	0.72
syll001_speaker10_rep06	1	10	f	6	fǎ	fa31	f	a31	a	null	31	2	0	0	0	0	f	19.47	11154.2	8999	4753.39	-0.87	-0.43	2581	3862.22	1.39	1.25	4240	4915.09	0.71	-0.73	3508	3662.14	1.42	1.41	480	1152.24	7.38	75.37	0.73	0.85	120	0.78	0.79	0.8	10370	3452.19	-1.21	1.7
syll001_speaker10_rep07	1	10	f	7	fǎ	fa31	f	a31	a	null	31	2	0	0	0	0	f	28.44	1679.59	4157	4695.09	1.54	1.63	2695	3313.41	1.85	4.08	5144	4527.09	1.09	0.65	3116	3722.62	2.13	4.65	587	1385.06	6.17	53.64	1.14	1.26	120	1.19	1.2	1.21	4323	4719.06	1.5	1.49
syll001_speaker10_rep08	1	10	f	8	fǎ	fa31	f	a31	a	null	31	2	0	0	0	0	f	16.67	8354.88	7271	4837.3	0.2	-0.59	2865	3439.32	1.6	2.46	4133	4255.59	1.24	0.66	4184	4896.25	1.2	0.24	402	434.03	11.28	277.39	0.88	1	120	0.93	0.94	0.95	8014	4460.84	0.21	-0.33
syll001_speaker10_rep09	1	10	f	9	fǎ	fa31	f	a31	a	null	31	2	0	0	0	0	f	24.03	1507.32	5732	5219.58	0.47	-1.14	6816	4994.75	-0.19	-1.01	5953	5336.86	0.49	-1.13	5607	5142.12	0.53	-1.02	515	1263.71	8.65	96.22	1.55	1.65	100	1.59	1.6	1.61	6111	5181.03	0.38	-1.19
syll001_speaker10_rep10	1	10	f	10	fǎ	fa31	f	a31	a	null	31	2	0	0	0	0	f	26.59	12790.72	10424	3987.51	-1.1	0.77	5070	5224.86	0.87	-0.61	9407	4981.5	-0.61	-0.98	6896	4644.62	0.27	-0.8	524	850.29	10.61	171.14	0.63	0.77	140	0.69	0.7	0.71	10501	3902.15	-1.11	0.87
syll001_speaker1_rep01	1	1	m	1	fǎ	fa31	f	a31	a	null	31	2	0	0	0	0	f	14.63	8527.15	6251	4716.32	0.31	-0.68	4678	4708.69	0.68	-0.84	5630	4562.22	0.3	-1.03	5865	4889.47	0.42	-0.85	306	310.01	29.33	1351.22	1.48	1.61	130	1.535	1.545	1.555	7132	4380.16	0.23	-0.43
syll001_speaker1_rep02	1	1	m	2	fǎ	fa31	f	a31	a	null	31	2	0	0	0	0	f	14.86	8354.88	6838	4786.02	0.38	-0.34	3324	4405.48	1.31	0.76	5785	4655.23	0.44	-0.58	4840	4498.71	0.91	0.06	290	522.45	21.79	627.46	1.17	1.32	150	1.235	1.245	1.255	7291	4601.33	0.37	-0.2
syll001_speaker1_rep03	1	1	m	3	fǎ	fa31	f	a31	a	null	31	2	0	0	0	0	f	18.51	7062.89	6755	3594.51	0.26	0.24	4667	3762.78	0.65	-0.25	6457	3780.01	-0.02	-0.32	6209	4169.17	0.39	-0.3	525	1397.19	8.47	88.45	1.21	1.32	110	1.255	1.265	1.275	6850	3530.1	0.29	0.31
syll001_speaker1_rep04	1	1	m	4	fǎ	fa31	f	a31	a	null	31	2	0	0	0	0	f	23.2	7622.75	7775	3179.35	0.56	2.52	4622	4035.32	0.6	-0.53	6645	4089.77	0.25	-0.24	7855	4543.46	0.2	-0.09	462	1513.43	7.48	62.31	1.21	1.36	150	1.275	1.285	1.295	7868	3082.77	0.72	2.76
syll001_speaker1_rep05	1	1	m	5	fǎ	fa31	f	a31	a	null	31	2	0	0	0	0	f	20.78	7536.62	7380	3782.09	0.45	0.98	5361	4166.57	0.3	-0.83	6768	3948.59	0.19	-0.22	7893	4091.35	0.34	0.63	374	713.72	16.26	320.4	1.39	1.52	130	1.445	1.455	1.465	7492	3702.82	0.51	1.11
syll001_speaker1_rep06	1	1	m	6	fǎ	fa31	f	a31	a	null	31	2	0	0	0	0	f	16.95	7364.36	5370	3557.23	0.63	1.25	3681	3980.2	1.19	0.69	5048	3925.83	0.53	-0.07	4441	3951.03	1.21	1.41	258	739.28	12.89	218.23	1.31	1.43	120	1.36	1.37	1.38	5567	3472.8	0.66	1.49
syll001_speaker1_rep07	1	1	m	7	fǎ	fa31	f	a31	a	null	31	2	0	0	0	0	f	16.81	7450.49	7437	4000.59	-0.01	-0.17	3967	3784.35	0.76	-0.27	6083	3970.68	0.18	-0.48	6787	4113.44	0.22	-0.24	308	855.22	11.87	172.49	1.09	1.21	120	1.14	1.15	1.16	7723	3802.98	0.04	0.02
syll001_speaker1_rep08	1	1	m	8	fǎ	fa31	f	a31	a	null	31	2	0	0	0	0	f	20.07	6718.36	6213	3697.59	1.04	3.28	3202	3408.51	1.16	0.75	4340	3579.72	0.71	0.4	5867	3583.87	0.15	-0.04	374	1221.5	8.59	88.41	1.5	1.65	150	1.565	1.575	1.585	6511	3523.63	1.26	4.07
syll001_speaker1_rep09	1	1	m	9	fǎ	fa31	f	a31	a	null	31	2	0	0	0	0	f	19.99	7579.69	8302	4399.03	0.66	0.81	4148	4175.33	0.93	-0.11	6426	3930.05	0.31	0.34	6878	4161.04	0.56	0.74	457	1413.56	7.53	66.5	1.06	1.2	140	1.12	1.13	1.14	8403	4329.9	0.71	0.88
syll001_speaker1_rep10	1	1	m	10	fǎ	fa31	f	a31	a	null	31	2	0	0	0	0	f	22.25	7708.89	6933	3855.71	0.17	0.48	4095	4653.45	0.93	-0.38	6727	3938.58	-0.03	-0.28	6759	4431.51	0.29	-0.3	276	370.37	26.64	983.67	1.46	1.58	120	1.51	1.52	1.53	7143	3719.29	0.22	0.72
syll001_speaker2_rep01	1	2	f	1	fǎ	fa31	f	a31	a	null	31	2	0	0	0	0	f	6.08	8268.75	4947	5709.06	0.87	-0.5	1879	3953.22	2.61	6.17	5250	6569.45	0.61	-1.45	3952	4369.8	1.55	1.88	561	529.76	9.65	179.3	1.01	1.16	150	1.075	1.085	1.095	6295	5766.2	0.54	-0.91
syll001_speaker2_rep02	1	2	f	2	fǎ	fa31	f	a31	a	null	31	2	0	0	0	0	f	12.45	2239.45	7717	5687.83	0.48	-0.71	5167	4396.94	0.14	-1.59	1930	3529.73	2.35	4.89	6652	4764.65	0.34	-0.98	372	721.16	14.02	264.72	1.06	1.25	190	1.145	1.155	1.165	8254	5496.16	0.47	-0.7
syll001_speaker2_rep03	1	2	f	3	fǎ	fa31	f	a31	a	null	31	2	0	0	0	0	f	21.39	1550.39	3766	4081.3	1.63	1.62	1831	2709.62	3.19	11.73	2908	3868.23	1.97	3.1	2807	2920.63	2.61	8.35	559	1267.4	8.38	94.09	0.89	1.03	140	0.95	0.96	0.97	3890	4094.36	1.6	1.5
syll001_speaker2_rep04	1	2	f	4	fǎ	fa31	f	a31	a	null	31	2	0	0	0	0	f	18.97	2497.85	6208	5532.35	0.93	-0.71	2170	1535.58	4.94	42.13	5232	5535.46	1.28	0.06	2360	2551.56	4.02	18.39	526	1091.94	9.7	133.24	1.01	1.16	150	1.075	1.085	1.095	6254	5528.22	0.93	-0.73
syll001_speaker2_rep05	1	2	f	5	fǎ	fa31	f	a31	a	null	31	2	0	0	0	0	f	23.11	2239.45	4489	4104.34	1.54	1.61	2290	2422.07	2.54	9.67	3802	5504.85	1.93	2.44	2802	3339.6	2.38	5.62	802	1842.92	6.63	53.21	1.22	1.36	140	1.28	1.29	1.3	4523	4102.74	1.54	1.59
syll001_speaker2_rep06	1	2	f	6	fǎ	fa31	f	a31	a	null	31	2	0	0	0	0	f	18.44	11584.86	9765	4235.59	-0.43	0.05	1172	1933.77	5.07	30.93	3729	4510.83	1.45	1.23	9282	4549.81	-0.35	-0.67	510	1289.59	8.06	77.45	1.12	1.28	160	1.19	1.2	1.21	9888	4118.76	-0.4	0.1
syll001_speaker2_rep07	1	2	f	7	fǎ	fa31	f	a31	a	null	31	2	0	0	0	0	f	9.92	14900.98	10190	6038.67	-0.2	-1.24	2413	3040.09	2.43	6.98	5969	5621.28	0.75	-0.85	4449	4727.01	1.44	0.96	617	774.26	12.12	227.49	1.93	2.06	130	1.985	1.995	2.005	10534	5839.5	-0.23	-1.19
syll001_speaker2_rep08	1	2	f	8	fǎ	fa31	f	a31	a	null	31	2	0	0	0	0	f	15.44	11068.07	7469	4764.91	0.33	-0.66	1197	3141.01	3.68	13.67	5033	5175.81	1.16	0.04	4283	4061	1.71	2.61	542	598.32	11.26	233.73	1.14	1.32	180	1.22	1.23	1.24	7607	4700.63	0.33	-0.64
syll001_speaker2_rep09	1	2	f	9	fǎ	fa31	f	a31	a	null	31	2	0	0	0	0	f	22.21	1765.72	7627	4625.08	0.09	-0.91	2782	3478.41	1.92	3.24	4919	4574.24	1.01	-0.04	2743	3290.58	2.51	6.43	511	1284.7	9.36	109.43	0.84	0.99	150	0.905	0.915	0.925	7657	4610.21	0.08	-0.91
syll001_speaker2_rep10	1	2	f	10	fǎ	fa31	f	a31	a	null	31	2	0	0	0	0	f	11.92	12187.79	9452	4919.56	0.11	-0.41	2780	2790.1	2.31	7.88	4531	3857.2	1.62	2.3	9609	3710.48	-0.41	1.13	1012	2235.02	5.14	31.32	0.97	1.15	180	1.05	1.06	1.07	9691	4745.68	0.17	-0.38
syll001_speaker3_rep01	1	3	m	1	fǎ	fa31	f	a31	a	null	31	2	0	0	0	0	f	8.55	6287.7	8179	5119.65	0.21	-0.68	1539	2809.79	2.91	9.04	6110	4247.41	0.51	-0.18	7677	4516.01	0.53	0.32	403	1172.16	10.57	136.16	1.77	1.93	160	1.84	1.85	1.86	9088	4573.33	0.35	-0.59
syll001_speaker3_rep02	1	3	m	2	fǎ	fa31	f	a31	a	null	31	2	0	0	0	0	f	10	13824.32	9836	5127.94	-0.08	-0.78	2764	3658.77	2.06	5.27	8122	4503.81	0.72	-0.07	7617	4515	0.63	0.39	445	302.47	7.61	253.5	1.43	1.56	130	1.485	1.495	1.505	10277	4799.51	-0.008	-0.77
syll001_speaker3_rep03	1	3	m	3	fǎ	fa31	f	a31	a	null	31	2	0	0	0	0	f	11.25	6589.16	10812	6494.9	0.36	-1.39	3531	3537.38	0.84	1.3	2455	3505.07	2.33	6.82	9260	5598.43	0.27	-0.73	355	1077.48	11.72	166.23	1.31	1.51	200	1.4	1.41	1.42	10971	6409.19	0.37	-1.44
syll001_speaker3_rep04	1	3	m	4	fǎ	fa31	f	a31	a	null	31	2	0	0	0	0	f	11.67	8010.35	7452	3101.92	0.59	4.28	1327	2027.53	3.81	19.94	3009	3710.41	1.68	2.25	2997	4391.85	1.78	2.53	496	532.87	20.46	599.29	1.16	1.35	190	1.245	1.255	1.265	7724	2809.02	1.2	5.94
syll001_speaker3_rep05	1	3	m	5	fǎ	fa31	f	a31	a	null	31	2	0	0	0	0	f	8.22	9173.14	6784	4466.71	0.29	0.1	2613	4099.16	1.7	2.05	7264	4042.83	0.27	1.06	2304	3623.75	2.51	6.09	423	650.92	18.03	433.65	0.91	1.02	110	0.955	0.965	0.975	7311	4216.02	0.31	0.48
syll001_speaker3_rep06	1	3	m	6	fǎ	fa31	f	a31	a	null	31	2	0	0	0	0	f	9.5	7105.96	9663	5293.38	0.8	-0.41	2114	3497.87	2.72	8.52	7510	4433.04	1.64	2.72	9314	4999.59	0.63	-0.08	466	558.71	18.62	484.29	1.78	1.98	200	1.87	1.88	1.89	9749	5238.86	0.84	-0.43
syll001_speaker3_rep07	1	3	m	7	fǎ	fa31	f	a31	a	null	31	2	0	0	0	0	f	0	0	3126	3974.97	1.72	2.72	1305	2264.75	3.52	18.03	1548	3626.82	3.53	12.54	6064	3304.91	0.62	1.98	601	1762.4	5.98	42.73	0.99	1.17	180	1.07	1.08	1.09	4188	4115.11	1.43	1.73
syll001_speaker3_rep08	1	3	m	8	fǎ	fa31	f	a31	a	null	31	2	0	0	0	0	f	15.26	7450.49	7820	3414.32	1.34	3.29	2356	3084.57	1.63	2.73	5973	3296.93	0.72	2.96	5927	4634.71	0.49	-0.22	313	723.38	15.83	324.14	0.79	0.93	140	0.85	0.86	0.87	7844	3393.43	1.38	3.35
syll001_speaker3_rep09	1	3	m	9	fǎ	fa31	f	a31	a	null	31	2	0	0	0	0	f	5.45	6890.63	7484	4391.34	0.5	0.5	2464	3695.98	1.44	2.08	2883	4029.94	1.41	1.67	4763	4453.95	0.69	-0.07	436	581.77	17.42	458.08	1	1.19	190	1.085	1.095	1.105	7943	4108.55	0.67	0.83
syll001_speaker3_rep10	1	3	m	10	fǎ	fa31	f	a31	a	null	31	2	0	0	0	0	f	5.89	1464.26	4022	4707.31	1.13	0.13	7283	4731.14	-0.24	-0.64	8226	4247.65	-0.51	0.15	1262	2362.14	3.85	19.38	469	665.67	17.73	417.88	1.2	1.32	120	1.25	1.26	1.27	4855	4791.17	0.89	-0.35
syll001_speaker4_rep01	1	4	f	1	fǎ	fa31	f	a31	a	null	31	2	0	0	0	0	f	17.04	1593.46	6003	6796.47	1.08	-0.33	2532	2953.67	3.22	11.78	2824	3642.99	3.21	10.49	3010	4241.6	2.09	3.99	729	603.45	12.05	277.07	1.42	1.6	180	1.5	1.51	1.52	6889	6863.63	0.91	-0.7
syll001_speaker4_rep02	1	4	f	2	fǎ	fa31	f	a31	a	null	31	2	0	0	0	0	f	24.36	1593.46	2932	4597.41	2.43	4.98	1674	3222.3	3.37	12.41	3030	4972.77	2.17	3.59	1623	3040.54	3.82	15.8	369	729.18	13.26	216.97	1.2	1.33	130	1.255	1.265	1.275	3836	4947.3	2.08	3.09
syll001_speaker4_rep03	1	4	f	3	fǎ	fa31	f	a31	a	null	31	2	0	0	0	0	f	22.85	1550.39	4766	5547.11	1.33	0.38	1719	2787.84	3.6	15.71	4093	5007.72	1.42	0.86	1755	3959.33	3.29	10.36	465	548.2	13.47	289.26	0.89	1.06	170	0.965	0.975	0.985	5071	5591.07	1.26	0.16
syll001_speaker4_rep04	1	4	f	4	fǎ	fa31	f	a31	a	null	31	2	0	0	0	0	f	20.09	1076.66	1288	2112.7	4.29	21.48	340	1315.6	10.11	120.3	485	1235.85	9.5	116.06	1247	1752.92	4.55	24.69	352	786.18	14.54	275.31	0.8	0.97	170	0.875	0.885	0.895	1404	2176.14	4.16	19.91
syll001_speaker4_rep05	1	4	f	5	fǎ	fa31	f	a31	a	null	31	2	0	0	0	0	f	16.76	1033.59	3026	4526.69	2.01	3.32	2033	4066.35	2.2	4.38	4773	5170.77	1.02	0.48	1817	3214.45	2.22	4.01	341	793.11	12.41	177.14	0.66	0.84	180	0.74	0.75	0.76	3422	4680.51	1.84	2.58
syll001_speaker4_rep06	1	4	f	6	fǎ	fa31	f	a31	a	null	31	2	0	0	0	0	f	12.8	1162.79	1203	2150.9	4.05	18.98	184	799.79	13.53	242.31	703	1725.35	5.42	36.78	2145	2914.92	1.84	2.71	351	587.87	16.66	398.73	0.9	1.08	180	0.98	0.99	1	1382	2275	3.78	16.27
syll001_speaker4_rep07	1	4	f	7	fǎ	fa31	f	a31	a	null	31	2	0	0	0	0	f	20.44	1076.66	1758	3173.39	3.17	10.01	291	1242.79	10.52	130.56	561	1579.7	6.97	59.53	844	2189.62	4.29	20.44	359	696.09	16.16	341.43	1.71	1.99	280	1.84	1.85	1.86	1934	3284.56	3.01	8.85
syll001_speaker4_rep08	1	4	f	8	fǎ	fa31	f	a31	a	null	31	2	0	0	0	0	f	26.44	4909.57	1604	2545.76	2.63	6.99	717	2218.93	5.81	37.73	1682	2825	2.48	7.43	1117	1927.54	3.65	16.57	390	634.44	16.28	388.88	0.65	0.89	240	0.76	0.77	0.78	1980	2728.82	2.31	5.1
syll001_speaker4_rep09	1	4	f	9	fǎ	fa31	f	a31	a	null	31	2	0	0	0	0	f	24.64	1981.05	4429	4995.43	1.77	2.24	1356	3307.84	3.75	14.98	1712	3290.52	3.24	11.59	1492	3062.34	2.63	6.09	432	933.84	11.28	166.77	0.85	1.03	180	0.93	0.94	0.95	4692	5030.77	1.72	2
syll001_speaker4_rep10	1	4	f	10	fǎ	fa31	f	a31	a	null	31	2	0	0	0	0	f	25.02	1119.73	2170	3317	2.25	4.72	1064	2168.03	3.83	15.5	3231	4093.51	1.26	0.51	1644	2779.7	2.48	5.39	365	891.37	9.84	108.49	1.03	1.17	140	1.09	1.1	1.11	2694	3520.16	1.96	3.28
syll001_speaker5_rep01	1	5	m	1	fǎ	fa31	f	a31	a	null	31	2	0	0	0	0	f	14.96	10766.6	10510	4904.19	-0.28	-0.57	7539	5623.09	0.27	-1.07	10153	4476.29	-0.37	-0.35	9376	4964.68	0.05	-0.74	360	803.88	14.55	252.44	1.04	1.25	210	1.135	1.145	1.155	10649	4784.69	-0.25	-0.56
syll001_speaker5_rep02	1	5	m	2	fǎ	fa31	f	a31	a	null	31	2	0	0	0	0	f	19	9216.21	11242	5288.94	0.01	-0.89	4549	5256.61	0.93	-0.55	8707	4597.35	0.2	-0.4	8462	4510.75	0.74	0.17	975	2237.8	4.45	22.47	0.98	1.16	180	1.06	1.07	1.08	11281	5256.75	0.02	-0.9
syll001_speaker5_rep03	1	5	m	3	fǎ	fa31	f	a31	a	null	31	2	0	0	0	0	f	16.84	10120.61	8501	5441.31	0.3	-0.96	7841	5858.15	0.11	-1.13	6373	5931.56	0.62	-0.94	7034	5149.34	0.65	-0.51	677	1745.53	6.48	48.04	0.96	1.11	150	1.025	1.035	1.045	8612	5390.66	0.3	-0.96
syll001_speaker5_rep04	1	5	m	4	fǎ	fa31	f	a31	a	null	31	2	0	0	0	0	f	16.16	10249.8	11107	5006.09	-0.21	-0.66	1696	3194.97	2.97	9.28	8407	5279.77	0.05	-0.97	8942	5156.44	0.25	-0.79	560	773.57	14.19	267.1	0.75	0.98	230	0.855	0.865	0.875	11177	4944.22	-0.19	-0.67
syll001_speaker5_rep05	1	5	m	5	fǎ	fa31	f	a31	a	null	31	2	0	0	0	0	f	15.1	9345.41	10087	4465.25	0.19	-0.03	7764	5037.5	0.48	-0.04	8805	4886.65	0.13	-0.33	9181	5179.28	0.007	-0.78	526	400.79	16.43	553.24	0.96	1.14	180	1.04	1.05	1.06	10185	4375.85	0.26	-0.04
syll001_speaker5_rep06	1	5	m	6	fǎ	fa31	f	a31	a	null	31	2	0	0	0	0	f	17.78	13264.45	9842	4916.52	0.24	-0.62	9007	4459	-0.24	-0.26	9659	4023	-0.11	0.33	9114	5182.69	0.36	-0.65	526	755.29	12.58	210.92	1.05	1.24	190	1.135	1.145	1.155	9900	4873.33	0.26	-0.62
syll001_speaker5_rep07	1	5	m	7	fǎ	fa31	f	a31	a	null	31	2	0	0	0	0	f	17.41	8527.15	10960	4100.93	0.06	-0.13	4858	4367.87	0.58	-0.35	7868	3955.16	0.61	0.77	8778	4743.16	0.24	-0.37	537	891.23	10.84	149.11	1.51	1.7	190	1.595	1.605	1.615	11002	4053.03	0.1	-0.18
syll001_speaker5_rep08	1	5	m	8	fǎ	fa31	f	a31	a	null	31	2	0	0	0	0	f	15.67	13824.32	10022	5181.05	-0.32	-0.73	4403	4375.25	1.04	0.2	5215	4956.27	1.03	0.18	7995	5286.12	0.36	-0.68	560	1286.79	9	95.54	1.18	1.37	190	1.265	1.275	1.285	10098	5126.96	-0.32	-0.71
syll001_speaker5_rep09	1	5	m	9	fǎ	fa31	f	a31	a	null	31	2	0	0	0	0	f	16.79	7149.02	10611	4536.8	0.39	-0.03	6649	4554.75	0.25	-0.41	8220	4288.08	0.12	0.08	11069	4742.93	-0.22	-0.24	565	1653.69	7.26	56.75	1.19	1.42	230	1.295	1.305	1.315	10655	4494.67	0.43	-0.05
syll001_speaker5_rep10	1	5	m	10	fǎ	fa31	f	a31	a	null	31	2	0	0	0	0	f	9.82	10637.4	10690	5508.9	-0.14	-0.68	3941	4550.44	1.51	1.92	6720	5567.54	0.66	-0.37	9800	5648.9	0.18	-0.77	554	1641.08	6.95	55.47	1.01	1.22	210	1.105	1.115	1.125	10994	5281.93	-0.1	-0.64
syll001_speaker6_rep01	1	6	f	1	fǎ	fa31	f	a31	a	null	31	2	0	0	0	0	f	16.41	1464.26	6892	5388.47	0.56	-0.67	5489	5908.26	1.04	0.04	5106	5141.11	1.24	0.74	5841	5755.53	0.85	-0.61	517	415.97	11.25	315.59	0.99	1.1	110	1.035	1.045	1.055	7069	5347.49	0.54	-0.67
syll001_speaker6_rep02	1	6	f	2	fǎ	fa31	f	a31	a	null	31	2	0	0	0	0	f	16.8	1119.73	2461	4016.09	2.63	6.72	6067	6313.2	1.01	-0.27	980	2058.51	5.62	37.34	3259	4972.59	2.09	3.44	479	543.35	17.06	457.51	1.13	1.2	70	1.155	1.165	1.175	2895	4226.42	2.4	5.31
syll001_speaker6_rep03	1	6	f	3	fǎ	fa31	f	a31	a	null	31	2	0	0	0	0	f	13.6	14944.04	10664	5754.91	-0.24	-1.04	2702	4902.39	2.34	4.07	3970	5049.61	1.93	2.71	5466	5899.62	1.11	-0.09	464	491.2	12.36	260.36	0.46	0.6	140	0.52	0.53	0.54	10814	5655.6	-0.24	-1.01
syll001_speaker6_rep04	1	6	f	4	fǎ	fa31	f	a31	a	null	31	2	0	0	0	0	f	14.03	1162.79	5386	6339.2	1.01	-0.37	6028	7331.03	0.93	-0.78	5954	6709.74	0.91	-0.62	4867	5858.33	1.13	0.02	648	1568.11	8.63	83.37	0.94	1.03	90	0.975	0.985	0.995	5850	6420.82	0.89	-0.6
syll001_speaker6_rep05	1	6	f	5	fǎ	fa31	f	a31	a	null	31	2	0	0	0	0	f	10.86	1894.92	4172	6157.57	1.55	0.95	2613	4024.82	2.62	6.57	4172	6157.57	1.55	0.95	4172	6157.57	1.55	0.95	531	367.89	11.49	382.77	0.94	1.02	80	0.97	0.98	0.99	6714	6676.53	0.91	-0.74
syll001_speaker6_rep06	1	6	f	6	fǎ	fa31	f	a31	a	null	31	2	0	0	0	0	f	22.51	13867.38	6990	6416.61	0.31	-1.57	7610	5928.72	0.08	-1.44	7331	6505.25	0.21	-1.63	6000	6218.92	0.61	-1.28	481	771.66	11.84	197.24	0.84	0.93	90	0.875	0.885	0.895	7278	6389.01	0.25	-1.6
syll001_speaker6_rep07	1	6	f	7	fǎ	fa31	f	a31	a	null	31	2	0	0	0	0	f	23.23	10680.47	7409	5273.89	-0.006	-1.06	4370	5303	0.76	-0.93	10649	4700.14	-0.31	0.22	3763	4513.29	1.22	0.27	504	573.82	13.66	285.06	1.03	1.15	120	1.08	1.09	1.1	7708	5170.27	-0.07	-0.97
syll001_speaker6_rep08	1	6	f	8	fǎ	fa31	f	a31	a	null	31	2	0	0	0	0	f	7.96	10077.54	4428	5414.73	1.03	-0.25	2597	4432.25	1.92	2.39	6118	5981.43	0.59	-1.05	3080	4477.15	1.65	1.67	786	1240.22	9.48	114.86	1.49	1.59	100	1.53	1.54	1.55	6088	5569.35	0.57	-0.94
syll001_speaker6_rep09	1	6	f	9	fǎ	fa31	f	a31	a	null	31	2	0	0	0	0	f	26.24	1033.59	1880	3598.43	3.28	10.69	4568	6872.97	1.35	0.21	1880	3598.43	3.28	10.69	1880	3598.43	3.28	10.69	659	1674.39	7.34	65.2	0.95	1.03	80	0.98	0.99	1	2194	3832.39	2.98	8.57
syll001_speaker6_rep10	1	6	f	10	fǎ	fa31	f	a31	a	null	31	2	0	0	0	0	f	16.09	13350.59	9881	5492.55	-0.15	-1.13	3477	5160.46	1.38	0.53	12394	6154.56	-0.86	-0.39	2839	4205.67	2.27	4.47	398	417.27	18.46	618.37	0.76	0.91	150	0.825	0.835	0.845	9980	5431.77	-0.15	-1.12
syll001_speaker7_rep01	1	7	f	1	fǎ	fa31	f	a31	a	null	31	2	0	0	0	0	f	15.14	1679.59	3026	5234.63	2.06	2.79	2604	3293.6	2.63	8.42	8953	7554.99	0.31	-1.58	3262	3969.5	2.28	5.03	430	297	11.4	500.76	1.35	1.49	140	1.41	1.42	1.43	3176	5329.79	1.98	2.45
syll001_speaker7_rep02	1	7	f	2	fǎ	fa31	f	a31	a	null	31	2	0	0	0	0	f	7.56	1636.52	4180	4797.91	1.61	1.78	624	1621.09	5.84	48.41	1211	2083.85	4.52	27.81	2151	4135.75	2.68	6.73	336	406.6	26.15	987.49	1.46	1.68	220	1.56	1.57	1.58	4847	4860.65	1.49	1.27
syll001_speaker7_rep03	1	7	f	3	fǎ	fa31	f	a31	a	null	31	2	0	0	0	0	f	14.03	1119.73	5349	5667.99	1.21	0.23	898	1535.99	6.97	60.76	5460	5464.99	1.1	0.06	2399	3316.19	3.32	11.7	339	503.52	22.69	700.77	2.12	2.24	120	2.17	2.18	2.19	5831	5684.42	1.12	-0.005
syll001_speaker7_rep04	1	7	f	4	fǎ	fa31	f	a31	a	null	31	2	0	0	0	0	f	15.28	1291.99	3407	4306.24	1.93	3.25	2028	3020.1	3.12	11.29	3487	4034.24	2.08	4.07	2157	3299.97	2.7	8.07	326	243.95	24.48	1377.2	1.35	1.47	120	1.4	1.41	1.42	4010	4422.79	1.77	2.51
syll001_speaker7_rep05	1	7	f	5	fǎ	fa31	f	a31	a	null	31	2	0	0	0	0	f	10.58	1119.73	968	1546.11	6.19	52.04	2379	3109.61	2.87	9.92	968	1546.11	6.19	52.04	968	1546.11	6.19	52.04	517	962.3	12.83	207.21	1.54	1.62	80	1.57	1.58	1.59	1345	1735.36	5.75	42.05
syll001_speaker7_rep06	1	7	f	6	fǎ	fa31	f	a31	a	null	31	2	0	0	0	0	f	7.05	1378.13	3044	4726.07	1.87	2.74	386	1449.82	7.25	66.97	325	1243.5	8.56	95.67	2512	3603.78	2.39	5.87	464	510.59	20.44	622.68	1.57	1.78	210	1.665	1.675	1.685	5781	5203.34	1.13	0.26
syll001_speaker7_rep07	1	7	f	7	fǎ	fa31	f	a31	a	null	31	2	0	0	0	0	f	10.99	1507.32	774	1522.68	5.67	49.2	424	1380.69	7.13	69.32	1708	2465.22	3.41	15.39	756	1301.88	7.38	82.27	294	226.22	26.55	1712.73	0.97	1.1	130	1.025	1.035	1.045	1832	1966.6	4.82	31.26
syll001_speaker7_rep08	1	7	f	8	fǎ	fa31	f	a31	a	null	31	2	0	0	0	0	f	8.27	1119.73	493	1125.25	7.69	98.68	816	1197.82	6.93	84.78	493	1125.25	7.69	98.68	493	1125.25	7.69	98.68	339	501.84	20.79	645.82	1.02	1.1	80	1.05	1.06	1.07	1404	1635.02	5.93	52.2
syll001_speaker7_rep09	1	7	f	9	fǎ	fa31	f	a31	a	null	31	2	0	0	0	0	f	11.38	1248.93	764	1361.33	5.66	53.98	770	1495.92	4.6	35.48	826	1220.61	5.15	51	912	1488.1	5.47	45.6	409	263.71	12.1	652.96	1.65	1.75	100	1.69	1.7	1.71	1651	1682.55	5.22	40.01
syll001_speaker7_rep10	1	7	f	10	fǎ	fa31	f	a31	a	null	31	2	0	0	0	0	f	13.54	1248.93	1017	1310.02	5.81	55.18	934	2080.32	4.65	27.91	1185	1723.18	4.95	35.04	569	895.91	8.85	134.84	417	256.12	3.32	137.45	1.74	1.84	100	1.78	1.79	1.8	1385	1373.23	6.29	56.44
syll001_speaker8_rep01	1	8	m	1	fǎ	fa31	f	a31	a	null	31	2	0	0	0	0	f	11.74	1335.06	2845	4535.93	2.37	4.76	378	1596.77	7.99	73.67	3400	5059.64	1.82	2.33	1968	3274.53	2.98	9.63	333	858.45	14.14	257.26	1.57	1.69	120	1.62	1.63	1.64	3768	4915.23	1.98	2.8
syll001_speaker8_rep02	1	8	m	2	fǎ	fa31	f	a31	a	null	31	2	0	0	0	0	f	15.65	2540.92	7924	7220.57	0.45	-1.39	2273	4323.71	2.49	5.79	6555	6816.55	0.75	-1.03	2928	4855.25	2.4	4.8	570	832.66	14.32	267.65	1.13	1.25	120	1.18	1.19	1.2	8479	7154.5	0.36	-1.46
syll001_speaker8_rep03	1	8	m	3	fǎ	fa31	f	a31	a	null	31	2	0	0	0	0	f	16.64	1291.99	6260	6477.38	0.81	-0.74	726	1994.51	5.4	35.3	5912	6047.59	0.63	-1.11	3496	4722.42	1.8	2.58	399	334.56	12.49	559.11	0.69	0.84	150	0.755	0.765	0.775	7246	6458.61	0.62	-0.99
syll001_speaker8_rep04	1	8	m	4	fǎ	fa31	f	a31	a	null	31	2	0	0	0	0	f	17.86	2627.05	7921	7096.35	0.62	-1.08	5247	5842.09	1	-0.3	7568	6471.83	0.47	-1.07	4758	6085.06	1.4	0.74	468	353.71	19.24	801.84	1.07	1.2	130	1.125	1.135	1.145	8297	7050.34	0.57	-1.14
syll001_speaker8_rep05	1	8	m	5	fǎ	fa31	f	a31	a	null	31	2	0	0	0	0	f	14.77	1808.79	6883	5939.08	0.78	-0.63	1434	2901.01	3.91	16.85	2245	3986.55	2.54	6.19	2997	3850.82	2.13	4.69	426	707.31	14.4	313.17	0.88	1.07	190	0.965	0.975	0.985	7282	5874.89	0.74	-0.71
syll001_speaker8_rep06	1	8	m	6	fǎ	fa31	f	a31	a	null	31	2	0	0	0	0	f	11.18	3832.91	6798	6450.68	0.46	-1.2	664	1955.06	5.84	43.13	1028	2956.01	4.55	22.1	2139	3934.15	2.94	8.4	418	294.77	8.36	384.51	0.75	0.9	150	0.815	0.825	0.835	9240	5933.04	0.003	-1.16
syll001_speaker8_rep07	1	8	m	7	fǎ	fa31	f	a31	a	null	31	2	0	0	0	0	f	21.52	1205.86	3300	4310.79	1.81	2.57	2811	4147.82	1.98	3.37	1750	3057.83	3.87	15.73	1903	3466.82	3.41	11.98	478	627.74	15.28	376.58	0.92	1.06	140	0.98	0.99	1	3795	4454.04	1.63	1.85
syll001_speaker8_rep08	1	8	m	8	fǎ	fa31	f	a31	a	null	31	2	0	0	0	0	f	16.92	16925.1	11258	6773.39	-0.38	-1.3	1935	3762.76	3.01	9.22	8971	7314.65	-0.14	-1.69	2815	4210.88	2.2	4.45	554	720.33	15.13	324.12	0.85	1	150	0.915	0.925	0.935	12015	6324.07	-0.49	-1.11
syll001_speaker8_rep09	1	8	m	9	fǎ	fa31	f	a31	a	null	31	2	0	0	0	0	f	13.91	1722.66	7137	6916.46	0.64	-1.13	1260	2724.55	4.05	19.92	1175	3194.56	4.19	17.78	3932	4976.94	1.98	3.17	394	630.8	17.15	414.26	0.67	0.82	150	0.735	0.745	0.755	8385	6782.17	0.44	-1.35
syll001_speaker8_rep10	1	8	m	10	fǎ	fa31	f	a31	a	null	31	2	0	0	0	0	f	8.65	2842.38	9283	5932.54	0.21	-1.23	910	2226.36	4.76	27.78	3441	4883.06	1.83	2.48	4970	5944.4	1.27	0.47	419	437.06	19.18	646.8	0.69	0.83	140	0.75	0.76	0.77	9428	5864.83	0.21	-1.23
syll001_speaker9_rep01	1	9	m	1	fǎ	fa31	f	a31	a	null	31	2	0	0	0	0	f	15.19	7407.42	8096	5604.85	-0.07	-1.2	660	2488.47	5.11	27.66	8238	6727.52	0.02	-1.54	5209	4745.11	0.76	-0.44	282	754.38	15.63	314.39	1.24	1.39	150	1.305	1.315	1.325	9413	4924.63	-0.24	-0.82
syll001_speaker9_rep02	1	9	m	2	fǎ	fa31	f	a31	a	null	31	2	0	0	0	0	f	13.58	15546.97	9194	6158.24	-0.28	-1.24	1465	3404.97	3.09	9.53	3289	5036.03	1.4	0.79	6687	5161.57	0.46	-0.73	310	307.49	21.59	905.02	0.67	0.83	160	0.74	0.75	0.76	11356	4735.76	-0.51	-0.43
syll001_speaker9_rep03	1	9	m	3	fǎ	fa31	f	a31	a	null	31	2	0	0	0	0	f	10.6	11240.33	8609	5148.48	-0.28	-0.7	1076	2942.95	3.44	11.87	7362	5377.23	-0.18	-1.31	8211	5418.09	-0.09	-1.1	337	679.87	17.23	391.74	0.62	0.81	190	0.705	0.715	0.725	10183	3938.05	-0.13	0.14
syll001_speaker9_rep04	1	9	m	4	fǎ	fa31	f	a31	a	null	31	2	0	0	0	0	f	9.13	17011.23	10530	6385.05	-0.15	-1.12	1533	3830.21	3.15	9.82	6142	7002.84	0.7	-1.12	4352	4999.1	1.27	0.61	415	1213.51	10	123.36	0.63	0.78	150	0.695	0.705	0.715	11496	5789.94	-0.18	-0.99
syll001_speaker9_rep05	1	9	m	5	fǎ	fa31	f	a31	a	null	31	2	0	0	0	0	f	17.53	6847.56	7200	5271.71	0.49	-0.63	682	1696.17	6.31	50.81	2096	3676.48	2.33	5.29	3057	3808.51	1.94	3.67	333	604.73	14.8	301.87	1.3	1.51	210	1.395	1.405	1.415	7790	5053.26	0.49	-0.6
syll001_speaker9_rep06	1	9	m	6	fǎ	fa31	f	a31	a	null	31	2	0	0	0	0	f	14.44	7321.29	6079	4802.19	0.81	0.4	1595	3983.81	2.94	8.1	5221	5844.88	1.06	0.16	4432	4095.57	1.37	1.95	251	331.41	26.93	1058.93	1.12	1.23	110	1.165	1.175	1.185	6561	4669.55	0.81	0.49
syll001_speaker9_rep07	1	9	m	7	fǎ	fa31	f	a31	a	null	31	2	0	0	0	0	f	16.79	13307.52	11625	5347.17	-0.46	-0.54	169	650.4	19.17	429.31	2413	4607.56	2.28	4.55	5110	4380.02	0.91	0.27	428	1315.5	8.03	82.43	1.24	1.42	180	1.32	1.33	1.34	12062	4945.85	-0.39	-0.53
syll001_speaker9_rep08	1	9	m	8	fǎ	fa31	f	a31	a	null	31	2	0	0	0	0	f	7.72	13996.58	5882	6510.85	0.68	-1	3127	5334.55	1.93	2.59	6725	7709.57	0.7	-1.19	7657	5179.5	0.37	-0.6	296	460.76	20.83	593.98	1.06	1.25	190	1.145	1.155	1.165	9529	5861.45	0.01	-1.17
syll001_speaker9_rep09	1	9	m	9	fǎ	fa31	f	a31	a	null	31	2	0	0	0	0	f	14.76	1248.93	3730	4558.27	1.46	1.87	890	2282.35	3.84	17.22	1822	3279.55	2.63	7.47	1710	2585.46	3.19	12.25	471	641.3	18.17	440.95	1.15	1.33	180	1.23	1.24	1.25	5581	4590.69	1.13	1.1
syll001_speaker9_rep10	1	9	m	10	fǎ	fa31	f	a31	a	null	31	2	0	0	0	0	f	19.25	1550.39	3304	4299.03	1.84	3.19	1352	2505.98	3.63	15.65	2128	3127.38	2.56	7.27	1300	2282.71	3.65	16.52	522	1504.79	7.45	66.79	1.21	1.39	180	1.29	1.3	1.31	4121	4456.24	1.61	2.27
syll002_speaker10_rep01	2	10	f	1	fā	fa31	f	a31	a	null	31	2	0	1	0	0	f	2.82	13522.85	8495	6466.05	0.06	-1.45	1667	2122.28	3.32	17.91	1720	2825.49	2.66	8.96	6852	4293.48	0.09	-1.02	467	1138.67	8.9	108.27	1.1	1.3	200	1.19	1.2	1.21	9243	6230.6	-0.07	-1.37
syll002_speaker10_rep02	2	10	f	2	fā	fa31	f	a31	a	null	31	2	0	1	0	0	f	13.86	1119.73	5243	4979.42	1.03	0.1	3047	3331.48	1.89	3.88	4541	4483.69	1.34	1.27	4521	4011.07	1.25	1.28	418	951.47	9.43	128.29	0.5	0.63	130	0.555	0.565	0.575	5550	4960.32	0.99	-0.005
syll002_speaker10_rep03	2	10	f	3	fā	fa31	f	a31	a	null	31	2	0	1	0	0	f	20.41	10852.73	9275	4006.73	-0.76	0.18	3849	4829.45	1.1	-0.01	6197	5687.31	0.51	-1.01	5403	4200.49	0.72	-0.33	613	400.22	9.14	277.93	0.65	0.81	160	0.72	0.73	0.74	9524	3760.11	-0.74	0.42
syll002_speaker10_rep04	2	10	f	4	fā	fa31	f	a31	a	null	31	2	0	1	0	0	f	10.54	1291.99	1235	3073.8	3.25	11.09	2413	4083.55	2.1	3.74	487	1394.39	8.94	96.98	5077	4987.97	0.71	-0.34	663	2047.88	5.3	32.17	1.2	1.25	50	1.215	1.225	1.235	4545	4609.16	1.21	0.81
syll002_speaker10_rep05	2	10	f	5	fā	fa31	f	a31	a	null	31	2	0	1	0	0	f	22.9	10981.93	10441	4421.7	-0.93	1.15	2322	3853.81	2.13	4.02	8111	5414.09	0.11	-1.06	10263	4341.79	-0.82	0.24	547	1206.49	8.26	91.03	0.52	0.7	180	0.6	0.61	0.62	11491	3086.57	-0.23	2.94
syll002_speaker10_rep06	2	10	f	6	fā	fa31	f	a31	a	null	31	2	0	1	0	0	f	20.83	5943.16	6389	4183.23	0.51	-0.15	2918	3773.01	1.46	1.61	5334	4206.7	0.71	-0.1	4536	4070.86	0.9	0.13	490	1167.96	7.79	80.9	0.26	0.39	130	0.315	0.325	0.335	6639	4069.22	0.54	-0.07
syll002_speaker10_rep07	2	10	f	7	fā	fa31	f	a31	a	null	31	2	0	1	0	0	f	21.33	12273.93	9444	4969.39	-0.31	-0.83	2069	3916.56	2.07	3.64	6212	5875.99	0.31	-1.32	5163	4650.06	0.84	-0.35	525	585.1	14.14	359.41	0.43	0.58	150	0.495	0.505	0.515	9678	4802.54	-0.31	-0.76
syll002_speaker10_rep08	2	10	f	8	fā	fa31	f	a31	a	null	31	2	0	1	0	0	f	17.55	1033.59	9207	6899.61	-0.04	-1.54	3280	5137.28	1.24	-0.03	11269	6211.23	-0.59	-0.89	5843	6160.53	0.85	-0.65	1749	2933.69	2.52	6.98	0.42	0.52	100	0.46	0.47	0.48	9804	6705.21	-0.15	-1.47
syll002_speaker10_rep09	2	10	f	9	fā	fa31	f	a31	a	null	31	2	0	1	0	0	f	20.7	1679.59	7925	5270.14	0.04	-1.09	875	2413.21	3.91	16.89	2972	3994.98	1.38	1.13	2550	3390.54	2.34	5.49	451	891.9	12.24	203.96	0.63	0.8	170	0.705	0.715	0.725	8524	4979.73	-0.006	-0.98
syll002_speaker10_rep10	2	10	f	10	fā	fa31	f	a31	a	null	31	2	0	1	0	0	f	24.2	10680.47	8655	4241.85	-0.59	-0.33	7627	4809.2	-0.28	-0.68	9415	3726.03	-0.83	0.79	7866	4382.76	-0.27	-0.81	498	1210.82	7.24	65.78	0.2	0.29	90	0.235	0.245	0.255	8686	4218.2	-0.59	-0.3
syll002_speaker1_rep01	2	1	m	1	fā	fa31	f	a31	a	null	31	2	0	1	0	0	f	0	0	150	947.09	13.14	211.57	268	1113.84	9.22	116.39	197	949.73	10.83	154.58	5050	4950.78	0.74	-0.42	258	903.18	12.35	178.82	1.35	1.59	240	1.46	1.47	1.48	3682	3982.71	2.31	5.48
syll002_speaker1_rep02	2	1	m	2	fā	fa31	f	a31	a	null	31	2	0	1	0	0	f	14.43	7665.82	6133	4035.94	0.26	-0.19	3238	3531.59	1.22	0.82	4625	3913.79	0.55	-0.53	5389	4316.15	0.52	-0.32	263	413.5	20.4	574.42	1.06	1.21	150	1.125	1.135	1.145	6709	3742.53	0.3	0.18
syll002_speaker1_rep03	2	1	m	3	fā	fa31	f	a31	a	null	31	2	0	1	0	0	f	14.93	7708.89	6805	3754.56	0.14	-0.28	3773	3903.48	0.86	-0.21	5960	3883.1	0.13	-0.7	6106	3933.15	0.35	-0.05	327	416.33	20.35	597.73	0.9	1.04	140	0.96	0.97	0.98	6930	3676.85	0.16	-0.22
syll002_speaker1_rep04	2	1	m	4	fā	fa31	f	a31	a	null	31	2	0	1	0	0	f	20.72	7493.55	7406	3460.65	0.46	2.21	3714	4100.1	1.03	-0.07	5435	4402.01	0.42	-0.89	6867	4483.35	0.38	-0.06	332	492.57	21.5	622.65	0.88	1.06	180	0.96	0.97	0.98	7692	3205.54	0.8	2.96
syll002_speaker1_rep05	2	1	m	5	fā	fa31	f	a31	a	null	31	2	0	1	0	0	f	19.71	7881.15	7415	3898.12	0.25	0.25	4336	4492.62	0.9	-0.4	6517	4099.09	0.24	-0.65	7513	4026.92	0.25	0.03	406	1150.7	10.26	124.09	1.49	1.65	160	1.56	1.57	1.58	7499	3842.13	0.27	0.31
syll002_speaker1_rep06	2	1	m	6	fā	fa31	f	a31	a	null	31	2	0	1	0	0	f	20.23	8053.42	7037	4153.08	-0.08	-0.51	4793	4596.19	0.74	-0.68	5959	4765.14	0.35	-1.02	5745	4544.02	0.58	-0.49	316	1033.28	10.75	139.73	1.31	1.43	120	1.36	1.37	1.38	7230	4043.77	-0.09	-0.39
syll002_speaker1_rep07	2	1	m	7	fā	fa31	f	a31	a	null	31	2	0	1	0	0	f	10.75	1119.73	4321	4157.63	0.96	0.002	3352	3874.03	1.35	1.15	4885	4220.83	0.63	-0.52	2678	3495.84	1.93	3.35	269	314.97	29.05	1217.5	1.26	1.37	110	1.305	1.315	1.325	4570	4149.75	0.9	-0.09
syll002_speaker1_rep08	2	1	m	8	fā	fa31	f	a31	a	null	31	2	0	1	0	0	f	18.16	7579.69	6321	3851.36	0.27	-0.06	5243	4144.33	0.43	-0.81	5856	3916.14	0.34	-0.49	6729	3630.35	0.12	0.54	312	856.08	14.18	250.55	1.23	1.36	130	1.285	1.295	1.305	6494	3760.68	0.29	0.05
syll002_speaker1_rep09	2	1	m	9	fā	fa31	f	a31	a	null	31	2	0	1	0	0	f	20.17	7450.49	7392	3320.31	0.36	3.28	2898	3335.69	1.35	1.36	5453	3992.28	0.27	-0.4	7833	4715.1	0.47	0.37	350	702.68	15.71	318.25	1.22	1.38	160	1.29	1.3	1.31	7936	2749.09	1.48	6.19
syll002_speaker1_rep10	2	1	m	10	fā	fa31	f	a31	a	null	31	2	0	1	0	0	f	16.74	7795.02	6545	3773.75	0.22	0.13	4897	4555.2	0.59	-0.86	5495	4137.8	0.36	-0.48	6100	4057.5	0.31	-0.21	240	343.29	22.16	751.45	0.67	0.79	120	0.72	0.73	0.74	6867	3572.27	0.29	0.4
syll002_speaker2_rep01	2	2	f	1	fā	fa31	f	a31	a	null	31	2	0	1	0	0	f	11.41	10594.34	8682	5110.05	-0.29	-0.95	2032	3608.26	2.59	6.86	5114	5964.58	0.9	-0.61	3696	4541.05	1.56	1.26	427	609.28	12.92	261.09	1.04	1.17	130	1.095	1.105	1.115	9313	4711.7	-0.35	-0.69
syll002_speaker2_rep02	2	2	f	2	fā	fa31	f	a31	a	null	31	2	0	1	0	0	f	11.94	1464.26	5623	5197.62	0.69	-0.94	584	781.43	10.58	181.47	1905	3078.92	2.91	9.08	4860	5028.98	1.04	-0.32	415	872.86	12.4	192.74	0.41	0.62	210	0.505	0.515	0.525	6387	5090.88	0.56	-1.11
syll002_speaker2_rep03	2	2	f	3	fā	fa31	f	a31	a	null	31	2	0	1	0	0	f	10.48	1636.52	4686	5542.76	1.12	-0.16	1668	1802.69	3.17	17.04	2444	2233.92	2.68	11.96	2536	2745.28	2.76	10	578	867.16	11.45	195.1	0.9	1.12	220	1	1.01	1.02	5918	5628.12	0.84	-0.76
syll002_speaker2_rep04	2	2	f	4	fā	fa31	f	a31	a	null	31	2	0	1	0	0	f	19.89	4220.51	3186	2872.33	2.99	10.53	1541	1471.97	4.77	48.19	2048	1389.84	5.14	51.35	1278	982.88	4.51	53.2	473	754.12	10.3	188.32	0.67	0.87	200	0.76	0.77	0.78	3295	2860.26	3.07	10.71
syll002_speaker2_rep05	2	2	f	5	fā	fa31	f	a31	a	null	31	2	0	1	0	0	f	20.83	8570.21	8746	4140.23	0.37	0.5	1145	2432.06	4.74	24.34	3334	5164.97	1.3	0.09	5761	5035.21	0.73	-0.53	586	866.07	11.11	182.22	0.56	0.74	180	0.64	0.65	0.66	8846	4056.83	0.44	0.55
syll002_speaker2_rep06	2	2	f	6	fā	fa31	f	a31	a	null	31	2	0	1	0	0	f	17.47	2239.45	5860	4889.24	0.85	-0.34	3378	3888.79	1.96	3.38	4775	4615.06	1.26	0.64	3422	4120.65	1.93	3.19	458	697.67	13.88	283.51	1.28	1.41	130	1.335	1.345	1.355	6191	4820.55	0.83	-0.4
syll002_speaker2_rep07	2	2	f	7	fā	fa31	f	a31	a	null	31	2	0	1	0	0	f	14.31	12360.06	9748	5156.55	-0.33	-0.76	2889	3349.56	2.17	5.34	4075	4484.1	1.65	2.3	3028	3391.79	2.3	5.54	480	523.85	9.12	184.31	1.14	1.3	160	1.21	1.22	1.23	10058	4932.26	-0.34	-0.66
syll002_speaker2_rep08	2	2	f	8	fā	fa31	f	a31	a	null	31	2	0	1	0	0	f	13.31	2196.39	5114	4566.55	0.81	-0.6	2748	3246.43	2.23	6.37	5399	5470.91	0.9	-0.48	2537	3100.15	2.36	5.81	516	1186.7	7.84	84.79	1.66	1.77	110	1.705	1.715	1.725	5661	4476.53	0.74	-0.74
syll002_speaker2_rep09	2	2	f	9	fā	fa31	f	a31	a	null	31	2	0	1	0	0	f	17.4	2024.12	6658	5538.76	0.45	-1.17	5646	6211.24	1.12	-0.11	4567	4630.3	1.14	0.1	2774	3080.48	2.52	7.03	397	542.6	12.42	264.17	0.91	1.06	150	0.975	0.985	0.995	6884	5496.41	0.42	-1.2
syll002_speaker2_rep10	2	2	f	10	fā	fa31	f	a31	a	null	31	2	0	1	0	0	f	16.58	1722.66	5047	5929.28	1.01	-0.51	1112	1808.15	4.89	37.07	3212	5090.57	1.88	2.28	2314	2661.77	2.84	11.15	290	562.93	11.5	204.13	0.52	0.72	200	0.61	0.62	0.63	5419	5990.9	0.91	-0.71
syll002_speaker3_rep01	2	3	m	1	fā	fa31	f	a31	a	null	31	2	0	1	0	0	f	7.22	6244.63	5436	3385.32	0.74	2.78	4175	2980.93	0.14	1.21	5902	1860.02	-1.47	8.9	8032	4788.47	0.67	-0.005	803	2167.8	4.8	27.85	2.19	2.59	400	2.38	2.39	2.4	6438	2684.05	2.1	7.37
syll002_speaker3_rep02	2	3	m	2	fā	fa31	f	a31	a	null	31	2	0	1	0	0	f	5.28	8613.28	4213	4140.08	0.99	0.61	3063	3670.4	1.44	2.22	5835	4340.03	0.52	0.36	3650	3968.3	1.16	0.84	219	440.07	19.2	559.02	0.79	0.88	90	0.825	0.835	0.845	4614	4125.71	0.9	0.52
syll002_speaker3_rep03	2	3	m	3	fā	fa31	f	a31	a	null	31	2	0	1	0	0	f	7.23	6976.76	8261	4539.92	0.63	0.21	4062	3505.15	0.63	1.05	5867	3614.78	0.43	1.31	8795	4473.53	0.51	-0.14	433	779.85	15.3	283.97	1.5	1.65	150	1.565	1.575	1.585	8437	4428.16	0.71	0.27
syll002_speaker3_rep04	2	3	m	4	fā	fa31	f	a31	a	null	31	2	0	1	0	0	f	2.78	2067.19	4278	4857.84	1.03	-0.19	4735	4894.3	0.77	-0.54	4183	4891.87	1	-0.27	4337	4458.24	1.01	0.14	341	377.62	22.21	805.01	1.39	1.48	90	1.425	1.435	1.445	5601	4877.33	0.7	-0.74
syll002_speaker3_rep05	2	3	m	5	fā	fa31	f	a31	a	null	31	2	0	1	0	0	f	6.25	2368.65	1975	2715.26	3.13	12.47	5528	4934.19	0.63	-0.66	2507	3376.59	2.41	6.06	1524	2049.64	3.38	18.34	539	306.19	6.8	225.25	2.13	2.22	90	2.165	2.175	2.185	2682	2878.58	2.97	10.47
syll002_speaker3_rep06	2	3	m	6	fā	fa31	f	a31	a	null	31	2	0	1	0	0	f	0	0	8307	6301.5	0.53	-0.72	3443	4329.73	1.14	0.45	1348	3146.49	3.22	10.57	4366	4857.96	1.07	0.12	548	1240.39	9.7	120.42	0.55	0.74	190	0.635	0.645	0.655	9614	5788.36	0.56	-0.76
syll002_speaker3_rep07	2	3	m	7	fā	fa31	f	a31	a	null	31	2	0	1	0	0	f	1.07	8656.35	6558	4496.67	0.35	-0.05	3363	3837.82	1.28	1.57	7223	4681.37	0.34	0.08	4822	4502.6	0.88	-0.18	289	588.66	19.75	518.98	1.18	1.28	100	1.22	1.23	1.24	7129	4244.79	0.36	0.27
syll002_speaker3_rep08	2	3	m	8	fā	fa31	f	a31	a	null	31	2	0	1	0	0	f	3.06	9130.08	3994	5088.84	1.36	0.98	3407	4669	1.21	0.58	8243	5521.81	0.31	-0.52	2008	3228.82	2.5	5.67	500	655.73	17.63	420.66	1.01	1.12	110	1.055	1.065	1.075	4311	5169.4	1.25	0.69
syll002_speaker3_rep09	2	3	m	9	fā	fa31	f	a31	a	null	31	2	0	1	0	0	f	4.62	10852.73	4748	5181.83	0.78	-0.62	3321	4653.59	1.4	0.73	9373	4537.13	-0.42	0.6	2679	4015.77	1.9	2.72	515	1138.2	10.86	147.44	1.31	1.41	100	1.35	1.36	1.37	5648	5204.88	0.54	-0.88
syll002_speaker3_rep10	2	3	m	10	fā	fa31	f	a31	a	null	31	2	0	1	0	0	f	0	0	272	1191.91	9.91	122.09	479	1703.18	6.9	57.39	512	1529.75	7.17	63.33	304	1300.44	9.3	106.43	468	463.61	20.84	688.55	0.61	0.68	70	0.635	0.645	0.655	1790	2843.72	3.78	16.39
syll002_speaker4_rep01	2	4	f	1	fā	fa31	f	a31	a	null	31	2	0	1	0	0	f	18.51	1550.39	4597	4988.61	1.43	1.01	2332	3697.45	2.74	7.11	3706	4371.22	1.87	2.68	2129	2731.43	3.29	12.39	647	731.78	11.15	186.27	1.09	1.23	140	1.15	1.16	1.17	4710	5001.06	1.41	0.93
syll002_speaker4_rep02	2	4	f	2	fā	fa31	f	a31	a	null	31	2	0	1	0	0	f	22.2	1679.59	2997	4236.03	2.44	5.55	707	1755.24	5.78	44.1	2080	3300.8	3.32	11.98	817	2190	4.55	22.44	368	763.2	12.47	193.95	0.78	0.96	180	0.86	0.87	0.88	3788	4465.93	2.19	4.03
syll002_speaker4_rep03	2	4	f	3	fā	fa31	f	a31	a	null	31	2	0	1	0	0	f	19	1593.46	3370	5346.57	1.76	1.79	1019	2841.45	4.13	18.7	3550	5504.19	1.7	1.68	1482	2475.54	3.98	19.15	321	618.07	17.02	366.54	0.88	1.04	160	0.95	0.96	0.97	5305	5943.87	1.12	-0.18
syll002_speaker4_rep04	2	4	f	4	fā	fa31	f	a31	a	null	31	2	0	1	0	0	f	15.44	16623.63	8119	7073.86	0.39	-1.45	560	1859.21	6.04	44.53	1210	3051.92	3.9	16.01	1092	2507.48	4.1	19.72	456	685.76	13.48	272.83	0.7	1.02	320	0.85	0.86	0.87	8986	6910.83	0.26	-1.53
syll002_speaker4_rep05	2	4	f	5	fā	fa31	f	a31	a	null	31	2	0	1	0	0	f	15.14	1119.73	5661	7117.64	0.92	-0.78	4414	6629.85	1.21	-0.2	5445	6673.9	1.01	-0.5	3176	4910.55	1.94	2.8	556	1328.1	7.84	71.34	1.11	1.24	130	1.165	1.175	1.185	9073	7148.2	0.21	-1.53
syll002_speaker4_rep06	2	4	f	6	fā	fa31	f	a31	a	null	31	2	0	1	0	0	f	13.98	1593.46	4319	6595.52	1.24	-0.09	2237	3935.45	3.1	9.2	5417	6844.95	0.91	-0.75	2110	3382.17	3.41	12.53	361	717.11	15.05	287.76	0.57	0.79	220	0.67	0.68	0.69	9682	6802.85	-0.002	-1.5
syll002_speaker4_rep07	2	4	f	7	fā	fa31	f	a31	a	null	31	2	0	1	0	0	f	29.94	14513.38	13520	3755.92	-2.58	6.69	4904	7347.96	0.88	-1.2	2057	5501.14	2.45	4.22	941	2166.58	4.15	21.57	419	804.46	10.48	151.98	0.71	0.93	220	0.81	0.82	0.83	14114	2528.07	-2.91	13.35
syll002_speaker4_rep08	2	4	f	8	fā	fa31	f	a31	a	null	31	2	0	1	0	0	f	23.48	3789.84	1198	2223.3	4.17	20.91	326	1361.61	10.68	133.75	591	1211.6	8.52	99.13	994	1876.73	4.1	20.52	298	611.41	17.18	393.99	0.94	1.13	190	1.025	1.035	1.045	1626	2503.27	3.6	15.15
syll002_speaker4_rep09	2	4	f	9	fā	fa31	f	a31	a	null	31	2	0	1	0	0	f	31.45	8828.61	5038	4414.4	0.51	-0.44	249	1195.89	10.74	138.06	1045	2428.36	3.59	15.48	1130	2056.89	4.96	29.02	357	398.36	16.12	474.54	1.03	1.27	240	1.14	1.15	1.16	5340	4373.69	0.44	-0.42
syll002_speaker4_rep10	2	4	f	10	fā	fa31	f	a31	a	null	31	2	0	1	0	0	f	15.62	1119.73	1204	3629.42	3.6	12.14	304	1631.87	8.12	72.46	1074	3305.79	3.81	14.06	852	2333.53	4.98	27.66	455	935.82	10.95	164.85	0.57	0.71	140	0.63	0.64	0.65	5757	6329.69	0.9	-0.76
syll002_speaker5_rep01	2	5	m	1	fā	fa31	f	a31	a	null	31	2	0	1	0	0	f	13.57	14298.05	10482	5018.49	-0.2	-0.73	8203	4481.99	0.04	-0.28	9728	4236.56	-0.18	0.15	3855	4543.75	1.81	2.82	638	1305.99	8.24	91.33	0.63	0.93	300	0.77	0.78	0.79	10598	4924.12	-0.18	-0.73
syll002_speaker5_rep02	2	5	m	2	fā	fa31	f	a31	a	null	31	2	0	1	0	0	f	15.92	11283.4	10757	4495.76	-0.1	-0.49	2210	3420.82	2.48	6.23	7325	4968.71	0.2	-0.84	8364	4876.85	0.49	-0.39	736	1897.88	6.06	42.58	0.4	0.66	260	0.52	0.53	0.54	10850	4402.47	-0.04	-0.54
syll002_speaker5_rep03	2	5	m	3	fā	fa31	f	a31	a	null	31	2	0	1	0	0	f	21.08	15934.57	9590	4988.64	0.003	-0.82	5076	5309.36	1.23	0.37	7882	5315.06	0.27	-1.03	9854	4569.73	0.04	-0.56	682	1600.11	7.31	60.19	0.41	0.62	210	0.505	0.515	0.525	9674	4930.73	0.01	-0.82
syll002_speaker5_rep04	2	5	m	4	fā	fa31	f	a31	a	null	31	2	0	1	0	0	f	18.19	12273.93	12390	5106.59	-0.36	-0.6	8900	5274.51	-0.03	-0.75	11084	4799.42	-0.48	-0.2	11177	5770.12	-0.1	-1.01	646	1976.68	6.5	46.88	0.39	0.57	180	0.47	0.48	0.49	12497	4998.47	-0.32	-0.66
syll002_speaker5_rep05	2	5	m	5	fā	fa31	f	a31	a	null	31	2	0	1	0	0	f	18.65	10508.2	11098	4998.22	-0.04	-0.67	7722	4342.55	0.43	0.16	9714	4784.52	-0.03	-0.17	9260	5008.39	0.25	-0.65	780	2032.56	5.37	31.81	0.47	0.65	180	0.55	0.56	0.57	11149	4953.86	-0.02	-0.69
syll002_speaker5_rep06	2	5	m	6	fā	fa31	f	a31	a	null	31	2	0	1	0	0	f	19.98	5770.9	9539	3960.86	0.43	-0.16	4054	4793.29	1.42	1.19	5429	5669.14	0.91	-0.36	8577	4024.76	0.57	0.51	822	2104.91	4.96	27.35	0.49	0.7	210	0.585	0.595	0.605	9582	3918.28	0.48	-0.2
syll002_speaker5_rep07	2	5	m	7	fā	fa31	f	a31	a	null	31	2	0	1	0	0	f	17.63	10637.4	10847	5595.17	-0.23	-0.98	5618	5700.07	0.89	-0.46	8599	6089.88	0.24	-1.25	9996	5544.64	-0.03	-0.98	377	1184.39	10.34	125.28	0.64	0.78	140	0.7	0.71	0.72	10934	5533.52	-0.22	-0.97
syll002_speaker5_rep08	2	5	m	8	fā	fa31	f	a31	a	null	31	2	0	1	0	0	f	19.09	11412.6	10048	4948.59	-0.1	-0.69	5576	4938.96	0.81	-0.5	8317	4752.23	0.22	-0.6	8297	5441.31	0.2	-0.9	477	566.71	16.89	391.55	1.39	1.54	150	1.455	1.465	1.475	10085	4920.35	-0.09	-0.68
syll002_speaker5_rep09	2	5	m	9	fā	fa31	f	a31	a	null	31	2	0	1	0	0	f	18.66	6718.36	9903	4208.23	0.05	-0.4	5145	4836.22	1.11	0.31	6187	5090.02	0.79	-0.53	6614	4712.99	0.69	-0.002	503	768.94	14.03	269.05	0.54	0.72	180	0.62	0.63	0.64	9919	4192.64	0.06	-0.41
syll002_speaker5_rep10	2	5	m	10	fā	fa31	f	a31	a	null	31	2	0	1	0	0	f	18.04	15159.38	11168	4514.81	-0.39	-0.09	7412	3647.55	-0.49	0.58	8600	3214.72	0.03	2.91	8565	4791.78	0.24	-0.47	466	943.69	12.06	173.9	0.44	0.65	210	0.535	0.545	0.555	11208	4474.34	-0.38	-0.09
syll002_speaker6_rep01	2	6	f	1	fā	fa31	f	a31	a	null	31	2	0	1	0	0	f	11.51	2885.45	10734	6588.31	-0.16	-1.31	10401	7335.43	0.21	-1.36	7063	7513.15	0.74	-1.12	8514	6315.27	0.28	-1.18	804	1273.9	9.29	110.58	1.98	2.08	100	2.02	2.03	2.04	11160	6358.53	-0.19	-1.26
syll002_speaker6_rep02	2	6	f	2	fā	fa31	f	a31	a	null	31	2	0	1	0	0	f	13.5	1722.66	2654	3647.44	2.41	5.68	5967	5184.52	0.85	-0.06	3028	4023.63	2.14	4.13	2397	3621.97	2.49	6.13	568	413.93	10.95	297.82	0.39	0.48	90	0.425	0.435	0.445	2800	3702.4	2.34	5.27
syll002_speaker6_rep03	2	6	f	3	fā	fa31	f	a31	a	null	31	2	0	1	0	0	f	14.27	1205.86	3323	4620.42	2.01	3.11	2331	3288.6	3.17	11.03	3323	4620.42	2.01	3.11	3323	4620.42	2.01	3.11	575	614.7	9.67	150.31	0.36	0.44	80	0.39	0.4	0.41	3703	4751.43	1.86	2.47
syll002_speaker6_rep04	2	6	f	4	fā	fa31	f	a31	a	null	31	2	0	1	0	0	f	12.76	1464.26	3259	5254.44	1.87	2.21	4995	5988.06	1.23	0.21	727	2073.62	6.79	48.74	5522	6992.32	1.01	-0.65	631	399.44	10.62	321.93	0.47	0.54	70	0.495	0.505	0.515	4182	5672.35	1.48	0.83
syll002_speaker6_rep05	2	6	f	5	fā	fa31	f	a31	a	null	31	2	0	1	0	0	f	18.14	1335.06	2573	4442.37	2.66	6	1893	3635.44	3.39	11.1	2573	4442.37	2.66	6	2573	4442.37	2.66	6	477	740.25	15.66	337.81	0.46	0.54	80	0.49	0.5	0.51	2943	4666.18	2.43	4.72
syll002_speaker6_rep06	2	6	f	6	fā	fa31	f	a31	a	null	31	2	0	1	0	0	f	27.47	12876.86	11612	2570	-1.43	3.46	6110	4935.01	0.14	-1.25	10915	3093.4	-1.52	3.54	10168	4490.42	-0.69	0.12	827	1959.8	5.51	33.29	0.38	0.5	120	0.43	0.44	0.45	11649	2489.55	-1.3	2.95
syll002_speaker6_rep07	2	6	f	7	fā	fa31	f	a31	a	null	31	2	0	1	0	0	f	16.88	15374.71	6822	6363.35	0.38	-1.42	5816	6641.3	0.6	-1.24	6298	6665.9	0.54	-1.45	4940	5553.18	0.93	-0.52	573	1031.86	10.78	150.13	0.53	0.64	110	0.575	0.585	0.595	7244	6327.79	0.28	-1.47
syll002_speaker6_rep08	2	6	f	8	fā	fa31	f	a31	a	null	31	2	0	1	0	0	f	14.19	1076.66	3022	4850.48	1.77	2.07	3259	4970.7	1.89	2.64	2462	4420.77	2.22	4.14	3085	4844.35	1.7	1.8	588	448.12	16.31	467.14	0.59	0.68	90	0.625	0.635	0.645	3794	5211.87	1.42	0.85
syll002_speaker6_rep09	2	6	f	9	fā	fa31	f	a31	a	null	31	2	0	1	0	0	f	20.74	1119.73	835	1585.29	7.07	59.29	11243	7380.32	-0.41	-1.41	953	1900.78	6.27	45.33	744	1224.01	7.74	75.51	546	388.22	17.17	593.96	0.4	0.49	90	0.435	0.445	0.455	957	1699.66	6.61	51.06
syll002_speaker6_rep10	2	6	f	10	fā	fa31	f	a31	a	null	31	2	0	1	0	0	f	16.37	1076.66	1841	2689.99	3.12	12.38	3074	4234.45	2.45	5.63	2278	3340.58	2.64	7.42	1475	2174.26	3.33	15.38	444	428.78	9.98	230.97	0.34	0.43	90	0.375	0.385	0.395	2437	2881.3	2.86	10
syll002_speaker7_rep01	2	7	f	1	fā	fa31	f	a31	a	null	31	2	0	1	0	0	f	9.25	1464.26	6247	6090.6	0.85	-0.59	1139	2140.73	3.61	19.18	872	2269.75	5.18	33.03	4897	5331.81	1.37	0.74	453	1065.51	11.68	168.87	0.97	1.12	150	1.035	1.045	1.055	7094	6023.54	0.72	-0.81
syll002_speaker7_rep02	2	7	f	2	fā	fa31	f	a31	a	null	31	2	0	1	0	0	f	10.36	1464.26	4889	6008.29	1.25	0.07	2297	4717.35	2.41	4.62	5403	6508.47	0.99	-0.59	2041	3410.02	3.14	10.12	253	188.73	31.83	2232.35	0.89	1.03	140	0.95	0.96	0.97	6043	6158.01	0.98	-0.58
syll002_speaker7_rep03	2	7	f	3	fā	fa31	f	a31	a	null	31	2	0	1	0	0	f	15.62	1550.39	1496	2757.62	3.92	17.54	2068	3257.75	3.53	12.88	1417	2774.37	4.15	19.31	3335	4057.37	2.07	4.37	433	402.58	20.95	765.76	0.91	1	90	0.945	0.955	0.965	1921	3071.3	3.39	12.83
syll002_speaker7_rep04	2	7	f	4	fā	fa31	f	a31	a	null	31	2	0	1	0	0	f	11.54	1507.32	2506	3153.73	2.78	9.12	1550	2546.9	3.92	19.38	2401	3162.25	2.79	9.08	1367	1943.48	5.21	34.86	357	244.08	20.38	1102.66	1.2	1.32	120	1.25	1.26	1.27	2970	3247.61	2.68	8.16
syll002_speaker7_rep05	2	7	f	5	fā	fa31	f	a31	a	null	31	2	0	1	0	0	f	1.85	1205.86	978	1770.9	6.25	48.31	910	1488.36	7.26	70.32	837	1562.31	7.06	65.47	898	1681.94	6.76	54.25	392	862.75	14.61	264.7	1	1.09	90	1.035	1.045	1.055	1426	2055.49	5.5	35.24
syll002_speaker7_rep06	2	7	f	6	fā	fa31	f	a31	a	null	31	2	0	1	0	0	f	17.04	1291.99	3019	3609.39	2.29	5.72	2030	4550.97	2.55	5.45	4607	5163.38	1.41	1	1549	1860.3	4.35	27.22	519	861.56	13.78	249.47	1.39	1.51	120	1.44	1.45	1.46	3407	3669.03	2.21	5.19
syll002_speaker7_rep07	2	7	f	7	fā	fa31	f	a31	a	null	31	2	0	1	0	0	f	4.35	1550.39	1192	1879.84	5.73	45.43	860	1826.33	5.69	45.28	969	1872.15	5.24	38.35	417	1171.84	11.18	160.05	226	219.36	34.95	2416.43	1	1.13	130	1.055	1.065	1.075	1573	2067.01	5.37	37.99
syll002_speaker7_rep08	2	7	f	8	fā	fa31	f	a31	a	null	31	2	0	1	0	0	f	12.74	1248.93	915	1073.84	8.58	120.42	437	1177.9	10.56	151.39	815	993.29	8.13	127.09	712	1136.25	8.32	109.12	418	660.41	17.52	417.73	0.65	0.75	100	0.69	0.7	0.71	1230	1121.95	9.79	130.08
syll002_speaker7_rep09	2	7	f	9	fā	fa31	f	a31	a	null	31	2	0	1	0	0	f	12.17	1248.93	997	1389.62	7.97	88.66	616	1375.18	6.94	72.9	967	1437.07	6.88	73.06	697	1087.07	9.89	141.63	298	390.26	25.64	1027.76	1.49	1.59	100	1.53	1.54	1.55	1283	1500.25	7.94	80.81
syll002_speaker7_rep10	2	7	f	10	fā	fa31	f	a31	a	null	31	2	0	1	0	0	f	8.33	1291.99	731	1198.91	5.31	52.34	592	1371.83	5.5	46.87	1099	1748.68	3.93	24.46	541	1238.87	7.33	78.11	406	883.68	13.95	247.22	0.83	0.95	120	0.88	0.89	0.9	1551	1424.72	5.35	45.13
syll002_speaker8_rep01	2	8	m	1	fā	fa31	f	a31	a	null	31	2	0	1	0	0	f	10.87	1076.66	4275	5370.94	1.34	0.56	1003	2844.08	4.39	20.67	3289	5154.99	1.87	2.31	628	1457.63	7.37	71.22	452	316.41	5.67	250.16	1.2	1.34	140	1.26	1.27	1.28	5757	5535.57	0.99	-0.33
syll002_speaker8_rep02	2	8	m	2	fā	fa31	f	a31	a	null	31	2	0	1	0	0	f	17.94	1033.59	6802	6984.4	0.81	-0.85	2189	3583.31	2.71	7.84	5049	6032.5	1.12	-0.06	4349	5727.22	1.64	1.5	332	750.47	15.97	332.93	0.51	0.65	140	0.57	0.58	0.59	7832	6953.8	0.63	-1.12
syll002_speaker8_rep03	2	8	m	3	fā	fa31	f	a31	a	null	31	2	0	1	0	0	f	14.4	12833.79	8298	6166.96	0.15	-1.41	691	2332.78	5.03	29.21	2724	4490.67	2.08	3.53	3395	4357.79	1.9	2.91	330	313.92	16.14	709.12	0.42	0.56	140	0.48	0.49	0.5	8818	5990.14	0.08	-1.4
syll002_speaker8_rep04	2	8	m	4	fā	fa31	f	a31	a	null	31	2	0	1	0	0	f	15.26	1248.93	3989	5513.29	1.47	0.74	1101	2828.57	4.3	20.01	3772	5357.48	1.66	1.42	1192	2216.31	5.37	32.85	302	780.43	14.96	300.83	0.35	0.5	150	0.415	0.425	0.435	4509	5671.03	1.29	0.23
syll002_speaker8_rep05	2	8	m	5	fā	fa31	f	a31	a	null	31	2	0	1	0	0	f	13.61	1507.32	4490	5586.57	1.59	1.34	1006	2906.8	4.51	21.52	2822	4576.52	2.11	3.59	1364	2403.36	4.22	21.29	232	766.9	15.66	314.83	0.28	0.45	170	0.355	0.365	0.375	4900	5666.95	1.49	0.98
syll002_speaker8_rep06	2	8	m	6	fā	fa31	f	a31	a	null	31	2	0	1	0	0	f	14.01	1507.32	4198	5208.77	1.29	0.49	776	2371.63	5.73	35.21	3734	4964.97	1.63	1.66	1406	2435.58	4	18.86	429	488.5	18	572.51	0.34	0.48	140	0.4	0.41	0.42	5381	5354.6	0.99	-0.24
syll002_speaker8_rep07	2	8	m	7	fā	fa31	f	a31	a	null	31	2	0	1	0	0	f	8.65	1464.26	4165	6365.72	1.31	0.1	624	2040.77	5.43	35.69	2075	4957.51	2.38	3.95	2506	4306.8	2.49	5.65	476	459.49	18.8	639.9	0.33	0.48	150	0.395	0.405	0.415	8441	7041.33	0.17	-1.55
syll002_speaker8_rep08	2	8	m	8	fā	fa31	f	a31	a	null	31	2	0	1	0	0	f	13.85	2497.85	8416	6819.63	0.38	-1.35	3622	5195.85	1.81	2.27	6794	6512.63	0.65	-0.97	1919	3404.9	2.62	7.31	234	372.42	17.92	677.18	0.37	0.51	140	0.43	0.44	0.45	8795	6730.71	0.33	-1.39
syll002_speaker8_rep09	2	8	m	9	fā	fa31	f	a31	a	null	31	2	0	1	0	0	f	14.51	2454.79	7318	6643.09	0.65	-1.12	535	1630.83	6.53	55.91	936	2711.81	4.72	23.63	1842	2873.42	3.21	11.97	458	376.05	16.29	580.06	0.31	0.47	160	0.38	0.39	0.4	7742	6599.25	0.59	-1.21
syll002_speaker8_rep10	2	8	m	10	fā	fa31	f	a31	a	null	31	2	0	1	0	0	f	9.92	1765.72	6253	6248.86	0.76	-0.8	1890	3487.66	2.95	9.27	6033	6148.57	0.84	-0.68	2376	3796.58	2.44	5.91	337	365.64	19.5	718.05	0.31	0.45	140	0.37	0.38	0.39	7319	6182.02	0.57	-1.04
syll002_speaker9_rep01	2	9	m	1	fā	fa31	f	a31	a	null	31	2	0	1	0	0	f	16.43	12360.06	8293	5408.61	-0.36	-1.13	441	1727.06	6.73	52.28	6117	6005.06	0.52	-1.12	8180	4939.21	0.04	-0.79	306	695.4	14.45	250.37	0.95	1.11	160	1.02	1.03	1.04	10324	3953.26	-0.6	0.09
syll002_speaker9_rep02	2	9	m	2	fā	fa31	f	a31	a	null	31	2	0	1	0	0	f	16.13	7192.09	8642	5351.16	0.07	-1.07	1707	3791.16	2.57	5.99	6053	5978	0.53	-1.04	4091	4547.71	1.44	1.17	342	318.83	21.08	862.87	0.61	0.76	150	0.675	0.685	0.695	9169	5060.55	0.08	-1.05
syll002_speaker9_rep03	2	9	m	3	fā	fa31	f	a31	a	null	31	2	0	1	0	0	f	15.02	6589.16	9532	5242.22	-0.05	-0.96	2466	4871.11	2.03	2.87	6971	6757.7	0.25	-1.61	8146	5434.5	0.3	-0.97	370	1212.88	10.03	123.18	1	1.14	140	1.06	1.07	1.08	10066	4869.63	0.01	-0.98
syll002_speaker9_rep04	2	9	m	4	fā	fa31	f	a31	a	null	31	2	0	1	0	0	f	14.35	6890.63	6387	5390.52	0.7	-0.54	3867	4828.33	1.38	0.86	6914	6083.98	0.41	-1.12	4555	4589.76	1.28	1.16	361	550.35	18.28	430.32	0.68	0.78	100	0.72	0.73	0.74	6941	5276.45	0.64	-0.6
syll002_speaker9_rep05	2	9	m	5	fā	fa31	f	a31	a	null	31	2	0	1	0	0	f	20.21	1291.99	4813	4619.65	1.2	0.86	2604	3124.9	2.53	7.29	4431	4592.69	1.28	1.04	2836	4150.61	2.02	3.69	293	417.46	23.14	805.28	0.5	0.62	120	0.55	0.56	0.57	5019	4609.47	1.18	0.79
syll002_speaker9_rep06	2	9	m	6	fā	fa31	f	a31	a	null	31	2	0	1	0	0	f	15.05	2756.25	7212	5653.42	0.71	-0.35	1592	3386.23	3.32	11.78	4586	6161.52	1.26	0.33	5236	4220.34	1.11	1.19	372	986.05	10.33	135.16	0.45	0.58	130	0.505	0.515	0.525	7687	5522.46	0.7	-0.36
syll002_speaker9_rep07	2	9	m	7	fā	fa31	f	a31	a	null	31	2	0	1	0	0	f	14.97	7450.49	6317	5051.71	0.73	-0.1	1555	3508.43	3.23	10.71	4762	5098.64	1.03	0.31	1900	2967.62	2.72	7.94	343	362.3	20.04	729.45	0.7	0.84	140	0.76	0.77	0.78	6732	4951.04	0.7	-0.09
syll002_speaker9_rep08	2	9	m	8	fā	fa31	f	a31	a	null	31	2	0	1	0	0	f	13.51	7149.02	8456	5964.35	0.2	-1.11	2340	4217.4	2.08	3.73	6332	5605.15	0.58	-0.81	5403	4790.46	1.02	0.32	355	581.45	17.23	389.34	0.58	0.7	120	0.63	0.64	0.65	8867	5809.81	0.16	-1.08
syll002_speaker9_rep09	2	9	m	9	fā	fa31	f	a31	a	null	31	2	0	1	0	0	f	7.28	10077.54	8884	5767.06	-0.12	-1.04	2491	4063.3	1.81	2.38	5545	6721.62	0.73	-1.01	8554	5752.88	-0.11	-1.05	314	1003	10.01	120.56	0.47	0.58	110	0.515	0.525	0.535	9987	5154.65	-0.23	-0.67
syll002_speaker9_rep10	2	9	m	10	fā	fa31	f	a31	a	null	31	2	0	1	0	0	f	14.34	2024.12	4747	5240.01	1.44	1.49	898	2468.38	4.39	22.84	3616	5413.79	1.8	2.4	3158	4041.72	1.81	3.07	484	1455.36	7.4	64.53	0.6	0.72	120	0.65	0.66	0.67	5499	5274.7	1.32	1.1
syll003_speaker10_rep01	3	10	f	1	fù	fu324	f	u324	u	null	324	4	0	0	0	0	f	23.83	1033.59	3926	3749.42	1.36	1.33	2944	3611.18	1.72	3.39	3509	3878.52	1.78	2.88	2478	2705.61	2.47	6.17	348	405.21	18.2	552.58	2.19	2.34	150	2.255	2.265	2.275	4009	3747.98	1.35	1.29
syll003_speaker10_rep02	3	10	f	2	fù	fu324	f	u324	u	null	324	4	0	0	0	0	f	20.8	3531.45	5777	5066.88	1.01	0.005	3968	3651.87	1.44	2.19	6314	4685.42	0.51	-0.53	3412	3720.62	2.15	4.39	417	837.22	12.44	198.65	0.73	0.89	160	0.8	0.81	0.82	5976	5041.14	0.99	-0.05
syll003_speaker10_rep03	3	10	f	3	fù	fu324	f	u324	u	null	324	4	0	0	0	0	f	27.24	8871.68	8553	4078.19	0.02	-0.08	1309	2734.88	3.86	17.97	8466	4052.14	-0.07	-0.29	5841	4185.42	0.44	-0.87	647	1628.31	5.79	38.49	0.85	1.03	180	0.93	0.94	0.95	8593	4046.68	0.03	-0.06
syll003_speaker10_rep04	3	10	f	4	fù	fu324	f	u324	u	null	324	4	0	0	0	0	f	25.56	1464.26	1496	3808.78	3.06	8.57	5182	4897.91	0.34	-0.94	4834	5329.35	0.96	-0.33	3466	5133.83	1.7	1.8	403	873.84	14.02	237.52	0.54	0.72	180	0.62	0.63	0.64	6224	5953.32	0.72	-0.87
syll003_speaker10_rep05	3	10	f	5	fù	fu324	f	u324	u	null	324	4	0	0	0	0	f	27.08	8785.55	9252	4242.93	0.22	0.19	1167	2720.2	3.09	10.3	6001	4361.49	0.66	-0.02	7444	3992.55	0.3	0.45	2513	3709.88	1.88	3.14	0.59	0.77	180	0.67	0.68	0.69	9343	4164.69	0.28	0.21
syll003_speaker10_rep06	3	10	f	6	fù	fu324	f	u324	u	null	324	4	0	0	0	0	f	23.59	11714.06	8541	4919.45	0.21	-0.53	2113	3184.57	2.11	4.81	4170	3968.6	1.12	0.66	7760	4003.51	0.11	-0.34	6526	4169.87	0.28	-0.66	0.3	0.48	180	0.38	0.39	0.4	8660	4850.85	0.22	-0.5
syll003_speaker10_rep07	3	10	f	7	fù	fu324	f	u324	u	null	324	4	0	0	0	0	f	21.65	1808.79	7316	4532.3	0.46	0.14	608	1924.76	6.49	49.75	2105	4010.74	2.75	7.27	5948	4266.13	0.17	-0.89	353	805.36	10.87	137.62	0.48	0.68	200	0.57	0.58	0.59	7518	4428.94	0.49	0.24
syll003_speaker10_rep08	3	10	f	8	fù	fu324	f	u324	u	null	324	4	0	0	0	0	f	22.21	1291.99	6010	4751.07	0.53	-0.69	2587	4385.01	2.06	3.49	4906	4939.24	0.98	-0.03	4362	4022.14	0.92	0.1	511	1366.33	7.26	61.82	0.29	0.42	130	0.345	0.355	0.365	6342	4667.56	0.49	-0.69
syll003_speaker10_rep09	3	10	f	9	fù	fu324	f	u324	u	null	324	4	0	0	0	0	f	22.55	11369.53	6222	5650.77	0.57	-0.85	4455	4090.29	0.87	0.32	6167	4896	0.64	-0.28	6339	4855.44	0.4	-0.69	4738	4845.14	0.68	-0.77	0.51	0.68	170	0.585	0.595	0.605	6990	5537.08	0.43	-0.92
syll003_speaker10_rep10	3	10	f	10	fù	fu324	f	u324	u	null	324	4	0	0	0	0	f	32.35	9603.81	8112	3906.46	0.23	0.48	1670	2943.31	2.75	8.06	6081	4465.68	0.55	-0.31	7125	4359.28	0.23	-0.27	4900	4879.8	0.7	-0.43	0.36	0.53	170	0.435	0.445	0.455	8191	3843.87	0.27	0.55
syll003_speaker1_rep01	3	1	m	1	fù	fu324	f	u324	u	null	324	4	0	0	0	0	f	25.13	8096.48	9479	4518.66	0.17	0.25	1900	3120.68	2.24	5.35	6491	4605.19	0.45	-0.31	9191	4505.62	0.12	-0.41	7434	4820.99	0.27	-0.48	1.47	1.63	160	1.54	1.55	1.56	9846	4197.85	0.4	0.36
syll003_speaker1_rep02	3	1	m	2	fù	fu324	f	u324	u	null	324	4	0	0	0	0	f	23.51	8527.15	7224	3260.22	0.02	1.81	3308	3904.52	0.85	-0.5	6339	3783.7	-0.07	-0.19	5981	4146.47	0.54	0.35	4780	4372.06	0.75	-0.2	1.08	1.22	140	1.14	1.15	1.16	7500	2999.57	0.27	2.59
syll003_speaker1_rep03	3	1	m	3	fù	fu324	f	u324	u	null	324	4	0	0	0	0	f	15.93	1291.99	5803	4548.2	0.47	-0.65	3398	3866.43	1.38	1.07	6381	4238.49	0.16	-0.81	3934	4438.96	1.25	0.57	3177	4180.89	1.52	1.55	0.84	0.97	130	0.895	0.905	0.915	6049	4489.09	0.43	-0.63
syll003_speaker1_rep04	3	1	m	4	fù	fu324	f	u324	u	null	324	4	0	0	0	0	f	21	7967.29	7250	3931.15	0.06	0.27	3510	4086.06	1.23	0.49	6266	4538.26	0.18	-1.06	5858	4564.61	0.67	-0.2	1940	3517.14	2.36	5.36	1.05	1.19	140	1.11	1.12	1.13	7711	3595.76	0.2	0.76
syll003_speaker1_rep05	3	1	m	5	fù	fu324	f	u324	u	null	324	4	0	0	0	0	f	23.67	7235.16	7616	3370.02	0.18	1.54	3710	4084.76	1.05	0.18	5968	4374.67	0.43	-0.7	8129	3797.52	0.46	1	3219	4457.71	1.34	0.97	1.17	1.34	170	1.245	1.255	1.265	7734	3263.78	0.28	1.77
syll003_speaker1_rep06	3	1	m	6	fù	fu324	f	u324	u	null	324	4	0	0	0	0	f	21.52	8096.48	6188	3890.1	0.25	-0.34	1905	3299.06	2.35	5.47	4674	4281.21	0.78	-0.26	5813	4060.27	0.45	-0.08	2251	3744.09	1.87	2.8	1	1.15	150	1.065	1.075	1.085	6363	3805.24	0.26	-0.26
syll003_speaker1_rep07	3	1	m	7	fù	fu324	f	u324	u	null	324	4	0	0	0	0	f	27.01	7321.29	7683	3179.67	0.47	2.07	2941	3669.89	1.5	1.87	6582	3849.83	-0.06	-0.5	6895	4433.8	0.28	-0.37	1319	3057.18	2.92	8.29	1.18	1.33	150	1.245	1.255	1.265	7753	3110.65	0.57	2.22
syll003_speaker1_rep08	3	1	m	8	fù	fu324	f	u324	u	null	324	4	0	0	0	0	f	19.86	7924.22	6806	3762.31	0.23	0.48	2681	3226.34	1.72	3.13	4272	3739.82	0.7	-0.23	7069	3038.23	0.43	2.43	4903	4040.74	0.4	-0.3	1.06	1.22	160	1.13	1.14	1.15	7050	3601.25	0.31	0.74
syll003_speaker1_rep09	3	1	m	9	fù	fu324	f	u324	u	null	324	4	0	0	0	0	f	23.32	7881.15	7495	3234.62	-0.0004	1.71	5311	3979.35	0.39	-0.41	6954	3490.83	0.05	0.93	7068	3741.76	0.23	0.7	4685	4405.97	0.74	-0.001	1.1	1.24	140	1.16	1.17	1.18	7599	3134.48	0.09	1.96
syll003_speaker1_rep10	3	1	m	10	fù	fu324	f	u324	u	null	324	4	0	0	0	0	f	23.89	7579.69	7094	3490.95	-0.05	0.7	3378	4235.14	1.33	0.83	6338	4320.85	0.17	-0.65	6493	4009.49	0.24	0.008	4902	4240.36	0.65	-0.18	0.99	1.12	130	1.045	1.055	1.065	7296	3333.29	0.01	1.02
syll003_speaker2_rep01	3	2	f	1	fù	fu324	f	u324	u	null	324	4	0	0	0	0	f	16.22	4306.64	6592	4406.99	0.65	-0.29	7156	6727.07	0.45	-1.46	4514	4430.32	1	-0.11	5862	4365.46	0.83	0.77	1363	2850.63	2.72	7.6	0.77	1.03	260	0.89	0.9	0.91	6904	4268.84	0.7	-0.27
syll003_speaker2_rep02	3	2	f	2	fù	fu324	f	u324	u	null	324	4	0	0	0	0	f	16.76	10335.94	7881	4746.16	-0.11	-0.96	4990	4853.07	0.62	-1.14	7176	4861.62	0.13	-1.34	6276	4784.86	0.42	-1.12	518	1333.16	7.87	67.42	1.26	1.44	180	1.34	1.35	1.36	8110	4622.03	-0.13	-0.89
syll003_speaker2_rep03	3	2	f	3	fù	fu324	f	u324	u	null	324	4	0	0	0	0	f	18.73	2842.38	5012	4812.69	0.94	-0.35	1798	1912.05	3.44	19.54	2788	2793.45	2.69	8.69	5303	4300.53	1.08	0.13	748	1847.04	5.48	33.6	0.3	0.53	230	0.405	0.415	0.425	5360	4791.99	0.88	-0.48
syll003_speaker2_rep04	3	2	f	4	fù	fu324	f	u324	u	null	324	4	0	0	0	0	f	24.13	1679.59	2598	2496.86	3.44	14.1	2216	2940.27	4.22	18.79	1926	1659.35	4.76	34.86	2271	2262.59	3.5	15.89	470	839.03	9.84	148.42	0.3	0.53	230	0.405	0.415	0.425	2636	2496.4	3.46	14.15
syll003_speaker2_rep05	3	2	f	5	fù	fu324	f	u324	u	null	324	4	0	0	0	0	f	18.84	2239.45	8617	5120.92	0.2	-0.66	2368	2464.42	3.45	15.59	3332	4228.87	2.05	3.37	6130	2775.99	1.65	5.88	4816	3314.81	0.98	2.13	0.56	0.8	240	0.67	0.68	0.69	8735	5056.57	0.21	-0.64
syll003_speaker2_rep06	3	2	f	6	fù	fu324	f	u324	u	null	324	4	0	0	0	0	f	17.98	7278.22	7254	4797.18	0.12	-1	5300	5038.39	1.05	-0.11	5619	4466.36	0.87	-0.18	6334	4422.97	0.47	-0.56	1168	2628.96	3.53	13.21	1.01	1.22	210	1.105	1.115	1.125	7446	4718.9	0.09	-0.96
syll003_speaker2_rep07	3	2	f	7	fù	fu324	f	u324	u	null	324	4	0	0	0	0	f	19.25	2411.72	7707	5099.8	0.55	-0.4	1602	2017.78	3.71	19.06	2466	3110.3	2.43	5.87	7260	5286.59	0.61	-0.46	2823	4404.57	1.76	2.25	0.68	0.96	280	0.81	0.82	0.83	7920	5011.07	0.57	-0.38
syll003_speaker2_rep08	3	2	f	8	fù	fu324	f	u324	u	null	324	4	0	0	0	0	f	21.42	1378.13	7005	3489.05	-0.1	-0.3	928	1865.26	3.67	18.68	3704	3743.91	0.84	-0.18	7306	4203.01	0.05	-1.21	4836	4868.99	0.73	-0.91	0.43	0.65	220	0.53	0.54	0.55	7053	3452.74	-0.09	-0.27
syll003_speaker2_rep09	3	2	f	9	fù	fu324	f	u324	u	null	324	4	0	0	0	0	f	21.61	6847.56	7741	4317.93	0.63	0.49	2454	2884.5	2.58	7.27	4280	3819.16	1.38	1.21	7364	4470.98	0.54	0.08	2481	4035.46	1.88	2.9	0.26	0.53	270	0.385	0.395	0.405	7793	4286.53	0.66	0.51
syll003_speaker2_rep10	3	2	f	10	fù	fu324	f	u324	u	null	324	4	0	0	0	0	f	23.63	12316.99	8287	5161.46	-0.07	-1.38	1871	2367.19	3.14	13.36	3098	3065.54	2.2	6.17	6927	5042.43	0.37	-1.08	1026	2454.88	3.92	16.37	0.69	0.9	210	0.785	0.795	0.805	8351	5131.24	-0.08	-1.37
syll003_speaker3_rep01	3	3	m	1	fù	fu324	f	u324	u	null	324	4	0	0	0	0	f	6.75	1076.66	1740	2259.47	3.62	18.82	1384	2398.15	3.98	20.83	1435	2315.74	3.68	19.18	331	867.71	13.65	243.37	277	537.93	20.61	596.68	1.65	1.78	130	1.705	1.715	1.725	2152	2355.64	3.55	17.41
syll003_speaker3_rep02	3	3	m	2	fù	fu324	f	u324	u	null	324	4	0	0	0	0	f	4.66	1119.73	1420	2563.38	3.93	19.38	2023	2481.02	2.89	13.57	1717	2563.09	3.11	14.15	242	679.88	15.87	340.2	264	339.62	23.34	1012.74	0.94	1.08	140	1	1.01	1.02	2380	3036.9	3.19	12.05
syll003_speaker3_rep03	3	3	m	3	fù	fu324	f	u324	u	null	324	4	0	0	0	0	f	10.91	1291.99	1445	2026.37	3.6	16.36	907	1406.95	5.92	51	1191	1733.66	4.59	28.98	279	243.79	18.21	840.88	314	205.48	23.16	1629.32	0.95	1.13	180	1.03	1.04	1.05	1536	2071.01	3.51	15.42
syll003_speaker3_rep04	3	3	m	4	fù	fu324	f	u324	u	null	324	4	0	0	0	0	f	4.61	1550.39	954	1423.6	5.16	42	1126	1860.12	6.04	47.68	787	1417.72	5.89	53.55	711	1024.69	6.91	85.07	306	352.85	26.94	1185.64	1.44	1.57	130	1.495	1.505	1.515	1197	1532.9	4.9	36.91
syll003_speaker3_rep05	3	3	m	5	fù	fu324	f	u324	u	null	324	4	0	0	0	0	f	16.45	1248.93	1523	1831.44	3.78	20.75	866	1077.2	7.13	81.21	1319	1654.33	4.43	27.77	1311	1562.26	3.76	24.04	299	246.2	13.66	641	0.33	0.46	130	0.385	0.395	0.405	1661	1869.37	3.74	19.97
syll003_speaker3_rep06	3	3	m	6	fù	fu324	f	u324	u	null	324	4	0	0	0	0	f	11.95	1076.66	7571	5609.44	0.64	-0.45	3417	3764.41	1.2	0.8	3947	3981.22	1	0.45	1596	3657.15	2.89	8.07	354	742.32	15.57	306.6	0.44	0.59	150	0.505	0.515	0.525	7684	5576.18	0.64	-0.45
syll003_speaker3_rep07	3	3	m	7	fù	fu324	f	u324	u	null	324	4	0	0	0	0	f	9.27	2540.92	1742	2260.05	2.74	10.1	1139	1754.75	4.64	29.27	2061	2561.13	2.56	8.63	290	447.2	18.49	567.84	291	269.15	24.42	1212.97	1.02	1.17	150	1.085	1.095	1.105	2047	2345.52	2.59	8.96
syll003_speaker3_rep08	3	3	m	8	fù	fu324	f	u324	u	null	324	4	0	0	0	0	f	11.81	5857.03	4431	3906.16	1.3	1.99	4040	4761.21	1.23	0.47	4849	4917.4	1.05	0.33	2995	3632.84	1.68	2.79	301	343.91	22.29	837.63	0.87	0.99	120	0.92	0.93	0.94	4624	3884.96	1.29	2
syll003_speaker3_rep09	3	3	m	9	fù	fu324	f	u324	u	null	324	4	0	0	0	0	f	13.13	1033.59	1607	1763.83	3.13	16.24	1839	2266.32	3.11	14.23	1860	2151.79	2.63	10.39	688	1462.81	6.13	55.42	297	571.98	19.93	546.55	1.21	1.33	120	1.26	1.27	1.28	1781	1786.32	3.15	16.11
syll003_speaker3_rep10	3	3	m	10	fù	fu324	f	u324	u	null	324	4	0	0	0	0	f	12.94	1291.99	1626	1855.24	2.88	13.57	1555	2031.11	2.96	13.3	1997	2144.77	2.35	8.84	311	372.5	17.8	610.79	307	244.21	18.52	1055	0.7	0.81	110	0.745	0.755	0.765	1937	1907.18	2.83	12.96
syll003_speaker4_rep01	3	4	f	1	fù	fu324	f	u324	u	null	324	4	0	0	0	0	f	26.11	2670.12	4669	5364.41	1.57	1.24	2839	4390.12	2.25	4.41	3223	4891.51	2.11	3.45	3002	3745.73	2.33	4.89	314	763.62	13.31	214.47	1.57	1.72	150	1.635	1.645	1.655	4984	5410.8	1.5	0.98
syll003_speaker4_rep02	3	4	f	2	fù	fu324	f	u324	u	null	324	4	0	0	0	0	f	27.45	1335.06	4464	5678.96	1.54	1.03	940	2651.3	4.82	25.29	2509	4517.44	2.61	6.03	4089	5241.89	1.45	0.92	531	1448.37	8.36	82.82	0.46	0.61	150	0.525	0.535	0.545	5121	5807.84	1.37	0.49
syll003_speaker4_rep03	3	4	f	3	fù	fu324	f	u324	u	null	324	4	0	0	0	0	f	24.22	1765.72	4408	5430.36	1.47	0.92	1210	2506.37	4	18.88	3314	5144.23	2.1	3.28	2851	4242.8	2.46	5.31	531	1559.32	7.45	65.96	0.58	0.74	160	0.65	0.66	0.67	5179	5562.96	1.28	0.32
syll003_speaker4_rep04	3	4	f	4	fù	fu324	f	u324	u	null	324	4	0	0	0	0	f	24.25	1335.06	6169	5861.13	0.69	-0.9	504	1409.26	8.05	83.04	2443	3425.23	2.28	4.57	2482	3982.64	2.33	4.64	469	1226.41	9.21	101.48	0.58	0.78	200	0.67	0.68	0.69	6582	5834.46	0.61	-0.99
syll003_speaker4_rep05	3	4	f	5	fù	fu324	f	u324	u	null	324	4	0	0	0	0	f	26.08	1464.26	7130	6221.29	0.59	-0.96	1972	3873.02	2.6	6.36	6973	6729.44	0.57	-1.25	4762	5423.26	1.15	0.05	324	693.64	14.77	244.83	0.99	1.16	170	1.065	1.075	1.085	7418	6181.32	0.55	-1
syll003_speaker4_rep06	3	4	f	6	fù	fu324	f	u324	u	null	324	4	0	0	0	0	f	29.63	1205.86	4178	5241.9	1.6	1.32	4355	6233.34	1.33	0.1	5233	6337.8	1.15	-0.25	2541	4100.25	2.42	5.11	727	1993.28	5.13	30.36	1.08	1.25	170	1.155	1.165	1.175	4315	5277.16	1.56	1.17
syll003_speaker4_rep07	3	4	f	7	fù	fu324	f	u324	u	null	324	4	0	0	0	0	f	29.03	1421.19	3869	4905.67	1.61	1.39	467	1217.82	9.46	120.52	1287	1903.97	5.37	35	2740	3824.2	2.12	3.75	356	960.54	11.22	146.15	0.79	0.95	160	0.86	0.87	0.88	4391	5015.32	1.46	0.85
syll003_speaker4_rep08	3	4	f	8	fù	fu324	f	u324	u	null	324	4	0	0	0	0	f	30.55	1335.06	3706	4657.32	1.66	1.59	571	1615.8	7.12	63.74	1383	2645.07	3.74	15.59	1836	3219.37	3.21	10.56	279	518.09	23.3	679.62	0.59	0.75	160	0.66	0.67	0.68	3874	4699.59	1.6	1.39
syll003_speaker4_rep09	3	4	f	9	fù	fu324	f	u324	u	null	324	4	0	0	0	0	f	30.23	1421.19	3194	4504.57	2.26	4.02	1005	1568.53	6.58	59.97	1056	1773.44	6.16	48.25	1131	2357.62	4.6	23.16	933	2393.01	4.91	24.39	0.49	0.67	180	0.57	0.58	0.59	3437	4592.7	2.17	3.52
syll003_speaker4_rep10	3	4	f	10	fù	fu324	f	u324	u	null	324	4	0	0	0	0	f	29.4	1464.26	3318	4642.14	2.11	3.2	911	2218.74	4.86	27.1	1857	3303.35	3.55	12.11	2083	3076.63	3.62	13.17	323	625.65	19.24	474.33	0.53	0.68	150	0.595	0.605	0.615	3693	4761.7	1.98	2.56
syll003_speaker5_rep01	3	5	m	1	fù	fu324	f	u324	u	null	324	4	0	0	0	0	f	20.88	6072.36	6539	5039.47	0.99	0.34	1314	2769.79	3.02	11.14	5051	4393.21	1.15	1.14	5303	3946.23	1.31	2.18	3871	3822.21	1.3	2.1	1.28	1.47	190	1.365	1.375	1.385	6674	5004.28	0.99	0.34
syll003_speaker5_rep02	3	5	m	2	fù	fu324	f	u324	u	null	324	4	0	0	0	0	f	24.09	10077.54	11154	4420.54	-0.1	-0.3	6321	4738.5	0.73	-0.23	9614	4456.69	0.17	-0.21	10472	4262.64	-0.07	0.03	9436	4842.25	-0.14	-0.31	0.46	0.63	170	0.535	0.545	0.555	11167	4407.55	-0.09	-0.3
syll003_speaker5_rep03	3	5	m	3	fù	fu324	f	u324	u	null	324	4	0	0	0	0	f	19.96	8871.68	10014	4697.56	0.07	-0.34	3111	4234.11	1.62	1.68	7265	5171.36	0.38	-0.69	10413	4078.42	0.06	0.49	5423	5672.08	0.59	-0.83	0.35	0.53	180	0.43	0.44	0.45	10069	4651.9	0.09	-0.34
syll003_speaker5_rep04	3	5	m	4	fù	fu324	f	u324	u	null	324	4	0	0	0	0	f	21.92	10379	10462	4189.95	-0.07	0.27	7021	5234.46	0.37	-0.74	8658	4651.14	0.25	-0.06	10223	4541.74	0.04	-0.08	3888	5423.51	1.23	0.33	0.37	0.53	160	0.44	0.45	0.46	10490	4160.87	-0.05	0.27
syll003_speaker5_rep05	3	5	m	5	fù	fu324	f	u324	u	null	324	4	0	0	0	0	f	17.98	12919.92	11448	4375.73	-0.43	0.05	2172	3525.32	2.02	3.93	9245	4428.87	-0.33	-0.18	10794	4186.02	0.09	0.006	8726	5180.02	-0.16	-0.5	0.26	0.43	170	0.335	0.345	0.355	11480	4340.45	-0.42	0.04
syll003_speaker5_rep06	3	5	m	6	fù	fu324	f	u324	u	null	324	4	0	0	0	0	f	19.98	8570.21	11449	4963.41	-0.09	-0.47	7067	4585.64	0.3	-0.11	9868	4546.68	0.1	0.06	10742	4577.08	-0.01	-0.12	5045	5886.61	0.8	-0.66	0.35	0.52	170	0.425	0.435	0.445	11521	4896.52	-0.06	-0.5
syll003_speaker5_rep07	3	5	m	7	fù	fu324	f	u324	u	null	324	4	0	0	0	0	f	18.73	8699.41	9943	4572.08	-0.07	-0.35	3813	3613.16	1.35	1.44	7151	4633.96	0.18	-0.73	10345	4683.72	0.12	-0.07	8922	5468.89	0.02	-0.64	0.34	0.51	170	0.415	0.425	0.435	9998	4524.89	-0.06	-0.35
syll003_speaker5_rep08	3	5	m	8	fù	fu324	f	u324	u	null	324	4	0	0	0	0	f	21.08	8613.28	9167	5033.28	0.26	-0.51	5008	4423.01	1.12	1.01	8186	4320.18	0.01	-0.08	9661	4261.7	-0.06	-0.05	8129	5124.54	-0.02	-0.7	0.32	0.5	180	0.4	0.41	0.42	9196	5015.04	0.26	-0.51
syll003_speaker5_rep09	3	5	m	9	fù	fu324	f	u324	u	null	324	4	0	0	0	0	f	18.76	10249.8	10581	4092.17	0.17	0.77	4826	4522.14	0.73	-0.12	8217	4947.34	0.41	-0.09	10095	4859.85	0.17	-0.34	6104	5457.96	0.62	-0.47	0.39	0.56	170	0.465	0.475	0.485	10633	4035.32	0.23	0.77
syll003_speaker5_rep10	3	5	m	10	fù	fu324	f	u324	u	null	324	4	0	0	0	0	f	19.62	8613.28	11242	5279.81	0.2	-0.74	8403	5043.26	0.19	-0.75	9821	4448.16	0.08	0.17	10361	4818.99	0.07	-0.59	9311	4824.22	0.13	-0.22	0.37	0.53	160	0.44	0.45	0.46	11268	5258.33	0.21	-0.74
syll003_speaker6_rep01	3	6	f	1	fù	fu324	f	u324	u	null	324	4	0	0	0	0	f	16.46	1248.93	3522	3710.86	1.45	1.85	2284	3560.49	2.24	4.65	3919	4258.4	1.4	1.36	3494	3488.74	1.48	1.89	410	669.69	15.46	329.94	1.15	1.28	130	1.205	1.215	1.225	3882	3723.11	1.38	1.63
syll003_speaker6_rep02	3	6	f	2	fù	fu324	f	u324	u	null	324	4	0	0	0	0	f	11.72	1421.19	3716	4503.98	1.68	2.25	1226	2687.01	4.69	23.28	3702	4912.21	1.66	1.84	3812	4118.65	1.39	1.62	429	1096.82	9.79	123.21	0.49	0.59	100	0.53	0.54	0.55	3978	4556.89	1.61	1.96
syll003_speaker6_rep03	3	6	f	3	fù	fu324	f	u324	u	null	324	4	0	0	0	0	f	22.38	7967.29	6303	4024.94	0.69	0.76	4249	5089.72	1.49	1.26	4451	4336.82	1.46	1.53	5255	4087.05	0.8	0.75	525	1484.92	6.58	49.79	0.45	0.59	140	0.51	0.52	0.53	6358	4001.11	0.7	0.8
syll003_speaker6_rep04	3	6	f	4	fù	fu324	f	u324	u	null	324	4	0	0	0	0	f	15.9	1679.59	3363	4102.88	1.97	3.3	2315	3747.47	2.6	6.65	3801	4965.5	1.67	1.62	2236	3100.16	2.74	8.02	422	588.8	12.56	234.71	0.38	0.51	130	0.435	0.445	0.455	3415	4116.19	1.95	3.21
syll003_speaker6_rep05	3	6	f	5	fù	fu324	f	u324	u	null	324	4	0	0	0	0	f	17.17	1507.32	4312	4114.61	1.34	1.68	4347	4839.38	1.44	1.48	3170	4134.03	1.85	3.22	3938	3887.64	1.37	1.97	436	1169.31	7.84	75.13	0.38	0.5	120	0.43	0.44	0.45	4872	4057.57	1.32	1.6
syll003_speaker6_rep06	3	6	f	6	fù	fu324	f	u324	u	null	324	4	0	0	0	0	f	22.21	1464.26	5984	5448.53	0.61	-0.9	5901	5580.24	0.29	-1.67	7977	5186.12	-0.13	-1.14	6286	5177.32	0.43	-0.96	794	2159.77	4.81	24.59	0.3	0.43	130	0.355	0.365	0.375	6393	5405.06	0.53	-0.97
syll003_speaker6_rep07	3	6	f	7	fù	fu324	f	u324	u	null	324	4	0	0	0	0	f	25.89	7622.75	7778	4482.93	0.19	0.1	3197	5501.03	1.6	1.11	5738	5824.64	0.81	-0.66	7151	3914.6	0.34	0.84	543	1252.14	7.44	64.73	0.33	0.47	140	0.39	0.4	0.41	8100	4283.62	0.25	0.32
syll003_speaker6_rep08	3	6	f	8	fù	fu324	f	u324	u	null	324	4	0	0	0	0	f	35.03	6330.76	8521	4403.95	0.66	0.3	5199	5508.98	0.65	-0.92	9467	4518.44	0.05	-0.23	7713	4493.22	0.75	0.48	1525	3250.49	3	9.59	0.41	0.56	150	0.475	0.485	0.495	8572	4368.05	0.69	0.31
syll003_speaker6_rep09	3	6	f	9	fù	fu324	f	u324	u	null	324	4	0	0	0	0	f	24.1	2368.65	5493	4454.52	1	0.64	2686	3482.08	2.11	4.5	4004	4409.58	1.31	1.06	4289	4097.77	1.13	0.82	420	511.25	18.38	485.26	0.48	0.61	130	0.535	0.545	0.555	5715	4405.71	1	0.65
syll003_speaker6_rep10	3	6	f	10	fù	fu324	f	u324	u	null	324	4	0	0	0	0	f	21.2	7708.89	5743	5006.65	0.91	0.2	2276	3639.74	2.39	5.52	5077	5297.6	0.95	-0.13	3592	3906.58	1.5	2.15	356	784.05	12.6	195.76	0.74	0.91	170	0.815	0.825	0.835	6135	4949.43	0.87	0.16
syll003_speaker7_rep01	3	7	f	1	fù	fu324	f	u324	u	null	324	4	0	0	0	0	f	14.47	1851.86	3152	3131.71	1.45	2.93	1150	2143.04	4.01	22.23	2731	3016.61	2.15	5.87	2942	2842.93	1.78	4.14	305	561.25	21.44	587.68	2.44	2.56	120	2.49	2.5	2.51	3895	3065.14	1.43	3.06
syll003_speaker7_rep02	3	7	f	2	fù	fu324	f	u324	u	null	324	4	0	0	0	0	f	10.75	1291.99	6262	6246.43	0.59	-1.23	706	1905.62	6.06	43.82	684	2500.79	4.79	23.05	5073	5190.66	1.06	-0.13	487	1686.45	7.25	56.83	1.14	1.33	190	1.225	1.235	1.245	7733	6083.68	0.3	-1.47
syll003_speaker7_rep03	3	7	f	3	fù	fu324	f	u324	u	null	324	4	0	0	0	0	f	16.67	1162.79	5720	5314.79	0.58	-0.85	2040	4113.2	2.35	4.71	2983	4365.86	1.82	2.26	4529	4788.31	1.1	0.15	347	920.32	12.75	188.64	0.83	0.95	120	0.88	0.89	0.9	6985	5080.63	0.36	-0.92
syll003_speaker7_rep04	3	7	f	4	fù	fu324	f	u324	u	null	324	4	0	0	0	0	f	14.84	2756.25	3261	4002.53	1.94	3.4	1325	2824.05	3.7	15.46	3463	4132.4	1.85	3.12	2855	3537.37	2.27	5.08	383	943.44	12.87	203.54	1.43	1.55	120	1.48	1.49	1.5	3635	4082.67	1.82	2.87
syll003_speaker7_rep05	3	7	f	5	fù	fu324	f	u324	u	null	324	4	0	0	0	0	f	7.69	1162.79	2064	2783.23	2.28	5.81	1706	2505.22	3.6	15.8	1857	2713.95	2.64	7.92	1952	2472.54	2.6	8.15	397	1128.04	10.93	149.41	0.75	0.85	100	0.79	0.8	0.81	2869	2948.14	1.98	4.16
syll003_speaker7_rep06	3	7	f	6	fù	fu324	f	u324	u	null	324	4	0	0	0	0	f	21.3	1550.39	4835	4534.58	1.43	1.45	2668	3963.87	2.27	5.03	3830	5024.57	1.6	1.58	3940	4257.21	1.67	2.17	878	2168.34	4.59	24.25	1.41	1.53	120	1.46	1.47	1.48	5004	4523.85	1.42	1.39
syll003_speaker7_rep07	3	7	f	7	fù	fu324	f	u324	u	null	324	4	0	0	0	0	f	14.58	1808.79	2768	3564.55	2.47	6.38	1843	3214.95	3.04	10.1	1682	3290.72	3.18	10.77	2493	3056.42	2.94	9.85	1241	2478.85	3.84	17.63	0.9	1.03	130	0.955	0.965	0.975	3415	3689.23	2.32	5.27
syll003_speaker7_rep08	3	7	f	8	fù	fu324	f	u324	u	null	324	4	0	0	0	0	f	17.37	1593.46	2073	2240.68	4.6	25.87	1312	2368.63	3.97	20.21	2095	2795.18	3.5	14.71	1754	1804.68	5.38	37.73	934	1626.51	5.55	44.2	0.81	0.91	100	0.85	0.86	0.87	2182	2252.99	4.67	25.87
syll003_speaker7_rep09	3	7	f	9	fù	fu324	f	u324	u	null	324	4	0	0	0	0	f	15.41	1291.99	886	1387.88	5.14	45.92	231	911.72	13.42	249.98	857	1503.16	5.48	50.24	427	1282.93	7.75	85.93	400	997.49	12.61	197.4	0.67	0.81	140	0.73	0.74	0.75	1780	1571.07	5.65	44.05
syll003_speaker7_rep10	3	7	f	10	fù	fu324	f	u324	u	null	324	4	0	0	0	0	f	9.01	1162.79	1330	2311.98	3.15	12.32	820	1650.31	4.6	30.57	1206	1973.6	3.53	17.14	1141	1949.03	3.58	17.34	287	728.85	12.92	233.7	1.21	1.34	130	1.265	1.275	1.285	2591	2764.83	2.35	6.52
syll003_speaker8_rep01	3	8	m	1	fù	fu324	f	u324	u	null	324	4	0	0	0	0	f	30.08	1248.93	5102	5001.8	1.08	0.34	317	1512.81	8.39	81.34	2713	3880.51	2.57	6.17	4970	5128.77	1.13	0.27	3186	4233.82	1.8	2.79	0.72	0.88	160	0.79	0.8	0.81	5507	4987.82	1.02	0.21
syll003_speaker8_rep02	3	8	m	2	fù	fu324	f	u324	u	null	324	4	0	0	0	0	f	29.45	1291.99	5207	5085.9	1.27	0.75	667	2061.91	5.84	39.57	3871	4572.22	1.98	3.09	4883	5168.08	1.26	0.66	2584	4142.09	2.35	5.3	0.42	0.58	160	0.49	0.5	0.51	5430	5080.37	1.24	0.66
syll003_speaker8_rep03	3	8	m	3	fù	fu324	f	u324	u	null	324	4	0	0	0	0	f	32.06	1291.99	4568	5364.13	1.53	1.11	915	1818.22	4.82	32.17	2782	3575.4	2.74	8.62	3889	4646.09	1.79	2.35	1593	3211.37	3.38	12.58	0.39	0.56	170	0.465	0.475	0.485	4655	5381.1	1.51	1.03
syll003_speaker8_rep04	3	8	m	4	fù	fu324	f	u324	u	null	324	4	0	0	0	0	f	23.56	1291.99	3987	4548.94	1.53	1.64	3828	4863.33	1.59	1.46	2736	3723.93	2.48	6.03	4026	4232.26	1.73	2.61	1473	2448.02	3.51	15.4	0.21	0.34	130	0.265	0.275	0.285	4793	4610.04	1.37	1.07
syll003_speaker8_rep05	3	8	m	5	fù	fu324	f	u324	u	null	324	4	0	0	0	0	f	24.57	2670.12	4220	4361.91	1.61	2.12	2273	3884.44	2.6	6.93	3981	4574.36	1.62	2	4019	4468.67	1.63	2	1736	3265.11	2.89	9.16	1.51	1.65	140	1.57	1.58	1.59	4464	4372.32	1.58	1.96
syll003_speaker8_rep06	3	8	m	6	fù	fu324	f	u324	u	null	324	4	0	0	0	0	f	29.29	1205.86	4749	5135.58	1.44	1.06	1264	3124.28	3.8	15.36	3259	4367.94	2.09	3.92	4456	4842.92	1.45	1.44	974	2458.66	4.45	23.12	1.05	1.21	160	1.12	1.13	1.14	4963	5155.61	1.39	0.92
syll003_speaker8_rep07	3	8	m	7	fù	fu324	f	u324	u	null	324	4	0	0	0	0	f	27.51	1291.99	5581	5038.92	1.05	0.4	1661	3402.29	3.03	9.19	3937	4476.25	1.62	2.07	4292	4636.45	1.46	1.55	675	1792.57	6	42.48	1.1	1.27	170	1.175	1.185	1.195	5711	5027.57	1.04	0.37
syll003_speaker8_rep08	3	8	m	8	fù	fu324	f	u324	u	null	324	4	0	0	0	0	f	25.66	1162.79	5371	4544.66	1.15	0.91	2062	3636.92	2.65	7.13	2760	3499.26	2.39	5.72	4503	4394.81	1.46	1.83	749	2032.69	4.82	27.56	0.88	1.04	160	0.95	0.96	0.97	5474	4529.25	1.15	0.9
syll003_speaker8_rep09	3	8	m	9	fù	fu324	f	u324	u	null	324	4	0	0	0	0	f	27.58	1033.59	5159	5005.14	1.17	0.63	2026	2891.53	3.02	10.13	3144	3900.48	2.06	3.86	4096	4384.21	1.59	2.18	1553	3297.89	2.96	9.35	1.01	1.18	170	1.085	1.095	1.105	5291	5004.3	1.15	0.58
syll003_speaker8_rep10	3	8	m	10	fù	fu324	f	u324	u	null	324	4	0	0	0	0	f	22.98	1291.99	5926	5724.09	0.83	-0.54	1679	3381.61	3.18	10.15	7195	5381.96	0.42	-0.86	3658	4165.85	1.7	2.44	1182	2392.08	3.85	17.41	0.3	0.46	160	0.37	0.38	0.39	6112	5720.37	0.79	-0.59
syll003_speaker9_rep01	3	9	m	1	fù	fu324	f	u324	u	null	324	4	0	0	0	0	f	29.01	5598.63	7103	3259.97	0.34	0.87	3611	5829.87	1.32	-0.002	3779	3520.79	0.8	0.03	6721	3485.47	0.27	0.39	5585	3869.57	0.33	-0.3	0.63	0.84	210	0.725	0.735	0.745	7292	3091.26	0.54	1.05
syll003_speaker9_rep02	3	9	m	2	fù	fu324	f	u324	u	null	324	4	0	0	0	0	f	22.73	10292.87	10975	3602.45	-1.02	1.62	6823	5177.96	0.25	-0.92	7354	5691.71	0.03	-1.24	8780	4538.8	-0.17	-0.77	6825	4843.3	0.37	-0.71	0.6	0.76	160	0.67	0.68	0.69	11277	3154.72	-0.71	1.34
syll003_speaker9_rep03	3	9	m	3	fù	fu324	f	u324	u	null	324	4	0	0	0	0	f	21.71	5900.1	9099	5075.86	-0.05	-0.99	763	2508.97	4.7	23.96	3378	5268.91	1.29	0.13	5508	4369.4	0.99	0.53	1267	2802.38	3.39	12.57	0.49	0.67	180	0.57	0.58	0.59	9480	4821.72	-0.02	-0.99
syll003_speaker9_rep04	3	9	m	4	fù	fu324	f	u324	u	null	324	4	0	0	0	0	f	17.66	1421.19	5566	4938.22	1.02	0.55	924	2400.05	4.18	21.39	3755	4470.64	1.57	2.07	5938	5035.64	1.07	0.68	4639	4114.36	1.37	2.27	0.54	0.71	170	0.615	0.625	0.635	5919	4890.13	0.99	0.51
syll003_speaker9_rep05	3	9	m	5	fù	fu324	f	u324	u	null	324	4	0	0	0	0	f	23.94	6158.5	7510	4709.47	1.03	0.79	739	2397.67	4.53	23.36	5744	5814.56	1.04	0.04	6409	4423.62	1.07	1.34	4839	3792.86	1.19	2.62	1.12	1.28	160	1.19	1.2	1.21	7569	4682.01	1.05	0.81
syll003_speaker9_rep06	3	9	m	6	fù	fu324	f	u324	u	null	324	4	0	0	0	0	f	19.79	6201.56	9005	4944.18	0.52	-0.32	897	2057.34	5.41	36.95	2339	4079.91	2.47	5.99	6677	3876.56	0.98	1.81	5146	3818.38	0.81	1.52	1.03	1.23	200	1.12	1.13	1.14	9084	4894.08	0.55	-0.31
syll003_speaker9_rep07	3	9	m	7	fù	fu324	f	u324	u	null	324	4	0	0	0	0	f	25.12	1162.79	5338	4601.83	1.07	0.45	1031	2549.29	4.01	18.21	3468	4145.87	1.58	2.19	3174	3274.74	1.96	4.19	1300	2536.57	3.1	11.69	0.48	0.66	180	0.56	0.57	0.58	5424	4591.31	1.07	0.43
syll003_speaker9_rep08	3	9	m	8	fù	fu324	f	u324	u	null	324	4	0	0	0	0	f	23.24	5684.77	6698	4682.2	0.83	0.14	602	1797.45	7.48	64.86	1199	2605.54	3.74	16.63	7134	4468.78	0.67	-0.2	2698	4322.62	1.73	2.1	1.16	1.37	210	1.255	1.265	1.275	6815	4642.26	0.84	0.15
syll003_speaker9_rep09	3	9	m	9	fù	fu324	f	u324	u	null	324	4	0	0	0	0	f	20.87	6416.89	4742	4428.51	0.98	0.32	305	1327.95	9.21	101.23	1593	3257.86	2.67	7.22	3903	3955.42	1.34	1.31	1001	2186.31	3.83	16.78	0.45	0.63	180	0.53	0.54	0.55	5230	4376.28	0.91	0.23
syll003_speaker9_rep10	3	9	m	10	fù	fu324	f	u324	u	null	324	4	0	0	0	0	f	17.41	6244.63	5231	4531.24	1.16	1.5	190	1063.46	13.58	211	348	1306.73	7.63	75.74	5015	3769.57	1.35	3.09	1919	3059.33	2.49	8.12	0.45	0.65	200	0.54	0.55	0.56	5819	4415.07	1.18	1.61
syll004_speaker10_rep01	4	10	f	1	hē	xo45	x	o45	o	null	45	1	0	0	0	0	x	19.09	4177.44	2552	2495.73	1.57	3.53	849	1362.58	8.5	92.82	1353	1600.02	5.04	40.09	2053	2373.62	2.14	6.11	1712	2049.88	2.38	7.39	0.64	0.79	150	0.705	0.715	0.725	2747	2494.08	1.54	3.49
syll004_speaker10_rep02	4	10	f	2	hē	xo45	x	o45	o	null	45	1	0	0	0	0	x	17.68	4005.18	2464	2089.18	1.78	6.44	1334	1573.2	4.74	36.8	2047	1720.99	2.01	8.99	1854	1986.09	2.63	11.08	1816	2030.81	2.7	11.11	0.42	0.53	110	0.465	0.475	0.485	2559	2075.71	1.81	6.67
syll004_speaker10_rep03	4	10	f	3	hē	xo45	x	o45	o	null	45	1	0	0	0	0	x	13.29	1033.59	2414	2592.68	2.31	7.22	484	1882.81	7.38	61.31	1087	1308.16	6.41	65.9	2747	2378.71	1.54	4.38	2076	2082.1	2.17	7.44	0.43	0.57	140	0.49	0.5	0.51	2581	2609.91	2.28	7.04
syll004_speaker10_rep04	4	10	f	4	hē	xo45	x	o45	o	null	45	1	0	0	0	0	x	16.99	1291.99	2145	2175.66	2.34	7.75	323	1517.08	9.14	94.06	1172	1520.56	4.7	37.45	2290	2323.92	1.98	5.04	702	1397.96	4.4	26.4	0.39	0.54	150	0.455	0.465	0.475	2275	2179.17	2.35	7.72
syll004_speaker10_rep05	4	10	f	5	hē	xo45	x	o45	o	null	45	1	0	0	0	0	x	22.07	1248.93	1429	1724.13	4.72	31.12	442	1282.02	8.81	104.94	896	1272.6	7.18	83.37	1187	1797.02	4.96	31.92	763	1160.88	8.18	91.62	0.97	1.11	140	1.03	1.04	1.05	1639	1761	4.82	30.75
syll004_speaker10_rep06	4	10	f	6	hē	xo45	x	o45	o	null	45	1	0	0	0	0	x	19.08	3919.04	1781	1793.92	2.22	9.92	205	1105.33	12.6	181.67	676	1272.18	8.43	96.66	1303	1689.72	3.23	18.22	796	1233.95	6.17	59.31	0.39	0.56	170	0.465	0.475	0.485	1959	1795.9	2.24	10.19
syll004_speaker10_rep07	4	10	f	7	hē	xo45	x	o45	o	null	45	1	0	0	0	0	x	13.16	4005.18	1546	2346.34	3.42	13.56	459	1787.32	7.22	59.95	669	1402.06	6.61	59.87	1837	2064.83	2.73	12.8	949	1696.08	4.27	25.64	0.46	0.61	150	0.525	0.535	0.545	1757	2437.2	3.26	12.08
syll004_speaker10_rep08	4	10	f	8	hē	xo45	x	o45	o	null	45	1	0	0	0	0	x	16.84	1205.86	877	1402.91	4.98	36.81	260	1075.41	11.46	163.22	750	693	8.87	174.89	959	1672.36	4.76	29	1069	1908.19	4.15	21.5	0.37	0.52	150	0.435	0.445	0.455	1408	1600.39	4.63	29.21
syll004_speaker10_rep09	4	10	f	9	hē	xo45	x	o45	o	null	45	1	0	0	0	0	x	11.69	1248.93	1341	1734.27	2.67	11.53	324	1394.55	9.67	108.04	564	1080.02	7.39	89.84	1784	1938.39	2.16	10.26	962	1512.04	3.57	22.82	0.35	0.48	130	0.405	0.415	0.425	1788	1811.9	2.52	10.51
syll004_speaker10_rep10	4	10	f	10	hē	xo45	x	o45	o	null	45	1	0	0	0	0	x	14.82	1291.99	1302	1572.45	4.52	32.99	506	2083.34	6.98	53.66	919	1407.09	7.41	79.45	1387	1488.6	4.17	28.96	1056	1376.2	5.31	42.68	0.37	0.49	120	0.42	0.43	0.44	1564	1611.97	4.69	33.17
syll004_speaker1_rep01	4	1	m	1	hē	xo45	x	o45	o	null	45	1	0	0	0	0	x	7.66	1119.73	1092	2256.52	3.43	14.51	219	1340.27	9.9	111.45	1147	2042.5	4.89	31.25	1715	2009.58	2.15	7.39	1369	1768.95	3.34	15.53	1.48	1.62	140	1.54	1.55	1.56	2465	2921.87	2.22	5.93
syll004_speaker1_rep02	4	1	m	2	hē	xo45	x	o45	o	null	45	1	0	0	0	0	x	0	0	514	1742.58	6.17	46.02	171	974.31	14.67	247.89	568	974.72	9.75	141.2	649	1372.13	7.35	66.95	821	1293.26	5.57	46.35	0.86	1	140	0.92	0.93	0.94	2166	3241.36	2.77	8.6
syll004_speaker1_rep03	4	1	m	3	hē	xo45	x	o45	o	null	45	1	0	0	0	0	x	15.9	1076.66	774	1123.6	7.1	66.36	462	1914.58	7.14	58.09	1659	2596.97	3.14	13.1	834	1019.05	7.28	84.93	976	1074.8	6.01	59.51	1.16	1.29	130	1.215	1.225	1.235	871	1174.53	6.93	61.48
syll004_speaker1_rep04	4	1	m	4	hē	xo45	x	o45	o	null	45	1	0	0	0	0	x	4.82	3359.18	2118	3207.04	2.15	4.77	654	2288.31	5.72	36.31	640	1001.08	8.77	114.9	2284	3028.27	1.88	3.99	1304	2039.35	3.25	13.03	0.78	0.93	150	0.845	0.855	0.865	2702	3414.68	1.84	3.29
syll004_speaker1_rep05	4	1	m	5	hē	xo45	x	o45	o	null	45	1	0	0	0	0	x	2.83	1076.66	1106	1748.89	4.61	28.17	554	2013.54	6.94	53.55	884	2112.94	5.56	37.07	1238	1810.48	3.01	13.76	1111	1521.11	3.51	19.26	1.29	1.42	130	1.345	1.355	1.365	1228	1810.65	4.47	26.09
syll004_speaker1_rep06	4	1	m	6	hē	xo45	x	o45	o	null	45	1	0	0	0	0	x	12.5	1162.79	877	1391.39	5.21	33.44	384	1764.72	7.88	69.97	865	2157.59	4.63	26.73	1748	2461.08	2.36	6.4	1095	1395.15	4.31	25.67	1.18	1.31	130	1.235	1.245	1.255	967	1449.46	5.01	30.49
syll004_speaker1_rep07	4	1	m	7	hē	xo45	x	o45	o	null	45	1	0	0	0	0	x	7.6	1033.59	961	1841.56	4.65	27.44	435	1891.76	7.12	56.3	1006	2147.42	4.23	22.17	980	1530.6	4.43	26.66	1196	1720.54	3.95	22.87	1.03	1.15	120	1.08	1.09	1.1	1346	2094.82	4.02	19.97
syll004_speaker1_rep08	4	1	m	8	hē	xo45	x	o45	o	null	45	1	0	0	0	0	x	8.48	5469.43	1683	2559.02	2.7	8.66	809	2453.53	5.14	29.52	1406	2415.42	4.12	21.37	1496	2221.73	3.13	12.27	1452	2108.78	3.43	15.24	1.1	1.24	140	1.16	1.17	1.18	2080	2716.43	2.42	6.88
syll004_speaker1_rep09	4	1	m	9	hē	xo45	x	o45	o	null	45	1	0	0	0	0	x	7.98	5211.04	2160	2752.27	1.98	5.52	438	931.89	11.52	185.18	549	1449.98	7.07	66.19	1719	2215.73	2.48	8.26	1104	1653.36	3.53	16.88	1.21	1.37	160	1.28	1.29	1.3	2698	2848.5	1.78	4.71
syll004_speaker1_rep10	4	1	m	10	hē	xo45	x	o45	o	null	45	1	0	0	0	0	x	6.23	1076.66	787	1537.05	6.3	52.05	184	1229.05	11.37	145.56	526	711.97	10.48	194.52	625	1288.63	6.03	51.61	854	1487.27	5.24	38.48	0.99	1.11	120	1.04	1.05	1.06	1109	1756.73	5.59	39.42
syll004_speaker2_rep01	4	2	f	1	hē	xo45	x	o45	o	null	45	1	0	0	0	0	x	26.23	1033.59	1205	747	4.84	52.56	224	1178.84	10.95	138.66	540	1128.71	10.62	151.41	1188	602.24	7.51	115.09	1102	617.32	9.68	184.78	1.28	1.47	190	1.365	1.375	1.385	1235	735.46	5.18	56.83
syll004_speaker2_rep02	4	2	f	2	hē	xo45	x	o45	o	null	45	1	0	0	0	0	x	11.61	1033.59	1182	1293.49	5.25	51.54	466	1580.15	7.94	75.2	779	1346.43	8.91	102.97	976	876.88	9.4	150.22	1016	570.67	14.37	379.32	0.33	0.49	160	0.4	0.41	0.42	1474	1310.45	5.88	57.01
syll004_speaker2_rep03	4	2	f	3	hē	xo45	x	o45	o	null	45	1	0	0	0	0	x	23.65	1119.73	1009	778.02	7.4	133	863	970.09	8.11	124.83	843	827.03	6.85	128.44	1186	1001.06	9.41	132.08	1174	1026.23	10.86	157.05	0.45	0.55	100	0.49	0.5	0.51	1218	696.93	12.16	237.33
syll004_speaker2_rep04	4	2	f	4	hē	xo45	x	o45	o	null	45	1	0	0	0	0	x	26.12	1162.79	1203	866.1	6.36	78.74	1075	2197.95	5.73	37.5	714	1484.6	8.3	89.04	1453	1231.21	3.38	24.79	1215	1165.56	5.27	53.02	0.47	0.68	210	0.565	0.575	0.585	1237	858.52	6.68	83.23
syll004_speaker2_rep05	4	2	f	5	hē	xo45	x	o45	o	null	45	1	0	0	0	0	x	16.94	1636.52	1749	1667.1	2.38	11.31	756	745.73	8.35	160.88	1002	1336.08	7.14	71.81	1270	1298.33	4.87	34.62	924	803.1	8.97	126.49	0.38	0.57	190	0.465	0.475	0.485	1895	1664.46	2.42	11.72
syll004_speaker2_rep06	4	2	f	6	hē	xo45	x	o45	o	null	45	1	0	0	0	0	x	12.64	1076.66	945	1196.67	10.11	133.4	995	2597.09	5.64	34.4	1149	2039.99	7.21	56.56	892	779.35	12.22	243.09	853	723.51	14	301.74	0.77	1.01	240	0.88	0.89	0.9	1101	1239.23	10.45	131.97
syll004_speaker2_rep07	4	2	f	7	hē	xo45	x	o45	o	null	45	1	0	0	0	0	x	19.51	1205.86	1090	762.92	10.44	173.45	1163	2863.93	4.34	20.47	1001	1865.2	6.33	49.34	1174	1074.23	7.6	91.61	1049	795.58	7.83	106	0.56	0.79	230	0.665	0.675	0.685	1108	759.17	10.76	179.3
syll004_speaker2_rep08	4	2	f	8	hē	xo45	x	o45	o	null	45	1	0	0	0	0	x	25.5	1291.99	1189	779.81	12.06	227.54	765	2192.53	5.93	39.58	1011	1687.14	6.92	59.32	991	519.25	15.06	391.76	1063	662.7	8.36	142.06	0.37	0.52	150	0.435	0.445	0.455	1214	770.82	12.74	242.2
syll004_speaker2_rep09	4	2	f	9	hē	xo45	x	o45	o	null	45	1	0	0	0	0	x	22.03	1162.79	788	698.86	5.72	94.82	532	1898.63	6.8	51.86	871	1695.5	6.55	54.44	888	536.91	13.07	302.43	858	580.4	15.01	341.44	0.37	0.55	180	0.45	0.46	0.47	1056	618.52	10.44	192.36
syll004_speaker2_rep10	4	2	f	10	hē	xo45	x	o45	o	null	45	1	0	0	0	0	x	14.25	1162.79	862	1036.46	7.95	104.58	161	1059.21	13.42	207.86	522	1249.61	8.8	105.83	985	824.44	8.11	115	957	602.95	10.76	203.08	0.34	0.53	190	0.425	0.435	0.445	1122	1065.22	9.05	114.8
syll004_speaker3_rep01	4	3	m	1	hē	xo45	x	o45	o	null	45	1	0	0	0	0	x	6.95	3919.04	2286	1674.87	1.06	5.87	496	1058.91	11.77	173.97	596	977.46	10.62	162.7	2893	1945.91	0.95	4.46	2142	1922.55	1.33	3.09	1.6	1.76	160	1.67	1.68	1.69	2389	1644.13	1.1	6.56
syll004_speaker3_rep02	4	3	m	2	hē	xo45	x	o45	o	null	45	1	0	0	0	0	x	13.27	4048.24	1823	1743.15	1.61	4.73	613	2073.57	6.84	52.62	1059	1201.35	4.62	42.11	1184	1270.79	3.32	18.36	1661	1709.21	1.71	5.24	0.45	0.58	130	0.505	0.515	0.525	1881	1744.24	1.6	4.72
syll004_speaker3_rep03	4	3	m	3	hē	xo45	x	o45	o	null	45	1	0	0	0	0	x	7.86	2411.72	1608	1424.81	2.06	11.05	484	1979.36	7.31	59.68	1261	1447.18	4.49	40.19	1894	1625.33	1.49	4.96	1832	1696.86	1.52	4.46	1.06	1.18	120	1.11	1.12	1.13	1686	1417.52	2.1	11.53
syll004_speaker3_rep04	4	3	m	4	hē	xo45	x	o45	o	null	45	1	0	0	0	0	x	4.42	3186.91	1135	1207.65	3.57	26.66	576	1847.63	8.07	73.25	1137	1675.15	6.23	56.87	2067	1856.58	1.72	5.86	1894	1734.01	1.71	8.1	1.48	1.62	140	1.54	1.55	1.56	1190	1214.84	3.59	26.82
syll004_speaker3_rep05	4	3	m	5	hē	xo45	x	o45	o	null	45	1	0	0	0	0	x	11.89	3229.98	1423	1367.95	2.53	14.49	755	2115.61	6.11	42.25	1425	1316.85	2.4	15.53	2124	1777.06	1.59	6.25	2160	1612.73	1.54	8.49	0.56	0.67	110	0.605	0.615	0.625	1464	1369.81	2.53	14.62
syll004_speaker3_rep06	4	3	m	6	hē	xo45	x	o45	o	null	45	1	0	0	0	0	x	9.17	2670.12	1278	1567.17	4.38	32	1314	3313.98	3.9	15.75	1281	1551.17	3.68	27.92	1565	1695.05	2.2	9.88	1412	1453.52	1.98	5.71	0.32	0.44	120	0.37	0.38	0.39	1337	1590.18	4.33	31.21
syll004_speaker3_rep07	4	3	m	7	hē	xo45	x	o45	o	null	45	1	0	0	0	0	x	11.81	3273.05	1819	1332.53	1.18	6.11	1246	2640.33	4.55	24.47	1067	1057.07	4.28	41.75	2067	1409.66	0.81	2.97	1789	1431.15	1.24	3.25	1.04	1.15	110	1.085	1.095	1.105	1856	1324.87	1.19	6.35
syll004_speaker3_rep08	4	3	m	8	hē	xo45	x	o45	o	null	45	1	0	0	0	0	x	7.54	3359.18	1575	1498.57	1.94	10.99	1436	3830.07	3.58	12.64	1887	1774.2	2.36	17.72	1915	1513.13	1.19	5.25	1648	1468.65	1.86	8.02	0.7	0.8	100	0.74	0.75	0.76	1754	1481.42	2.01	12.14
syll004_speaker3_rep09	4	3	m	9	hē	xo45	x	o45	o	null	45	1	0	0	0	0	x	7.61	3316.11	1248	1216.08	3.44	30.1	600	2086.88	7.47	60.65	892	1471.85	7.83	86.14	2065	1614.42	1.24	6.97	2414	1823.73	1.03	3.85	1.12	1.25	130	1.175	1.185	1.195	1285	1219.42	3.46	30.41
syll004_speaker3_rep10	4	3	m	10	hē	xo45	x	o45	o	null	45	1	0	0	0	0	x	2.94	3359.18	1037	1297.48	6.4	69.79	790	2690.22	5.94	36.84	1024	1522.21	6.32	64.8	760	734.27	9.66	170.3	1099	1168.74	4.23	37.22	0.56	0.65	90	0.595	0.605	0.615	1168	1337.26	6.44	68.19
syll004_speaker4_rep01	4	4	f	1	hē	xo45	x	o45	o	null	45	1	0	0	0	0	x	16.96	1076.66	1024	1604.46	6.95	61.46	711	1435.15	10.3	124.27	1039	1750.36	6.52	53.22	881	1481.38	8.31	88.83	1155	2268.09	4.82	27.48	1.31	1.41	100	1.35	1.36	1.37	1256	1710.42	6.77	55.26
syll004_speaker4_rep02	4	4	f	2	hē	xo45	x	o45	o	null	45	1	0	0	0	0	x	17.62	1162.79	4889	4344.4	0.51	-0.78	339	1562.43	9.69	104.58	691	1646.91	6.3	52.84	4293	4288.1	0.81	-0.38	2563	3302.31	1.79	2.5	0.33	0.54	210	0.425	0.435	0.445	5195	4305.25	0.43	-0.8
syll004_speaker4_rep03	4	4	f	3	hē	xo45	x	o45	o	null	45	1	0	0	0	0	x	21.48	1205.86	969	1574.75	6.5	56.8	377	1710.67	8.84	86.88	499	1486.66	9.41	105.55	846	1842.21	4.33	22.61	1458	2970.81	2.44	5.48	0.6	0.78	180	0.68	0.69	0.7	1317	1722.94	6.27	49.09
syll004_speaker4_rep04	4	4	f	4	hē	xo45	x	o45	o	null	45	1	0	0	0	0	x	14.54	1076.66	982	1706.92	5.56	37.16	536	1486.9	7.86	77.23	460	1010.03	11.22	178.7	1514	2660.45	3.45	13.59	1542	2430.52	3.18	12.03	0.64	0.8	160	0.71	0.72	0.73	1237	1857.55	5.17	30.84
syll004_speaker4_rep05	4	4	f	5	hē	xo45	x	o45	o	null	45	1	0	0	0	0	x	17.46	1033.59	885	1375.05	7.73	80.58	430	1680.18	9.36	97.01	689	1456.88	9.2	104.2	1009	1916.99	4.64	27.1	1965	3258.25	2.04	4.07	0.51	0.66	150	0.575	0.585	0.595	1197	1510.57	7.54	70.33
syll004_speaker4_rep06	4	4	f	6	hē	xo45	x	o45	o	null	45	1	0	0	0	0	x	17.97	1076.66	913	1659.43	4.83	28.61	253	1114.24	11.54	158.17	391	1206.95	9.67	119.39	691	1389.23	5.49	38.44	411	1329.99	6.72	56.51	0.37	0.53	160	0.44	0.45	0.46	1128	1781.78	4.5	24.21
syll004_speaker4_rep07	4	4	f	7	hē	xo45	x	o45	o	null	45	1	0	0	0	0	x	23.45	1033.59	795	1361.13	5.91	48.97	142	820.1	16.55	319.74	311	943.93	12.1	195.1	1224	1874.23	3.28	13.74	1268	1980.84	3.46	13.21	0.49	0.61	120	0.54	0.55	0.56	1260	1575.11	5.41	37.57
syll004_speaker4_rep08	4	4	f	8	hē	xo45	x	o45	o	null	45	1	0	0	0	0	x	18.46	1119.73	935	1847.57	4.48	21.82	669	1972.93	6.24	44.75	997	1559.44	7.02	64.99	640	1840.08	4.8	26.38	344	1181.68	10.04	128.13	0.44	0.62	180	0.52	0.53	0.54	1336	2153.18	3.7	14.2
syll004_speaker4_rep09	4	4	f	9	hē	xo45	x	o45	o	null	45	1	0	0	0	0	x	16.25	1033.59	472	1147.18	8.52	97.8	479	1375.96	9.34	104.76	400	1085.34	11.1	158.09	855	1970.07	4.69	27.16	932	2335.51	3.72	14.98	0.4	0.55	150	0.465	0.475	0.485	1087	1586.64	6.57	52.21
syll004_speaker4_rep10	4	4	f	10	hē	xo45	x	o45	o	null	45	1	0	0	0	0	x	17.12	1076.66	1430	2488.7	2.85	8.3	456	1786.1	7.87	69.26	782	1974.02	5.15	32.55	1415	2456.62	2.81	7.83	2028	2963.38	2.02	3.06	0.43	0.57	140	0.49	0.5	0.51	2119	2814.67	2.28	4.79
syll004_speaker5_rep01	4	5	m	1	hē	xo45	x	o45	o	null	45	1	0	0	0	0	x	9.79	3703.71	2602	3264.06	2.22	5.54	571	499.81	16.55	520.21	628	1346.09	8.2	86.31	2523	2607.55	2.06	6.28	2027	1971.97	1.86	6.31	0.49	0.67	180	0.57	0.58	0.59	2787	3308.89	2.15	5.16
syll004_speaker5_rep02	4	5	m	2	hē	xo45	x	o45	o	null	45	1	0	0	0	0	x	25.62	2928.52	3220	2172.86	0.45	1.01	1047	3079.63	4.14	17.15	1435	1707.39	3.45	20.56	3696	1974.06	0.31	2.3	3096	2393.75	0.3	-0.29	0.39	0.58	190	0.475	0.485	0.495	3262	2157.43	0.45	1.09
syll004_speaker5_rep03	4	5	m	3	hē	xo45	x	o45	o	null	45	1	0	0	0	0	x	14.66	4737.3	2656	2425.55	0.95	0.92	575	1869.38	6.55	50.57	943	1214.37	5.57	50.91	3316	2302.62	0.57	0.8	3167	2328.89	0.5	0.51	0.34	0.5	160	0.41	0.42	0.43	2815	2412.4	0.9	0.91
syll004_speaker5_rep04	4	5	m	4	hē	xo45	x	o45	o	null	45	1	0	0	0	0	x	24.7	4521.97	3343	2062.76	0.27	0.99	892	2155.18	4.62	26.43	1176	1370.46	4.27	28.48	3073	2126.98	0.52	1.15	2510	2123.28	0.91	1.59	0.36	0.59	230	0.465	0.475	0.485	3400	2036.54	0.27	1.13
syll004_speaker5_rep05	4	5	m	5	hē	xo45	x	o45	o	null	45	1	0	0	0	0	x	17.17	1076.66	1259	1658.18	4.89	31.77	1385	2258.66	5.15	30.23	1236	1692.32	4.77	30.28	1851	2276.83	2.8	11.06	1061	1296.89	5.46	41.28	0.33	0.48	150	0.395	0.405	0.415	1294	1671.62	4.86	31.3
syll004_speaker5_rep06	4	5	m	6	hē	xo45	x	o45	o	null	45	1	0	0	0	0	x	22.09	4521.97	3109	2191.64	0.53	0.27	1415	2162.67	3.74	19.14	3034	2240.95	0.74	1.76	3661	2174.77	0.57	3.04	3227	2242.38	0.61	1.76	0.33	0.52	190	0.415	0.425	0.435	3137	2182.95	0.52	0.29
syll004_speaker5_rep07	4	5	m	7	hē	xo45	x	o45	o	null	45	1	0	0	0	0	x	16.14	2971.58	1537	1791.33	2.55	8.14	363	1624.42	8.44	79.89	1096	1442.38	3.6	23.82	3240	2489.79	0.77	1.76	3050	2527.7	0.75	1.13	0.31	0.49	180	0.39	0.4	0.41	1555	1796.57	2.53	8.05
syll004_speaker5_rep08	4	5	m	8	hē	xo45	x	o45	o	null	45	1	0	0	0	0	x	11.31	1076.66	1421	1640.2	3.18	15.31	1067	2760.09	3.9	15.74	1090	1139.19	5.54	59.1	1409	1536.49	2.4	7.68	1446	1523.67	2.42	7.64	0.65	0.82	170	0.725	0.735	0.745	1462	1652.04	3.15	15.06
syll004_speaker5_rep09	4	5	m	9	hē	xo45	x	o45	o	null	45	1	0	0	0	0	x	11	2928.52	1799	1997.03	1.73	3.02	801	2375.74	4.73	25.11	979	1289.22	5.69	52.93	2259	2116.66	1.22	1.67	2560	2132.66	0.83	0.77	0.4	0.57	170	0.475	0.485	0.495	1916	2010.4	1.68	2.81
syll004_speaker5_rep10	4	5	m	10	hē	xo45	x	o45	o	null	45	1	0	0	0	0	x	14.24	3531.45	2032	2010.83	1.98	6.68	624	1780.83	6.72	55.14	1538	1468.59	2.94	15.91	2205	2167.06	1.84	6.68	1546	1777.14	2.82	13.6	0.34	0.49	150	0.405	0.415	0.425	2066	2012.19	1.98	6.68
syll004_speaker6_rep01	4	6	f	1	hē	xo45	x	o45	o	null	45	1	0	0	0	0	x	4.75	1205.86	1245	1671.02	4.94	34.22	1075	3003.61	5.06	26.43	942	1661.72	8.01	76.04	1373	1563.59	3.54	18.26	2050	1936.08	1.6	4.13	0.48	0.61	130	0.535	0.545	0.555	1369	1714.08	4.89	32.81
syll004_speaker6_rep02	4	6	f	2	hē	xo45	x	o45	o	null	45	1	0	0	0	0	x	8.92	1205.86	1234	1677.13	3.71	15.89	391	1903.5	7.32	59.21	1170	1963.3	5.03	31.76	1453	2031.82	3.09	9.91	2441	2823.77	1.44	1.19	0.37	0.49	120	0.42	0.43	0.44	1308	1703.33	3.66	15.23
syll004_speaker6_rep03	4	6	f	3	hē	xo45	x	o45	o	null	45	1	0	0	0	0	x	13.58	6589.16	2607	2959.46	1.47	1.64	746	2494.1	6.03	38.92	943	1439.69	6.97	65.09	2083	2701.02	2.33	5.92	2345	2655.52	1.92	4.22	0.42	0.54	120	0.47	0.48	0.49	2684	2972.78	1.43	1.53
syll004_speaker6_rep04	4	6	f	4	hē	xo45	x	o45	o	null	45	1	0	0	0	0	x	10.79	1033.59	1287	1708.04	4.04	21.23	244	1481.37	10.53	120.84	1004	1789.25	5.78	45.53	1557	2001.11	2.79	9.29	1379	2061.8	2.78	9.24	0.3	0.42	120	0.35	0.36	0.37	1396	1743.46	3.99	20.31
syll004_speaker6_rep05	4	6	f	5	hē	xo45	x	o45	o	null	45	1	0	0	0	0	x	12.56	6718.36	2009	2661.75	1.88	3.06	130	872.08	16.37	303.59	525	1384.67	6.33	54.67	3210	3160.59	0.85	-0.08	1700	2262.26	2.43	7.32	0.34	0.49	150	0.405	0.415	0.425	2240	2724.06	1.75	2.52
syll004_speaker6_rep06	4	6	f	6	hē	xo45	x	o45	o	null	45	1	0	0	0	0	x	11.62	1291.99	907	1009.79	7.76	96.28	1886	3660.62	1.7	1.42	699	1450.68	8.33	85.2	1001	1180.17	5.88	52.2	1140	1329.57	4.91	36.09	0.3	0.42	120	0.35	0.36	0.37	1011	1024.92	8.12	98.9
syll004_speaker6_rep07	4	6	f	7	hē	xo45	x	o45	o	null	45	1	0	0	0	0	x	12.62	6503.03	1860	2485.82	2.05	4.16	192	1060.75	13.6	209.95	837	1220.92	7.14	74.56	2084	2517.14	1.85	3.23	2080	2511.23	1.81	2.84	0.33	0.47	140	0.39	0.4	0.41	2100	2557.43	1.9	3.46
syll004_speaker6_rep08	4	6	f	8	hē	xo45	x	o45	o	null	45	1	0	0	0	0	x	15.54	7708.89	2933	3108.95	1.17	0.59	637	1514.16	6.78	62.49	1438	2124.02	3.28	12.75	3977	3532.19	0.64	-0.51	3747	3403.14	0.72	-0.19	0.34	0.45	110	0.385	0.395	0.405	3061	3118.09	1.12	0.48
syll004_speaker6_rep09	4	6	f	9	hē	xo45	x	o45	o	null	45	1	0	0	0	0	x	14.51	1119.73	868	965.96	8.61	114.43	669	1209.58	9.69	121.21	786	932.59	8.08	106.8	922	731.86	7.9	102.19	1034	1115.13	5.91	47.95	0.34	0.43	90	0.375	0.385	0.395	946	991.2	8.71	112.51
syll004_speaker6_rep10	4	6	f	10	hē	xo45	x	o45	o	null	45	1	0	0	0	0	x	20.89	1205.86	1639	2281.4	2.65	8.26	780	2504.47	4.96	26.84	997	1300.29	7.22	68.55	2668	2689.68	1.34	2.09	2841	2823.25	1.04	0.81	0.39	0.52	130	0.445	0.455	0.465	1741	2319.1	2.57	7.77
syll004_speaker7_rep01	4	7	f	1	hē	xo45	x	o45	o	null	45	1	0	0	0	0	x	23.99	1119.73	1845	2143.49	4.21	24.99	566	1740.14	5.64	39.52	1728	2047.72	3.48	20.86	1304	1369.14	6.04	55.09	1170	1323.13	4.72	40.26	1.03	1.19	160	1.1	1.11	1.12	1874	2149.18	4.21	24.92
syll004_speaker7_rep02	4	7	f	2	hē	xo45	x	o45	o	null	45	1	0	0	0	0	x	10.46	1119.73	1093	1227.17	6.85	73.53	540	1493.7	8.55	87.88	716	1098.14	9.79	135.64	1154	1441.51	4.96	41.6	985	1271.5	8.13	93.77	1.26	1.41	150	1.325	1.335	1.345	1215	1247.8	7.09	74.57
syll004_speaker7_rep03	4	7	f	3	hē	xo45	x	o45	o	null	45	1	0	0	0	0	x	5.02	1205.86	888	1301.65	6.81	64.77	835	1148.14	8.83	106.01	962	1604.46	5.42	40.84	835	1148.14	8.83	106.01	962	1604.46	5.42	40.84	1.16	1.22	60	1.18	1.19	1.2	1150	1420.65	6.56	56.36
syll004_speaker7_rep04	4	7	f	4	hē	xo45	x	o45	o	null	45	1	0	0	0	0	x	3.72	1205.86	707	1573.07	9.42	103.18	293	1387.15	11.85	152.76	866	1551.21	9.73	108.21	432	1353.89	11.39	149.52	840	1256.41	10.81	146.17	0.97	1.04	70	0.995	1.005	1.015	1121	1925.3	7.96	69.01
syll004_speaker7_rep05	4	7	f	5	hē	xo45	x	o45	o	null	45	1	0	0	0	0	x	1.77	1076.66	486	1151.14	10.2	133.21	283	1108.34	11.86	166.46	534	1254.23	9.82	118.08	413	1015.85	11.25	166.23	733	1014.98	10.28	149.24	0.86	0.95	90	0.895	0.905	0.915	1107	1662.05	7.55	65.33
syll004_speaker7_rep06	4	7	f	6	hē	xo45	x	o45	o	null	45	1	0	0	0	0	x	12.42	1205.86	561	882.18	9.68	168.56	217	875.61	15.79	307.74	341	1026.83	12.3	198.69	643	1003.27	8.15	115.47	732	1197.95	9.23	121.24	0.82	0.96	140	0.88	0.89	0.9	1026	995.06	11.25	172.78
syll004_speaker7_rep07	4	7	f	7	hē	xo45	x	o45	o	null	45	1	0	0	0	0	x	6.89	1205.86	469	923.58	10.88	179.56	538	1685.2	8.91	89.64	318	1082.82	12.58	198.8	728	987.17	7.88	110.82	619	1194.52	8.44	106.94	0.76	0.93	170	0.835	0.845	0.855	945	1192.77	9.72	122.55
syll004_speaker7_rep08	4	7	f	8	hē	xo45	x	o45	o	null	45	1	0	0	0	0	x	21.12	1205.86	822	898.97	6.96	109.75	200	930.33	14.72	258.1	665	1138.09	8.55	111.33	972	888.12	7.69	125.76	822	758.66	8.17	145.33	0.7	0.81	110	0.745	0.755	0.765	1249	860.47	11.11	181.41
syll004_speaker7_rep09	4	7	f	9	hē	xo45	x	o45	o	null	45	1	0	0	0	0	x	12.81	1119.73	632	1080.03	8.38	119.53	530	1835.29	8.07	71.97	665	1170.79	8.77	116.9	1015	1097.43	7.25	92.61	659	1048.8	9.19	136.54	0.62	0.76	140	0.68	0.69	0.7	1193	1274.41	8.64	103.77
syll004_speaker7_rep10	4	7	f	10	hē	xo45	x	o45	o	null	45	1	0	0	0	0	x	13.03	1205.86	711	854.46	9.31	157.73	426	900.7	11.66	200.85	714	959.67	10.01	152.87	768	944.25	9.27	143.29	821	1251.2	7.84	91.94	0.97	1.06	90	1.005	1.015	1.025	1046	897.35	11.41	182.89
syll004_speaker8_rep01	4	8	m	1	hē	xo45	x	o45	o	null	45	1	0	0	0	0	x	22.26	1162.79	1187	1214.01	2.34	9.24	593	851.57	7.2	100.25	955	1110.27	7.57	95.71	1268	1247.85	2.72	18.25	292	796.62	12.74	234.81	0.68	0.83	150	0.745	0.755	0.765	1451	1261.47	2.17	8.38
syll004_speaker8_rep02	4	8	m	2	hē	xo45	x	o45	o	null	45	1	0	0	0	0	x	23.68	1205.86	1190	1226.47	3.97	29.98	249	831.66	15.44	306.8	594	721.44	11.28	239.35	1131	1371.92	3.54	22.25	369	763.3	12.99	254.7	0.4	0.57	170	0.475	0.485	0.495	1355	1236.7	4.17	31.38
syll004_speaker8_rep03	4	8	m	3	hē	xo45	x	o45	o	null	45	1	0	0	0	0	x	24.94	1119.73	1210	1197.77	2.95	14.41	1008	1747.01	4.68	26.52	485	800.95	4.55	53.36	1048	976.03	4.18	24.86	279	479.42	16.36	478.74	0.41	0.56	150	0.475	0.485	0.495	1334	1209.43	2.98	14.41
syll004_speaker8_rep04	4	8	m	4	hē	xo45	x	o45	o	null	45	1	0	0	0	0	x	16.72	1119.73	1233	1308.41	3.3	19.91	594	1176.7	10.24	136.92	839	910.8	6.77	92.92	1146	1269.19	3.71	26.07	335	1016.84	11.52	173.59	0.34	0.49	150	0.405	0.415	0.425	1334	1324.02	3.3	19.82
syll004_speaker8_rep05	4	8	m	5	hē	xo45	x	o45	o	null	45	1	0	0	0	0	x	18.89	1119.73	1321	1437.83	2.56	8.96	283	955.87	12.99	220.46	424	977.08	10.13	157.36	1145	1285.33	5.19	43.96	339	340.33	7.83	259.43	0.34	0.49	150	0.405	0.415	0.425	1447	1452.62	2.54	8.69
syll004_speaker8_rep06	4	8	m	6	hē	xo45	x	o45	o	null	45	1	0	0	0	0	x	19.55	1119.73	1246	1449.71	5.17	45.76	285	1298.46	10.45	125.5	668	827.68	6.15	90.64	849	979.48	4.69	42.97	361	422.02	16.75	581.92	0.35	0.49	140	0.41	0.42	0.43	1439	1504.08	5.18	44.24
syll004_speaker8_rep07	4	8	m	7	hē	xo45	x	o45	o	null	45	1	0	0	0	0	x	21.91	1033.59	694	967.34	4.47	44.46	844	796.85	2.73	31.07	1035	989.35	6.4	80.49	761	792.64	5.27	68.53	292	521.61	18.88	554.3	0.42	0.55	130	0.475	0.485	0.495	1241	1064.07	4.86	46.6
syll004_speaker8_rep08	4	8	m	8	hē	xo45	x	o45	o	null	45	1	0	0	0	0	x	18.89	2411.72	1550	1638.51	2.26	7.08	141	1042.97	15.56	265.29	630	742.27	9.56	188.8	1454	1687.99	2.85	12.17	466	615.55	15.39	375.71	0.36	0.52	160	0.43	0.44	0.45	1680	1652.32	2.23	6.85
syll004_speaker8_rep09	4	8	m	9	hē	xo45	x	o45	o	null	45	1	0	0	0	0	x	22.05	4091.31	2095	1896.01	1.18	2.43	403	1072.64	10.59	156.97	772	1164.14	3.56	22.8	1367	1365.01	2.82	11.15	411	567.3	16.27	426.15	0.4	0.55	150	0.465	0.475	0.485	2268	1885.07	1.13	2.5
syll004_speaker8_rep10	4	8	m	10	hē	xo45	x	o45	o	null	45	1	0	0	0	0	x	17.2	1033.59	1054	1103.29	4.62	38.44	4001	4535.81	0.69	-0.82	891	1157.05	6.89	75.35	1040	976.31	6.02	65.91	450	727.69	11.39	220.04	0.34	0.49	150	0.405	0.415	0.425	1123	1121.19	4.62	37.91
syll004_speaker9_rep01	4	9	m	1	hē	xo45	x	o45	o	null	45	1	0	0	0	0	x	8.62	3488.38	639	1013.17	8.33	114.05	301	1499.9	9.4	99.04	547	1403.72	7.55	75.26	715	737.85	11.37	208.97	792	994.94	8.5	116.71	0.63	0.76	130	0.685	0.695	0.705	909	1136.08	8.07	98.45
syll004_speaker9_rep02	4	9	m	2	hē	xo45	x	o45	o	null	45	1	0	0	0	0	x	8.56	1076.66	780	1379.36	6.51	62.29	91	784.41	17.72	354.89	345	1204.87	10.96	141.95	837	966.69	4.94	42.57	942	1179.22	4.26	33.37	0.41	0.55	140	0.47	0.48	0.49	1097	1560.58	5.95	49.72
syll004_speaker9_rep03	4	9	m	3	hē	xo45	x	o45	o	null	45	1	0	0	0	0	x	14.14	1076.66	1229	1759.5	3.15	20.5	691	2319.09	5.21	30.75	701	1455.89	8.41	88.04	1117	1324.43	3.81	28.7	1397	1490.02	2.35	14.5	0.41	0.53	120	0.46	0.47	0.48	2024	1917.49	2.94	19.11
syll004_speaker9_rep04	4	9	m	4	hē	xo45	x	o45	o	null	45	1	0	0	0	0	x	2.35	1076.66	675	1514.29	6.29	56.91	335	1700.93	8.96	88.12	521	1313.29	9.95	120.48	829	1094.95	6.7	71.02	828	1099.54	6.16	66.25	0.49	0.6	110	0.535	0.545	0.555	1345	2026.26	4.67	30.5
syll004_speaker9_rep05	4	9	m	5	hē	xo45	x	o45	o	null	45	1	0	0	0	0	x	5.75	1119.73	764	1554.97	7.52	71.84	386	1744.55	8.07	72.16	662	1712.9	7.65	68.77	890	1341.01	7.91	83.84	642	991.66	10.17	146.74	0.41	0.52	110	0.455	0.465	0.475	1082	1815.46	6.54	52.28
syll004_speaker9_rep06	4	9	m	6	hē	xo45	x	o45	o	null	45	1	0	0	0	0	x	9.18	1162.79	885	1294.23	5.23	44.52	506	2156.54	6.65	48.07	1541	2708.54	2.83	8.54	1046	1318.12	4.57	36.75	753	905.68	9.74	143.73	0.5	0.63	130	0.555	0.565	0.575	1081	1370.52	5.08	40.82
syll004_speaker9_rep07	4	9	m	7	hē	xo45	x	o45	o	null	45	1	0	0	0	0	x	10.5	1033.59	1148	1530.32	3.32	17.66	184	1087.16	12.76	185.51	725	1553.3	7.99	79.39	1187	1368.2	2.95	14.18	1059	1215.24	3.41	20.06	0.47	0.61	140	0.53	0.54	0.55	1338	1587.67	3.2	16.36
syll004_speaker9_rep08	4	9	m	8	hē	xo45	x	o45	o	null	45	1	0	0	0	0	x	8.03	1119.73	712	1600.01	8.26	83.68	83	671.78	22.83	591.76	85	779.7	19.69	440.64	844	1415.86	4.95	43.39	938	1212.6	4.83	44.5	0.31	0.44	130	0.365	0.375	0.385	1128	1979.46	6.78	53.79
syll004_speaker9_rep09	4	9	m	9	hē	xo45	x	o45	o	null	45	1	0	0	0	0	x	8.15	1162.79	365	1060.57	9.41	129.12	362	1513.17	8.65	85.79	391	1175.97	8.98	109.75	372	905.79	9.33	138.66	585	988.06	7.17	83.72	0.41	0.51	100	0.45	0.46	0.47	1309	1851.08	5.62	42.34
syll004_speaker9_rep10	4	9	m	10	hē	xo45	x	o45	o	null	45	1	0	0	0	0	x	9.86	1205.86	763	1500.46	5.74	47.73	220	1086.57	12.02	168.83	186	940.74	14.1	234.92	1222	1539.13	2.93	16.01	910	1463.61	5.51	42.65	0.68	0.84	160	0.75	0.76	0.77	1396	1877.22	4.67	30.06
syll005_speaker10_rep01	5	10	f	1	huà	fa324	f	a324	a	null	324	4	0	0	0	0	xw	11.4	1765.72	6330	4660.45	0.36	-1.06	3192	3569.77	1.72	2.29	4663	4163.63	0.94	0.009	4392	3992.66	1.13	0.34	527	635.41	12.59	285.3	0.64	0.76	120	0.69	0.7	0.71	6471	4616.5	0.34	-1.06
syll005_speaker10_rep02	5	10	f	2	huà	fa324	f	a324	a	null	324	4	0	0	0	0	xw	11.02	5426.37	6534	4488.06	0.53	-0.26	4747	4343.18	0.98	0.36	6363	4541.11	0.47	-0.54	3260	4272.22	1.52	1.27	627	388.69	7.16	213.7	0.45	0.58	130	0.505	0.515	0.525	6573	4474.32	0.53	-0.25
syll005_speaker10_rep03	5	10	f	3	huà	fa324	f	a324	a	null	324	4	0	0	0	0	xw	19.94	8871.68	9723	4011.96	0.17	0.48	8141	5489.6	-0.04	-1.12	10230	4228.57	-0.12	0.03	7345	4342.96	0.46	0.17	675	1299.85	6.48	52.5	0.49	0.61	120	0.54	0.55	0.56	9741	3994.2	0.18	0.48
syll005_speaker10_rep04	5	10	f	4	huà	fa324	f	a324	a	null	324	4	0	0	0	0	xw	20.58	6632.23	2000	3983.26	2.16	3.97	6982	5230.22	0.38	-0.53	6775	5439.98	0.42	-0.76	1213	2625.16	3.48	14.03	705	793.52	13.1	261.31	0.39	0.5	110	0.435	0.445	0.455	7170	4614.77	0.51	-0.29
syll005_speaker10_rep05	5	10	f	5	huà	fa324	f	a324	a	null	324	4	0	0	0	0	xw	20.41	16623.63	11832	5777.43	-0.57	-0.66	7438	5140.07	0.29	-0.72	7594	6149.05	0.25	-1.13	2118	3563.86	2.44	5.57	640	379.35	9.67	300.05	0.85	1.01	160	0.92	0.93	0.94	12552	5143.54	-0.55	-0.52
syll005_speaker10_rep06	5	10	f	6	huà	fa324	f	a324	a	null	324	4	0	0	0	0	xw	16.12	9560.74	8082	5089.23	0.29	-0.6	3364	3446.99	1.54	2.75	5513	4711.07	0.81	0.14	5902	5771.93	0.56	-1.25	540	440.31	10.91	296.89	0.43	0.56	130	0.485	0.495	0.505	8275	4994.77	0.3	-0.57
syll005_speaker10_rep07	5	10	f	7	huà	fa324	f	a324	a	null	324	4	0	0	0	0	xw	16.96	1679.59	7358	5291.21	0.24	-0.92	1614	3182.74	2.87	8.85	8442	6119.82	-0.23	-1.47	5293	4332.7	0.63	-0.57	470	723.77	12.76	245.43	0.46	0.6	140	0.52	0.53	0.54	8052	5010.46	0.19	-0.82
syll005_speaker10_rep08	5	10	f	8	huà	fa324	f	a324	a	null	324	4	0	0	0	0	xw	12.01	10422.07	8342	6189.45	-0.04	-1.34	1413	3372.74	2.7	6.72	9914	5325.82	-0.63	-0.4	8161	5935.31	0.19	-1.2	384	746.59	10.52	160.79	0.47	0.58	110	0.515	0.525	0.535	10054	5398.85	-0.32	-0.89
syll005_speaker10_rep09	5	10	f	9	huà	fa324	f	a324	a	null	324	4	0	0	0	0	xw	15.41	1981.05	5033	5227.14	0.86	-0.51	3639	4367.53	1.26	0.75	4931	5077.03	1.2	0.65	3656	4622.87	1.43	0.83	624	495.54	10.39	256.71	0.47	0.61	140	0.53	0.54	0.55	5774	5220.38	0.69	-0.75
syll005_speaker10_rep10	5	10	f	10	huà	fa324	f	a324	a	null	324	4	0	0	0	0	xw	20.02	1033.59	3557	4379.88	1.45	1.15	3025	3643.23	1.44	1.67	5571	4647.16	0.77	-0.16	3013	4568	1.9	2.71	578	700.02	13.77	289.33	0.38	0.49	110	0.425	0.435	0.445	4184	4490.5	1.25	0.57
syll005_speaker1_rep01	5	1	m	1	huà	fa324	f	a324	a	null	324	4	0	0	0	0	xw	13.54	1033.59	830	1420.72	4.42	31.85	768	2333.32	5.64	35.76	371	1521.53	7.96	76.82	872	1215.53	5.11	40.89	464	599.36	16.83	430.13	1.32	1.49	170	1.395	1.405	1.415	1415	1656.66	3.87	23.81
syll005_speaker1_rep02	5	1	m	2	huà	fa324	f	a324	a	null	324	4	0	0	0	0	xw	2.41	3273.05	797	1534.47	5.54	42.5	410	1800.68	7.45	64.48	904	2287.2	3.59	15.52	573	1062.93	10.07	135.41	343	294.78	22.05	1089.78	1.3	1.42	120	1.35	1.36	1.37	1195	1784.37	4.8	30.83
syll005_speaker1_rep03	5	1	m	3	huà	fa324	f	a324	a	null	324	4	0	0	0	0	xw	0.19	1162.79	1309	2363.45	3.69	14.61	1452	2612.7	3.61	14.68	2375	3491.7	1.92	3.15	1072	1965.51	4.63	25.07	187	334.79	27.45	1103.57	0.98	1.08	100	1.02	1.03	1.04	1449	2468.23	3.48	12.81
syll005_speaker1_rep04	5	1	m	4	huà	fa324	f	a324	a	null	324	4	0	0	0	0	xw	1.59	5426.37	2000	3191.49	2	4.32	1079	2698.94	4.25	20.42	1343	2941	3.22	11.71	174	512.44	19.95	481.92	344	566.42	19.45	534.83	1.21	1.34	130	1.265	1.275	1.285	3356	3599.43	1.31	1.83
syll005_speaker1_rep05	5	1	m	5	huà	fa324	f	a324	a	null	324	4	0	0	0	0	xw	16.45	8225.68	7582	4039.57	0.27	0.29	4858	3905.42	0.63	-0.14	5869	4021.6	0.35	-0.18	5806	5418.79	0.7	-0.44	382	312.38	25.9	1265.59	1.24	1.36	120	1.29	1.3	1.31	7695	3962.93	0.31	0.37
syll005_speaker1_rep06	5	1	m	6	huà	fa324	f	a324	a	null	324	4	0	0	0	0	xw	9.06	1205.86	866	1777.58	4.91	29.37	657	1675.06	6.27	48.71	632	1370.83	6.27	49.84	664	1503.25	5.55	39.55	453	1102.64	11.14	156.52	1.12	1.23	110	1.165	1.175	1.185	1189	2031.14	4.21	21.1
syll005_speaker1_rep07	5	1	m	7	huà	fa324	f	a324	a	null	324	4	0	0	0	0	xw	14.59	1033.59	852	1239.02	5.9	47.27	601	480.39	15.61	435.93	740	992.65	7.69	83.47	815	1152.35	6.54	60.71	260	448.46	18.87	633.12	1.06	1.17	110	1.105	1.115	1.125	996	1309.44	5.69	42.73
syll005_speaker1_rep08	5	1	m	8	huà	fa324	f	a324	a	null	324	4	0	0	0	0	xw	21.1	7105.96	7617	3890.01	0.48	1.4	5010	3914.49	0.4	-0.79	6619	3988.22	-0.02	-0.4	5745	4250.32	0.58	0.15	340	326.74	20.86	721.82	0.8	0.95	150	0.865	0.875	0.885	7681	3844.71	0.52	1.5
syll005_speaker1_rep09	5	1	m	9	huà	fa324	f	a324	a	null	324	4	0	0	0	0	xw	12.87	1076.66	727	1030.17	7.07	73.05	661	1718.78	7.6	67.09	748	1113.49	7.38	91.11	224	395.7	19.38	626.29	229	594.22	19.48	502.58	1.25	1.41	160	1.32	1.33	1.34	800	1068.17	6.94	68.89
syll005_speaker1_rep10	5	1	m	10	huà	fa324	f	a324	a	null	324	4	0	0	0	0	xw	23.43	7838.09	7569	3908.93	0.16	0.27	5811	4622.1	0.31	-1.1	7713	3982.8	-0.12	-0.34	4500	4555.32	1.08	0.28	311	671.06	17.12	371.33	0.9	1.02	120	0.95	0.96	0.97	7689	3822.8	0.2	0.37
syll005_speaker2_rep01	5	2	f	1	huà	fa324	f	a324	a	null	324	4	0	0	0	0	xw	25.28	3919.04	2243	2396.33	2	5.85	581	1334.43	7.08	75.32	735	940.17	9.44	147.03	921	1294.09	4.53	32.25	536	285.37	14.51	735.97	0.29	0.51	220	0.39	0.4	0.41	2315	2402.38	1.99	5.79
syll005_speaker2_rep02	5	2	f	2	huà	fa324	f	a324	a	null	324	4	0	0	0	0	xw	5.97	3875.98	1041	1765.66	4.27	28.95	585	1360.2	8.94	98.42	581	1501.68	7.75	75.82	747	1164.72	8.7	106.87	585	385.12	4.12	124.1	1.18	1.33	150	1.245	1.255	1.265	1784	2057.22	3.71	21.42
syll005_speaker2_rep03	5	2	f	3	huà	fa324	f	a324	a	null	324	4	0	0	0	0	xw	13.91	1248.93	800	1027.42	9.08	125.87	209	1009	13.22	210.82	513	911.51	10.28	153.03	799	836.62	10.75	188.95	511	1216.08	10.08	127.61	0.4	0.57	170	0.475	0.485	0.495	1022	1091.71	9.47	122.69
syll005_speaker2_rep04	5	2	f	4	huà	fa324	f	a324	a	null	324	4	0	0	0	0	xw	11.95	1076.66	799	1035.65	11.97	184.28	901	944.44	13.37	229.56	984	969.33	13	208.88	863	865.93	13.93	260.86	431	594.29	17.73	465.07	0.57	0.73	160	0.64	0.65	0.66	939	1097.1	11.98	172.67
syll005_speaker2_rep05	5	2	f	5	huà	fa324	f	a324	a	null	324	4	0	0	0	0	xw	17.29	1119.73	745	718.48	16.38	309.13	539	1127.02	10.96	146.94	745	864.83	14.47	259.07	739	839.25	11.58	165.32	585	331.89	21.18	891.14	1.02	1.23	210	1.115	1.125	1.135	757	721.87	16.47	309.1
syll005_speaker2_rep06	5	2	f	6	huà	fa324	f	a324	a	null	324	4	0	0	0	0	xw	2.75	4995.7	835	1914.39	5.79	41.49	871	2494.9	6.35	42.67	911	1796.55	8.26	77.28	640	1001.42	10.26	135.95	323	453.92	21.83	724.92	1.23	1.44	210	1.325	1.335	1.345	1546	2583.68	4.09	20.03
syll005_speaker2_rep07	5	2	f	7	huà	fa324	f	a324	a	null	324	4	0	0	0	0	xw	5.79	4005.18	1162	1606.51	4.95	37.1	692	2245.73	5.52	34.17	1031	2240.36	5.42	33.64	1170	1217.76	5.29	45.14	447	491.03	10.66	227.59	0.77	0.92	150	0.835	0.845	0.855	1277	1651.47	4.87	35.42
syll005_speaker2_rep08	5	2	f	8	huà	fa324	f	a324	a	null	324	4	0	0	0	0	xw	17.77	1162.79	1194	1182.04	3.79	27.35	789	847.61	6.62	95.44	1554	1720.09	3.14	19.17	1306	1272.2	4.37	37.63	607	1363.44	8.48	93.46	0.98	1.11	130	1.035	1.045	1.055	1213	1183.69	3.81	27.46
syll005_speaker2_rep09	5	2	f	9	huà	fa324	f	a324	a	null	324	4	0	0	0	0	xw	15.27	1162.79	569	454.66	14.59	419.64	555	1259.83	9.61	116.76	345	1060.17	10.47	146.37	820	699.85	13.78	270.62	543	433.74	15.73	550.14	0.46	0.64	180	0.54	0.55	0.56	729	432.47	22.43	669
syll005_speaker2_rep10	5	2	f	10	huà	fa324	f	a324	a	null	324	4	0	0	0	0	xw	12.8	1162.79	1241	1417.04	3.26	19.35	106	619.22	20.23	528.91	326	861.86	11.69	202.66	745	897.38	6.36	68.77	439	361.07	16.61	628.84	0.46	0.65	190	0.545	0.555	0.565	1296	1432.09	3.23	19.02
syll005_speaker3_rep01	5	3	m	1	huà	fa324	f	a324	a	null	324	4	0	0	0	0	xw	10.47	1205.86	2005	2419.08	3.31	13.52	1177	1626.46	5.29	36.65	1514	1981.94	3.98	20.24	1115	1719.82	4.6	29.7	407	1051.5	9.97	136.63	0.72	0.85	130	0.775	0.785	0.795	2198	2456.78	3.29	12.99
syll005_speaker3_rep02	5	3	m	2	huà	fa324	f	a324	a	null	324	4	0	0	0	0	xw	10	8096.48	10814	5484.53	0.49	-0.91	6449	6097.27	0.49	-1.11	4748	5630.8	1.4	1.08	7702	6016.54	0.49	-0.79	419	365.3	25.56	1061.52	0.56	0.71	150	0.625	0.635	0.645	10941	5390.68	0.54	-0.98
syll005_speaker3_rep03	5	3	m	3	huà	fa324	f	a324	a	null	324	4	0	0	0	0	xw	6.53	1033.59	2865	3843.34	1.66	2.5	3874	4197.12	1.27	1.83	4288	4229.09	0.97	0.67	2024	3299.07	2.35	5.63	468	668.68	17.04	398.13	1.02	1.11	90	1.055	1.065	1.075	3600	4014.69	1.37	1.58
syll005_speaker3_rep04	5	3	m	4	huà	fa324	f	a324	a	null	324	4	0	0	0	0	xw	0	0	420	1403.76	8.89	97.35	726	2336.86	5.37	32.59	503	1389.64	8.77	97.28	476	1604.07	7.78	72.44	264	799.66	15.53	303.17	0.96	1.03	70	0.985	0.995	1.005	1328	2348.99	5.24	31.46
syll005_speaker3_rep05	5	3	m	5	huà	fa324	f	a324	a	null	324	4	0	0	0	0	xw	0	0	10421	6576.87	-0.05	-1.13	3683	5680.74	1.58	1.05	10848	6871.22	-0.2	-1.26	9465	6539.11	0.1	-1.18	388	372.05	22.08	822.6	0.35	0.44	90	0.385	0.395	0.405	10952	6305.19	-0.09	-1.05
syll005_speaker3_rep06	5	3	m	6	huà	fa324	f	a324	a	null	324	4	0	0	0	0	xw	3.21	10852.73	6961	4824.78	0.01	-1.09	4951	4998.34	0.49	-1.36	6951	4744.12	-0.003	-1.05	1807	3323.68	2.79	8.04	452	267.75	9.11	447.05	0.8	0.93	130	0.855	0.865	0.875	7885	4384.52	-0.11	-0.8
syll005_speaker3_rep07	5	3	m	7	huà	fa324	f	a324	a	null	324	4	0	0	0	0	xw	3.87	1464.26	3031	3810.8	1.57	1.69	4961	4860.59	0.5	-1.13	4992	4466.07	0.5	-0.92	1620	2473.21	3.46	14.01	297	1003.26	12.38	191.67	1.02	1.12	100	1.06	1.07	1.08	3472	3902.06	1.4	1.15
syll005_speaker3_rep08	5	3	m	8	huà	fa324	f	a324	a	null	324	4	0	0	0	0	xw	4.65	1335.06	1103	2281.57	4.52	22.26	3100	4070.34	1.73	2.18	3841	4962.41	1.25	0.3	822	1397.53	6.4	55.5	198	670.76	18.11	411.25	0.91	1.01	100	0.95	0.96	0.97	1394	2564.24	3.91	16.19
syll005_speaker3_rep09	5	3	m	9	huà	fa324	f	a324	a	null	324	4	0	0	0	0	xw	6.75	1378.13	3597	4399.34	1.69	2.25	3080	4469.56	1.7	1.76	4672	4664.06	1.13	0.45	1858	2819.3	2.9	10.58	201	498.72	22.66	681.57	1.17	1.29	120	1.22	1.23	1.24	4548	4525.17	1.47	1.38
syll005_speaker3_rep10	5	3	m	10	huà	fa324	f	a324	a	null	324	4	0	0	0	0	xw	8.05	1378.13	2456	3585.56	2.28	4.56	7067	5201.09	0.13	-1.09	1684	2732.3	3.36	12.25	3373	4360.26	1.54	1.25	171	598.51	18.23	414.97	0.81	0.88	70	0.835	0.845	0.855	2990	3778.63	2.02	3.24
syll005_speaker4_rep01	5	4	f	1	huà	fa324	f	a324	a	null	324	4	0	0	0	0	xw	13.43	1119.73	2018	3461.04	2.63	6.55	537	1272.02	10.67	134.71	855	1308.99	8.96	94.65	3357	4396.65	1.74	2.79	549	443.03	13.76	379.35	1.98	2.18	200	2.07	2.08	2.09	2250	3592.8	2.46	5.54
syll005_speaker4_rep02	5	4	f	2	huà	fa324	f	a324	a	null	324	4	0	0	0	0	xw	26.83	1894.92	3780	5211.75	1.71	1.73	3429	5598.45	1.76	1.69	3434	5318.79	1.86	2.07	4185	5060	1.53	1.27	786	882.75	11.49	193.78	0.73	0.86	130	0.785	0.795	0.805	5077	5502.01	1.35	0.48
syll005_speaker4_rep03	5	4	f	3	huà	fa324	f	a324	a	null	324	4	0	0	0	0	xw	20.02	1033.59	2962	3665.5	1.63	2.6	432	1750.01	7.87	71.31	229	1240.45	11.16	145.01	1768	3181.13	2.44	6.84	418	613.15	16.84	421.84	1.33	1.57	240	1.44	1.45	1.46	3776	3765.77	1.39	1.86
syll005_speaker4_rep04	5	4	f	4	huà	fa324	f	a324	a	null	324	4	0	0	0	0	xw	26.56	1291.99	2369	3963.9	2.71	6.91	2273	4106.52	2.87	7.39	2846	4115.53	2.6	6.1	1760	2435.87	4.1	20.38	451	566.81	10.93	202.37	0.72	0.84	120	0.77	0.78	0.79	3278	4384.93	2.24	4.16
syll005_speaker4_rep05	5	4	f	5	huà	fa324	f	a324	a	null	324	4	0	0	0	0	xw	23.96	14039.65	9910	6332.45	-0.25	-1.38	2477	4860.13	2.06	3.02	10373	6640.56	-0.23	-1.34	3260	4656.02	1.68	1.73	335	682.99	13.78	250.18	0.8	0.97	170	0.875	0.885	0.895	10457	6056.38	-0.33	-1.26
syll005_speaker4_rep06	5	4	f	6	huà	fa324	f	a324	a	null	324	4	0	0	0	0	xw	17.21	1937.99	6181	6443.37	0.91	-0.47	1344	2863.38	3.46	14.63	3158	4729.23	1.94	2.79	2664	4188.76	2.27	4.7	560	1218.88	8.84	98.29	0.7	0.88	180	0.78	0.79	0.8	7354	6400.44	0.72	-0.8
syll005_speaker4_rep07	5	4	f	7	huà	fa324	f	a324	a	null	324	4	0	0	0	0	xw	26.87	1378.13	2211	4086.93	3.01	8.79	603	1673.71	6.03	46.23	1830	3933.17	2.92	8	1794	3370.87	3.08	9.74	453	652.95	11.69	202.08	0.64	0.8	160	0.71	0.72	0.73	3613	4730.2	2.33	4.46
syll005_speaker4_rep08	5	4	f	8	huà	fa324	f	a324	a	null	324	4	0	0	0	0	xw	12.08	1076.66	260	1640.86	8.74	81.31	760	2653.17	5.03	26.17	579	2223.25	5.96	38.34	255	1235.04	10.44	126.5	339	379.51	17.99	663.08	0.75	0.86	110	0.795	0.805	0.815	4534	5649.36	1.37	0.51
syll005_speaker4_rep09	5	4	f	9	huà	fa324	f	a324	a	null	324	4	0	0	0	0	xw	24.85	1378.13	3244	4608.94	1.94	3.04	1667	3479.84	3.17	9.8	3013	4827.36	2.12	3.57	1148	2254.95	4.34	22	398	924.1	11.46	166.43	0.68	0.82	140	0.74	0.75	0.76	4872	4936.44	1.5	1.22
syll005_speaker4_rep10	5	4	f	10	huà	fa324	f	a324	a	null	324	4	0	0	0	0	xw	19.63	17398.83	5128	7031.44	0.95	-0.88	2307	4310.46	2.18	4.22	4577	6773.75	1.23	-0.1	1054	2402.47	4.32	22.67	315	516.22	13.77	300.92	0.53	0.68	150	0.595	0.605	0.615	9090	7251.02	0.002	-1.73
syll005_speaker5_rep01	5	5	m	1	huà	fa324	f	a324	a	null	324	4	0	0	0	0	xw	14.38	8828.61	10632	4910.57	0.03	-0.4	8301	4922.97	0.11	-0.45	9561	4803.69	0.28	-0.05	7517	6006.55	0.39	-1.01	565	521.05	16.82	448.07	0.59	0.76	170	0.665	0.675	0.685	10878	4692.05	0.14	-0.46
syll005_speaker5_rep02	5	5	m	2	huà	fa324	f	a324	a	null	324	4	0	0	0	0	xw	18.55	8268.75	9916	4936.87	0.07	-0.72	3977	4618.99	1.27	0.78	8282	5012.51	0.33	-0.48	6440	5322.76	0.43	-0.78	533	635.67	15.85	357.07	0.48	0.67	190	0.565	0.575	0.585	9966	4899.22	0.09	-0.72
syll005_speaker5_rep03	5	5	m	3	huà	fa324	f	a324	a	null	324	4	0	0	0	0	xw	18.24	8957.81	9082	4854.83	0.12	-0.6	8508	4540.98	-0.15	-0.37	8721	4258.86	0.21	0.15	4200	4989.73	1.24	0.68	570	361.11	17.99	760.87	0.38	0.53	150	0.445	0.455	0.465	9129	4824.19	0.13	-0.6
syll005_speaker5_rep04	5	5	m	4	huà	fa324	f	a324	a	null	324	4	0	0	0	0	xw	14.57	13824.32	11213	5357.79	-0.12	-0.74	10338	4994.06	-0.07	-0.43	11290	4439.35	-0.34	0.06	8059	6205.18	0.21	-1.18	511	432.27	19.41	645.63	0.42	0.57	150	0.485	0.495	0.505	11269	5311.86	-0.11	-0.75
syll005_speaker5_rep05	5	5	m	5	huà	fa324	f	a324	a	null	324	4	0	0	0	0	xw	19.37	11154.2	10437	4081.87	-0.09	0.51	9051	5498.2	0.02	-0.96	10190	3590.47	-0.5	1.4	7507	5100.84	0.38	-0.54	603	509.8	15.56	413.99	0.39	0.54	150	0.455	0.465	0.475	10526	3984.91	-0.01	0.51
syll005_speaker5_rep06	5	5	m	6	huà	fa324	f	a324	a	null	324	4	0	0	0	0	xw	22.66	10680.47	11187	4345.53	0.03	-0.005	6040	4716.63	0.72	0.03	10050	5140.96	-0.06	-0.35	10192	5802.73	0.05	-0.87	505	606.54	17.61	421.7	0.45	0.61	160	0.52	0.53	0.54	11216	4314.38	0.05	-0.02
syll005_speaker5_rep07	5	5	m	7	huà	fa324	f	a324	a	null	324	4	0	0	0	0	xw	19.43	6632.23	8600	4611.93	0.36	-0.43	9346	3978.25	-0.36	0.12	9376	4213.7	-0.39	-0.08	2947	4608.35	1.59	1.44	421	498.61	16.35	475.87	0.34	0.51	170	0.415	0.425	0.435	8677	4561.82	0.38	-0.42
syll005_speaker5_rep08	5	5	m	8	huà	fa324	f	a324	a	null	324	4	0	0	0	0	xw	13.83	8785.55	9610	5112.42	0.09	-0.56	6142	5340.05	0.55	-0.57	8318	5815.87	0.24	-0.95	8940	5366.41	0.11	-0.79	496	378.54	15.44	533.24	0.38	0.54	160	0.45	0.46	0.47	9868	4932.26	0.14	-0.53
syll005_speaker5_rep09	5	5	m	9	huà	fa324	f	a324	a	null	324	4	0	0	0	0	xw	19.32	9862.21	10227	4728.31	0.001	-0.44	9545	4902.34	-0.05	-0.25	10386	4789.8	-0.21	-0.31	2098	3593.71	2.22	4.84	528	430.92	15.26	471.16	0.49	0.65	160	0.56	0.57	0.58	10325	4644.31	0.04	-0.45
syll005_speaker5_rep10	5	5	m	10	huà	fa324	f	a324	a	null	324	4	0	0	0	0	xw	16.17	8182.62	10566	5100.1	-0.14	-0.54	7761	4052.53	-0.06	0.22	10003	4074.6	-0.76	0.42	3555	5049.21	1.42	1.04	488	379.58	16.39	558.81	0.39	0.56	170	0.465	0.475	0.485	10728	4972.18	-0.12	-0.51
syll005_speaker6_rep01	5	6	f	1	huà	fa324	f	a324	a	null	324	4	0	0	0	0	xw	4.43	15590.04	11088	6427.25	-0.47	-1.15	6134	6704.73	0.72	-1.1	8663	7006.03	0.06	-1.6	3004	4744.73	2.06	3.06	552	430.78	10.95	316.24	0.71	0.86	150	0.775	0.785	0.795	11836	5951.93	-0.6	-0.89
syll005_speaker6_rep02	5	6	f	2	huà	fa324	f	a324	a	null	324	4	0	0	0	0	xw	18.34	1421.19	4756	5343.26	1.18	0.19	4623	4712.16	1.11	0.21	1254	2989.5	4.13	16.94	4882	5362.24	1.08	-0.06	652	605.51	16.44	399.22	0.4	0.47	70	0.425	0.435	0.445	5238	5403.39	1.06	-0.1
syll005_speaker6_rep03	5	6	f	3	huà	fa324	f	a324	a	null	324	4	0	0	0	0	xw	12.64	1033.59	3905	5308	1.73	1.85	2810	4196.65	2.12	3.62	2065	3531.26	3.31	11.09	3176	4793.48	2.12	3.56	649	394.34	12.75	395.36	0.43	0.52	90	0.465	0.475	0.485	4179	5397.21	1.64	1.5
syll005_speaker6_rep04	5	6	f	4	huà	fa324	f	a324	a	null	324	4	0	0	0	0	xw	18.46	1205.86	3579	4747.09	1.74	1.96	3924	4909.64	1.32	0.38	3579	4747.09	1.74	1.96	3579	4747.09	1.74	1.96	704	357.8	15.85	535.91	0.46	0.54	80	0.49	0.5	0.51	3736	4800.56	1.68	1.73
syll005_speaker6_rep05	5	6	f	5	huà	fa324	f	a324	a	null	324	4	0	0	0	0	xw	17.27	1378.13	2228	3683.59	2.88	8.47	3377	5653.93	1.79	2.02	4569	5925.88	1.29	0.3	955	1901.19	4.91	31.68	523	571.55	13.59	327.53	1.18	1.28	100	1.22	1.23	1.24	3149	4078.59	2.42	5.42
syll005_speaker6_rep06	5	6	f	6	huà	fa324	f	a324	a	null	324	4	0	0	0	0	xw	15.8	10809.67	5341	5188.81	0.45	-1.32	2643	4432.28	1.92	2.05	5749	5448.17	0.33	-1.52	3725	4739.78	1.09	-0.35	629	412.04	20.69	759.4	0.34	0.43	90	0.375	0.385	0.395	5806	5172.39	0.32	-1.4
syll005_speaker6_rep07	5	6	f	7	huà	fa324	f	a324	a	null	324	4	0	0	0	0	xw	14.28	1119.73	2569	4446.35	2.42	4.97	6907	7109.67	0.44	-1.51	850	2087.6	5.81	37.44	3043	4997.38	2.02	2.84	578	896.03	12.29	202.92	0.39	0.46	70	0.415	0.425	0.435	3035	4713.29	2.15	3.6
syll005_speaker6_rep08	5	6	f	8	huà	fa324	f	a324	a	null	324	4	0	0	0	0	xw	16.73	1205.86	3154	4766.18	1.68	1.43	4070	5148.15	1.23	0.14	478	830.24	11.2	162.08	4070	5148.15	1.23	0.14	478	830.24	11.2	162.08	0.39	0.45	60	0.41	0.42	0.43	3841	5031.2	1.38	0.48
syll005_speaker6_rep09	5	6	f	9	huà	fa324	f	a324	a	null	324	4	0	0	0	0	xw	13.91	1550.39	2454	4146.73	2.38	5.03	11178	6369.38	-0.68	-0.98	3293	5079.14	1.83	2.11	2092	3648.2	2.71	7.17	535	350.75	16.7	644.33	0.43	0.52	90	0.465	0.475	0.485	2975	4431.13	2.07	3.49
syll005_speaker6_rep10	5	6	f	10	huà	fa324	f	a324	a	null	324	4	0	0	0	0	xw	17.05	3014.65	3335	4594.82	1.95	3.01	4361	4387.21	1.4	1.43	2324	3748.68	2.75	7.23	4557	4954.54	1.4	0.95	452	372.99	12.9	434.43	0.55	0.65	100	0.59	0.6	0.61	3919	4784.36	1.74	2.09
syll005_speaker7_rep01	5	7	f	1	huà	fa324	f	a324	a	null	324	4	0	0	0	0	xw	15.63	1119.73	1093	1247.79	6.04	58.15	740	1409.47	9.56	111.31	968	1362.06	7.02	72.07	941	962.59	7.53	96.94	564	304.25	10.48	519.28	1.1	1.21	110	1.145	1.155	1.165	1176	1263.31	6.15	58.36
syll005_speaker7_rep02	5	7	f	2	huà	fa324	f	a324	a	null	324	4	0	0	0	0	xw	11.91	1421.19	2387	3420.68	2.83	8.75	2544	3667.29	2.85	8.64	2783	3772.01	2.67	7.18	1965	2998.78	3.08	11.24	278	277.24	24	1196.61	1.69	1.79	100	1.73	1.74	1.75	3024	3608.8	2.61	7.01
syll005_speaker7_rep03	5	7	f	3	huà	fa324	f	a324	a	null	324	4	0	0	0	0	xw	4.48	1291.99	531	1337.83	7.54	77.24	663	1708.98	6.27	49.66	531	1337.83	7.54	77.24	531	1337.83	7.54	77.24	471	276.41	7.67	308.87	0.9	0.98	80	0.93	0.94	0.95	1622	2203.47	4.56	26.12
syll005_speaker7_rep04	5	7	f	4	huà	fa324	f	a324	a	null	324	4	0	0	0	0	xw	7.82	1119.73	806	1484.97	9.43	106.22	764	1698.87	8.81	89.65	692	1680.56	7.65	70.58	834	1534.34	9.19	101.5	357	275.45	23.22	1304.11	1.05	1.12	70	1.075	1.085	1.095	1144	1732.69	8.44	79.49
syll005_speaker7_rep05	5	7	f	5	huà	fa324	f	a324	a	null	324	4	0	0	0	0	xw	2.14	1205.86	324	1145.7	10.58	137.64	437	1627.38	7.95	73.91	328	874.87	13.95	243.55	286	1127.43	11.13	151.64	442	444.6	24.07	851.44	0.67	0.74	70	0.695	0.705	0.715	1606	2624.5	4.36	21.43
syll005_speaker7_rep06	5	7	f	6	huà	fa324	f	a324	a	null	324	4	0	0	0	0	xw	15.63	1205.86	604	831.58	10.3	184.74	359	1109.45	11.7	174.87	396	789.08	12.4	250.77	750	951.9	9.65	150.97	818	1376.6	8.86	97.81	0.74	0.84	100	0.78	0.79	0.8	966	917.95	11.81	190.73
syll005_speaker7_rep07	5	7	f	7	huà	fa324	f	a324	a	null	324	4	0	0	0	0	xw	7.57	1205.86	516	1058.91	10.08	151.34	198	941.2	15.47	288.22	388	881.42	13.76	263.97	453	1028.16	11.89	195.57	570	897.53	13.05	225.54	0.78	0.91	130	0.835	0.845	0.855	1178	1448.46	8.51	91.33
syll005_speaker7_rep08	5	7	f	8	huà	fa324	f	a324	a	null	324	4	0	0	0	0	xw	9.78	1248.93	591	764.7	8.3	144.44	401	1130.31	10.66	144.33	349	859.58	11.04	189.44	707	934.24	7.58	104.73	603	491.06	19.25	612.82	0.7	0.83	130	0.755	0.765	0.775	980	805.03	10.92	181.3
syll005_speaker7_rep09	5	7	f	9	huà	fa324	f	a324	a	null	324	4	0	0	0	0	xw	10.82	1033.59	519	1143.9	10.02	142.82	185	941.63	15.81	295.19	342	884.16	12.95	241.51	369	997.62	10.85	174.6	604	280.73	2.57	118.02	0.54	0.66	120	0.59	0.6	0.61	1274	1630.37	7.99	77.23
syll005_speaker7_rep10	5	7	f	10	huà	fa324	f	a324	a	null	324	4	0	0	0	0	xw	10.98	1033.59	510	987.97	10.12	150.64	169	666.63	16.43	376.28	241	782.28	13.24	251.47	397	983.3	11.64	181.26	424	260.04	4.48	223.48	0.82	0.91	90	0.855	0.865	0.875	1140	1368.95	8.41	88.09
syll005_speaker8_rep01	5	8	m	1	huà	fa324	f	a324	a	null	324	4	0	0	0	0	xw	18.38	19164.55	12339	7139.69	-0.57	-1.12	558	2367.31	5.87	36.54	11439	7815.22	-0.55	-1.42	1298	3368.77	3.65	13.81	541	326.88	16.38	776.93	0.62	0.75	130	0.675	0.685	0.695	13821	6071.11	-0.8	-0.53
syll005_speaker8_rep02	5	8	m	2	huà	fa324	f	a324	a	null	324	4	0	0	0	0	xw	18	16063.77	9748	7080.21	0.003	-1.57	2499	2991.95	2.58	8.13	4042	5244.77	1.72	2.04	5725	6824.05	0.95	-0.53	389	454.4	17.78	567.42	0.44	0.58	140	0.5	0.51	0.52	10351	6864.68	-0.09	-1.53
syll005_speaker8_rep03	5	8	m	3	huà	fa324	f	a324	a	null	324	4	0	0	0	0	xw	16.94	2196.39	6351	5788.5	0.78	-0.56	479	1953.03	6.36	44.98	4127	5312.7	1.5	1.07	4672	4568.09	1.62	2.29	437	396.09	15.91	551	0.42	0.54	120	0.47	0.48	0.49	7222	5655.82	0.67	-0.72
syll005_speaker8_rep04	5	8	m	4	huà	fa324	f	a324	a	null	324	4	0	0	0	0	xw	18.22	10335.94	7712	6471.33	0.29	-1.36	2380	3911.51	2.49	5.49	6823	5916.4	0.49	-1.14	4159	5426.81	1.27	0.58	500	566.95	18.28	502.44	0.77	0.9	130	0.825	0.835	0.845	9028	6125.3	0.07	-1.34
syll005_speaker8_rep05	5	8	m	5	huà	fa324	f	a324	a	null	324	4	0	0	0	0	xw	17.74	1076.66	4364	5544.1	1.72	1.88	2092	3359.7	2.61	7.53	4232	3741.21	1.85	3.89	2333	3092.88	2.48	7.57	448	412.7	16.63	574.09	0.34	0.48	140	0.4	0.41	0.42	5111	5694.81	1.54	1.19
syll005_speaker8_rep06	5	8	m	6	huà	fa324	f	a324	a	null	324	4	0	0	0	0	xw	19.6	1033.59	4849	5178.36	1.21	0.56	1463	3096.91	3.17	10.54	3448	4849.74	1.53	1.39	3558	4099.89	1.84	3.27	476	514.3	18.48	552.26	0.36	0.49	130	0.415	0.425	0.435	5930	5182.69	1.02	0.1
syll005_speaker8_rep07	5	8	m	7	huà	fa324	f	a324	a	null	324	4	0	0	0	0	xw	13.5	1550.39	5114	6161.96	1.12	-0.17	3890	5496.33	1.32	0.3	6917	6455.26	0.58	-1.07	2361	3388.98	2.35	6.36	468	551.12	18.08	510.38	0.37	0.49	120	0.42	0.43	0.44	6465	6303.48	0.81	-0.79
syll005_speaker8_rep08	5	8	m	8	huà	fa324	f	a324	a	null	324	4	0	0	0	0	xw	21.52	2454.79	3800	3741.16	1.82	3.29	4100	4949.74	1.22	0.49	4877	4245.31	1.14	0.79	1956	2560.74	2.57	8.49	423	402.85	14.39	446.96	0.37	0.49	120	0.42	0.43	0.44	4031	3737.24	1.81	3.18
syll005_speaker8_rep09	5	8	m	9	huà	fa324	f	a324	a	null	324	4	0	0	0	0	xw	13.8	1894.92	3632	4539.66	1.38	1.18	573	1632.96	6.59	57.26	1564	3237.44	3.1	10.06	1853	2916.22	2.84	9.2	495	355.02	12.61	501.49	0.38	0.51	130	0.435	0.445	0.455	5299	4703.88	0.92	0.18
syll005_speaker8_rep10	5	8	m	10	huà	fa324	f	a324	a	null	324	4	0	0	0	0	xw	20.96	2497.85	7083	5565.75	0.5	-0.85	9564	6398.36	-0.12	-1.44	9702	5853.34	-0.26	-1.08	4796	4926.31	1.11	0.37	545	346.52	14.67	594.62	0.37	0.49	120	0.42	0.43	0.44	7325	5505.91	0.47	-0.86
syll005_speaker9_rep01	5	9	m	1	huà	fa324	f	a324	a	null	324	4	0	0	0	0	xw	10.59	6589.16	4212	5291.83	0.81	-0.67	3047	4992.31	1.21	-0.24	3932	5309.54	0.9	-0.7	8340	4703.84	-0.3	-0.59	654	1741.35	6.43	44.53	0.64	0.77	130	0.695	0.705	0.715	9413	3786.49	-0.06	0.58
syll005_speaker9_rep02	5	9	m	2	huà	fa324	f	a324	a	null	324	4	0	0	0	0	xw	14.69	6546.09	7234	5368.94	0.19	-1.06	495	1994.22	5.98	39.34	4303	4831.96	1.01	-0.05	5753	5442.45	0.62	-0.88	492	1019.39	10.78	145.54	0.48	0.63	150	0.545	0.555	0.565	8467	4836.55	0.08	-0.87
syll005_speaker9_rep03	5	9	m	3	huà	fa324	f	a324	a	null	324	4	0	0	0	0	xw	11.52	12446.19	8725	5981.41	-0.007	-1.15	797	2408.55	4.77	25.79	4694	5815.45	1.09	-0.01	5816	4986.65	0.88	-0.09	413	635.4	16.95	406.26	0.47	0.61	140	0.53	0.54	0.55	9877	5418.11	-0.12	-0.9
syll005_speaker9_rep04	5	9	m	4	huà	fa324	f	a324	a	null	324	4	0	0	0	0	xw	8.47	16322.17	9591	6485.39	-0.09	-1.43	1368	3465.25	3.33	11.4	7728	6714.06	0.08	-1.67	6607	5822.75	0.69	-0.58	1134	2356.65	4.88	28.47	0.59	0.71	120	0.64	0.65	0.66	10612	5988.82	-0.22	-1.3
syll005_speaker9_rep05	5	9	m	5	huà	fa324	f	a324	a	null	324	4	0	0	0	0	xw	10.65	7105.96	5137	4953.56	1.02	0.58	1302	2750.34	3.85	17.47	3464	4428.37	1.54	2.15	3886	4356.56	1.6	2.3	257	624.9	16.43	347.2	0.56	0.68	120	0.61	0.62	0.63	6178	4819.07	0.92	0.49
syll005_speaker9_rep06	5	9	m	6	huà	fa324	f	a324	a	null	324	4	0	0	0	0	xw	10.08	7407.42	7816	6125.71	0.33	-1.15	609	1943.08	5.31	34.98	5717	5083.24	0.92	0.004	6427	5318.25	0.91	0.08	345	905.89	11.97	182.63	0.62	0.75	130	0.675	0.685	0.695	8989	5726.61	0.22	-1.15
syll005_speaker9_rep07	5	9	m	7	huà	fa324	f	a324	a	null	324	4	0	0	0	0	xw	12.57	7278.22	6159	5071.92	0.8	0.08	1624	2586.69	3.36	13.65	2888	3712.15	1.68	2.84	4310	4702.4	1.26	1	501	590.24	19.03	495.95	0.47	0.61	140	0.53	0.54	0.55	6937	4874.37	0.78	0.12
syll005_speaker9_rep08	5	9	m	8	huà	fa324	f	a324	a	null	324	4	0	0	0	0	xw	10.21	1291.99	4424	4922.13	1.09	0.34	868	1859.87	6	45.79	1930	3287.15	2.65	7.47	2108	3189.13	2.71	7.72	420	604.82	18.73	480.31	0.73	0.87	140	0.79	0.8	0.81	6070	4849.47	0.78	-0.13
syll005_speaker9_rep09	5	9	m	9	huà	fa324	f	a324	a	null	324	4	0	0	0	0	xw	8.92	15719.24	8930	6063.02	-0.07	-1.32	345	1401.89	7.79	73.2	1732	3850.79	2.64	6.66	4477	5212.75	1.17	0.58	432	871.41	13.03	218.3	0.46	0.59	130	0.515	0.525	0.535	10079	5485.03	-0.2	-1.13
syll005_speaker9_rep10	5	9	m	10	huà	fa324	f	a324	a	null	324	4	0	0	0	0	xw	14.32	1248.93	5133	4759.96	1.1	0.76	4640	6550.22	1.12	-0.32	4932	6284.48	1.01	-0.33	2803	3416.73	1.88	4.06	483	781.67	14.85	293.97	0.52	0.64	120	0.57	0.58	0.59	5788	4675.67	1.05	0.68
syll006_speaker10_rep01	6	10	f	1	féi	fei31	f	ei31	ei	null	31	2	0	1	0	0	f	19.82	10680.47	8182	3911.36	-0.36	-0.28	1648	2244.67	3.38	14.95	4673	4297.19	0.93	0.08	2307	2689.56	2.42	6.53	400	373.83	9.79	271.52	0.54	0.69	150	0.605	0.615	0.625	8232	3871.97	-0.36	-0.24
syll006_speaker10_rep02	6	10	f	2	féi	fei31	f	ei31	ei	null	31	2	0	1	0	0	f	28.1	9560.74	9816	2698.55	0.64	4.63	2991	3681.19	2.01	3.73	10027	6379.18	-0.31	-1.3	584	1128.62	10.13	133.86	494	602.85	13.8	330.6	0.47	0.64	170	0.545	0.555	0.565	9828	2678.22	0.7	4.65
syll006_speaker10_rep03	6	10	f	3	féi	fei31	f	ei31	ei	null	31	2	0	1	0	0	f	19.72	9043.95	8389	3721.42	-0.07	0.64	3872	3318.37	1.37	1.85	4905	3740.27	1.18	1.07	488	423.3	12.82	374.36	522	599.62	11.64	261.04	0.43	0.62	190	0.515	0.525	0.535	8435	3679.94	-0.04	0.68
syll006_speaker10_rep04	6	10	f	4	féi	fei31	f	ei31	ei	null	31	2	0	1	0	0	f	20.32	15159.38	9982	5607.78	-0.18	-1.26	5899	5054.57	0.85	-0.45	8736	5700.88	0.12	-1.3	495	1397.31	8.22	76.24	412	505.18	20.59	572.99	0.52	0.66	140	0.58	0.59	0.6	10121	5523.09	-0.19	-1.25
syll006_speaker10_rep05	6	10	f	5	féi	fei31	f	ei31	ei	null	31	2	0	1	0	0	f	19.94	14168.85	10819	5168.94	-0.94	-0.27	1188	2293.6	3.23	13.33	4606	4284.34	1	0.18	461	529.83	13.81	359.08	539	563.55	7.72	157.84	0.37	0.57	200	0.46	0.47	0.48	11748	4263.07	-1.09	0.58
syll006_speaker10_rep06	6	10	f	6	féi	fei31	f	ei31	ei	null	31	2	0	1	0	0	f	23.86	1679.59	4534	4241.63	1.03	0.23	1838	3718.65	2.31	4.84	6471	4567.3	0.21	-0.62	397	349.49	13.27	471.31	416	410.32	11.76	315.62	0.39	0.56	170	0.465	0.475	0.485	4732	4231.26	1	0.16
syll006_speaker10_rep07	6	10	f	7	féi	fei31	f	ei31	ei	null	31	2	0	1	0	0	f	18.79	6847.56	7885	4079.44	0.15	-0.26	4347	4805.33	1.08	0.14	5607	4421.8	0.21	-0.92	1998	3101.74	2.35	5.76	479	460.4	7.51	139.38	0.41	0.56	150	0.475	0.485	0.495	8079	3937.46	0.21	-0.2
syll006_speaker10_rep08	6	10	f	8	féi	fei31	f	ei31	ei	null	31	2	0	1	0	0	f	22.12	1378.13	5303	4391.71	0.81	-0.22	2768	3325.83	1.5	2.09	4948	4056.06	0.76	0.11	249	738.03	14.41	260.66	389	370.18	16.04	578.01	0.35	0.49	140	0.41	0.42	0.43	5647	4317.45	0.79	-0.26
syll006_speaker10_rep09	6	10	f	9	féi	fei31	f	ei31	ei	null	31	2	0	1	0	0	f	16.8	1378.13	2435	3319.74	2.15	4.67	1689	3691.64	2.78	7.51	4550	4318.44	1.1	0.72	448	498.03	18.77	571.62	503	569.45	15.06	382.77	0.42	0.56	140	0.48	0.49	0.5	2945	3464.42	1.92	3.58
syll006_speaker10_rep10	6	10	f	10	féi	fei31	f	ei31	ei	null	31	2	0	1	0	0	f	23.54	1378.13	4349	4056.65	1.04	0.23	3618	3556.05	1.53	2.19	5442	4174.05	0.8	0.11	455	795.94	13.72	255.15	469	522.48	13.51	346.89	0.43	0.56	130	0.485	0.495	0.505	4716	4018.1	1	0.12
syll006_speaker1_rep01	6	1	m	1	féi	fei31	f	ei31	ei	null	31	2	0	1	0	0	f	14.19	1335.06	4218	5057.4	1.23	0.47	1718	3786.76	2.58	5.87	5844	5115.12	0.62	-0.66	397	271.72	33.49	1879.8	411	235.1	36.82	2324.83	1.44	1.6	160	1.51	1.52	1.53	5461	5160.01	0.93	-0.2
syll006_speaker1_rep02	6	1	m	2	féi	fei31	f	ei31	ei	null	31	2	0	1	0	0	f	15.78	1335.06	3817	4186.42	1.4	1.4	2815	4231.09	1.71	2.09	4404	4624.19	1	0.07	377	513.8	22.77	690.93	409	427.08	25.47	929.61	1	1.14	140	1.06	1.07	1.08	4554	4206.62	1.26	0.97
syll006_speaker1_rep03	6	1	m	3	féi	fei31	f	ei31	ei	null	31	2	0	1	0	0	f	13.32	7536.62	5852	3877.01	0.44	-0.2	1258	2581.88	3.56	13.91	2922	3943.92	1.67	1.84	424	624.71	19.45	486.14	475	531.68	21.79	638.29	0.94	1.25	310	1.085	1.095	1.105	6024	3802.65	0.45	-0.14
syll006_speaker1_rep04	6	1	m	4	féi	fei31	f	ei31	ei	null	31	2	0	1	0	0	f	21.22	1378.13	3716	4237.89	1.86	2.81	5722	5177.77	0.76	-0.42	6203	5010.8	0.57	-0.55	433	1142.38	10.95	147.17	418	466.39	24.42	810.32	1.2	1.34	140	1.26	1.27	1.28	3802	4251.69	1.84	2.71
syll006_speaker1_rep05	6	1	m	5	féi	fei31	f	ei31	ei	null	31	2	0	1	0	0	f	27.02	7493.55	8068	2902.97	0.35	2.08	5038	4564.57	0.65	-0.58	6311	4470.61	0.25	-0.97	431	488.83	22.01	701.58	506	510.83	15.42	445.83	1.05	1.24	190	1.135	1.145	1.155	8101	2863.91	0.42	2.12
syll006_speaker1_rep06	6	1	m	6	féi	fei31	f	ei31	ei	null	31	2	0	1	0	0	f	19.81	8785.55	7037	4374.04	0.34	-0.2	2763	3854.76	2.02	3.53	5103	4985.08	0.71	-0.79	334	259.24	17.52	826.64	425	346.77	25.85	1133.79	1.24	1.4	160	1.31	1.32	1.33	7370	4202.79	0.38	-0.05
syll006_speaker1_rep07	6	1	m	7	féi	fei31	f	ei31	ei	null	31	2	0	1	0	0	f	18.75	1335.06	202	562.25	18.23	447.58	1694	1923.47	5.71	38.73	1785	2341.67	4	19.44	320	371.9	23.15	868.99	371	333.9	16.76	615.1	1.24	1.35	110	1.285	1.295	1.305	1388	1918.95	5.51	35.96
syll006_speaker1_rep08	6	1	m	8	féi	fei31	f	ei31	ei	null	31	2	0	1	0	0	f	21.74	1335.06	5326	4614.18	0.84	-0.03	6701	4592.26	0.03	-1.21	8187	4337.89	-0.31	-0.82	446	553.58	20.44	569.79	514	529.79	17.51	485.77	1.24	1.39	150	1.305	1.315	1.325	5630	4567.25	0.8	-0.07
syll006_speaker1_rep09	6	1	m	9	féi	fei31	f	ei31	ei	null	31	2	0	1	0	0	f	22.88	7536.62	6413	4355.25	0.55	-0.01	5699	4490.73	0.49	-0.56	6677	4014.08	0.24	-0.2	365	560.3	20.28	556.53	425	345.65	16.08	647.54	1.25	1.4	150	1.315	1.325	1.335	6539	4306.52	0.55	0.03
syll006_speaker1_rep10	6	1	m	10	féi	fei31	f	ei31	ei	null	31	2	0	1	0	0	f	23.41	7751.95	7572	3877.48	0.02	0.17	5300	4501.09	0.51	-0.86	6668	4217.82	-0.05	-0.76	335	385.64	26.07	1020.26	390	439.4	23.8	826.54	1.01	1.17	160	1.08	1.09	1.1	7719	3768.75	0.06	0.29
syll006_speaker2_rep01	6	2	f	1	féi	fei31	f	ei31	ei	null	31	2	0	1	0	0	f	22.94	12360.06	8723	4556.36	-0.36	-0.84	2197	1771.93	2.96	19.99	3471	3932.08	1.93	3.47	1800	2475.97	2.49	8.58	374	381.08	17.37	563	1.26	1.44	180	1.34	1.35	1.36	8983	4367.19	-0.36	-0.77
syll006_speaker2_rep02	6	2	f	2	féi	fei31	f	ei31	ei	null	31	2	0	1	0	0	f	13.41	1722.66	6171	4347.87	0.84	0.15	2764	2927.55	2.02	6.47	2761	3349.07	1.62	3.09	3291	3545.16	1.89	3.57	444	364.18	13.49	352.38	1.08	1.37	290	1.215	1.225	1.235	6400	4262.17	0.87	0.18
syll006_speaker2_rep03	6	2	f	3	féi	fei31	f	ei31	ei	null	31	2	0	1	0	0	f	9.95	10680.47	6491	5354.67	0.2	-1.24	333	1124.64	6.7	71.07	675	1763.79	5.08	34.55	322	507.9	20.23	584.01	417	476.81	18.18	546.64	0.38	0.61	230	0.485	0.495	0.505	8047	4814.07	-0.08	-0.97
syll006_speaker2_rep04	6	2	f	4	féi	fei31	f	ei31	ei	null	31	2	0	1	0	0	f	20.86	4005.18	6131	4492.67	0.94	-0.003	2627	3128.82	2.73	9.72	3611	4298.93	1.67	1.84	2652	2017.94	1.96	9.39	380	416.97	15.43	487.14	0.36	0.55	190	0.445	0.455	0.465	6351	4419.92	0.96	-0.02
syll006_speaker2_rep05	6	2	f	5	féi	fei31	f	ei31	ei	null	31	2	0	1	0	0	f	17.53	19982.81	12819	6639.77	-0.34	-1.22	5238	4902.61	1.31	1.37	8326	6531.8	0.75	-0.73	6974	5092.46	0.4	-0.89	580	979.74	11.76	180.87	0.53	0.74	210	0.625	0.635	0.645	12882	6595.73	-0.34	-1.22
syll006_speaker2_rep06	6	2	f	6	féi	fei31	f	ei31	ei	null	31	2	0	1	0	0	f	14.62	4608.11	7471	4865.75	0.41	-0.54	2125	2381.07	3.16	14.38	4243	4043.56	1.7	2.27	462	509.91	12.68	269.94	581	410.03	10.97	236.09	0.5	0.71	210	0.595	0.605	0.615	7608	4805	0.41	-0.52
syll006_speaker2_rep07	6	2	f	7	féi	fei31	f	ei31	ei	null	31	2	0	1	0	0	f	11.97	10852.73	9954	6025.25	-0.03	-1.02	1617	2526.73	3.37	14.36	6257	5180.91	0.57	-0.94	509	1189.84	9.17	102.65	563	819.42	12.25	203.54	0.58	0.81	230	0.685	0.695	0.705	10407	5770.65	-0.04	-0.96
syll006_speaker2_rep08	6	2	f	8	féi	fei31	f	ei31	ei	null	31	2	0	1	0	0	f	14.68	2497.85	5144	4114.18	0.98	0.16	1891	1834.75	4.13	25.09	4025	4733.09	1.7	1.86	1358	2193.11	3.68	17.82	464	318.03	10.4	274.34	0.35	0.52	170	0.425	0.435	0.445	5399	4052.27	0.98	0.13
syll006_speaker2_rep09	6	2	f	9	féi	fei31	f	ei31	ei	null	31	2	0	1	0	0	f	19	1894.92	4450	3928.84	1.53	1.74	2307	2529.01	2.66	9.12	3498	3535.26	2.29	5.79	1963	2304.19	3	12.95	433	411.75	14.19	401.68	0.38	0.56	180	0.46	0.47	0.48	4643	3901.81	1.55	1.7
syll006_speaker2_rep10	6	2	f	10	féi	fei31	f	ei31	ei	null	31	2	0	1	0	0	f	12.94	12876.86	5149	5489.62	0.62	-1.04	575	1570.92	4.69	30.81	2858	3194.93	1.91	3.87	507	903.32	8.91	119.01	502	448.23	11.89	258.99	0.34	0.56	220	0.44	0.45	0.46	8039	4892.87	0.05	-1.14
syll006_speaker3_rep01	6	3	m	1	féi	fei31	f	ei31	ei	null	31	2	0	1	0	0	f	15.77	8225.68	9873	4725.72	0.27	-0.5	2814	4315.36	1.61	1.83	4798	5236.62	1.14	0.34	527	616.22	15.74	384.43	662	660.63	12.73	281.38	0.77	0.94	170	0.845	0.855	0.865	10009	4614.6	0.34	-0.53
syll006_speaker3_rep02	6	3	m	2	féi	fei31	f	ei31	ei	null	31	2	0	1	0	0	f	0	0	4401	4937.25	1.21	0.75	2462	3616.42	1.66	3.3	1827	3270.43	2.09	5.21	497	418.62	11.86	351.69	633	541.82	12.59	326.33	0.56	1.19	630	0.865	0.875	0.885	6418	4785.3	0.95	0.21
syll006_speaker3_rep03	6	3	m	3	féi	fei31	f	ei31	ei	null	31	2	0	1	0	0	f	5.23	9043.95	7843	4408.48	0.16	0.42	958	1998.21	5.34	35.85	1082	2425.39	4.18	21.12	498	340.27	21.67	914.03	570	450.67	19.69	634.03	1.2	1.49	290	1.335	1.345	1.355	8648	3814.13	0.5	1.27
syll006_speaker3_rep04	6	3	m	4	féi	fei31	f	ei31	ei	null	31	2	0	1	0	0	f	8.11	1335.06	917	1646.7	5.41	41.65	3722	4980.08	1.36	0.79	2898	3995.89	2.16	4.21	507	513.34	19.97	598.41	556	589.94	15.76	397.56	1.08	1.2	120	1.13	1.14	1.15	1621	1986.83	4.66	28.66
syll006_speaker3_rep05	6	3	m	5	féi	fei31	f	ei31	ei	null	31	2	0	1	0	0	f	19.18	7622.75	8912	4303.84	0.68	0.08	3296	4087.64	1.62	2.9	8597	3998.74	0.84	0.65	493	454.14	13.12	366.15	623	512.71	15.77	438.12	0.3	0.44	140	0.36	0.37	0.38	9069	4176.4	0.81	0.05
syll006_speaker3_rep06	6	3	m	6	féi	fei31	f	ei31	ei	null	31	2	0	1	0	0	f	11.51	7622.75	7197	4303.44	0.33	0.21	4185	3807.44	0.59	-0.32	6277	3366.14	-0.06	0.64	463	867.49	12.33	211.34	566	510.82	11.27	309.63	0.8	0.94	140	0.86	0.87	0.88	7348	4224.72	0.35	0.31
syll006_speaker3_rep07	6	3	m	7	féi	fei31	f	ei31	ei	null	31	2	0	1	0	0	f	8.95	7364.36	8260	4022.42	0.12	0.12	2717	3543.68	1.39	1.88	5875	3718.19	0.52	0.95	453	408.53	15.7	522.21	532	364.83	10.52	306.04	1.06	1.21	150	1.125	1.135	1.145	8476	3846.53	0.23	0.22
syll006_speaker3_rep08	6	3	m	8	féi	fei31	f	ei31	ei	null	31	2	0	1	0	0	f	6.37	8656.35	7146	4857.41	0.19	-0.67	6270	4754.42	0.13	-0.65	4900	5124.98	0.87	-0.35	446	313.32	8.29	288.77	592	576.48	14.33	365.28	0.66	0.81	150	0.725	0.735	0.745	7416	4746.51	0.16	-0.59
syll006_speaker3_rep09	6	3	m	9	féi	fei31	f	ei31	ei	null	31	2	0	1	0	0	f	5.01	8914.75	6957	5477.45	0.09	-0.97	3858	4550.81	1	-0.21	6314	4895.5	0.13	-0.74	376	921.97	11.81	170.8	548	461.14	19.99	656.49	1.35	1.5	150	1.415	1.425	1.435	9325	4277.57	-0.12	0.32
syll006_speaker3_rep10	6	3	m	10	féi	fei31	f	ei31	ei	null	31	2	0	1	0	0	f	7.69	1464.26	3591	4386.57	1.3	0.72	2674	3950.96	1.93	3.3	8475	3956.91	-0.13	1.04	474	542.78	17.68	494.71	567	413.9	18.07	641.85	0.84	0.95	110	0.885	0.895	0.905	4235	4495.93	1.08	0.2
syll006_speaker4_rep01	6	4	f	1	féi	fei31	f	ei31	ei	null	31	2	0	1	0	0	f	27.38	1679.59	5044	5336.13	1.46	0.96	1449	3196.47	3.79	15.41	5260	6386.69	1.43	0.47	679	1653.16	5.91	40.99	402	731.98	14.44	279.29	0.21	0.41	200	0.3	0.31	0.32	5194	5345.77	1.44	0.86
syll006_speaker4_rep02	6	4	f	2	féi	fei31	f	ei31	ei	null	31	2	0	1	0	0	f	30.6	1636.52	6103	5976.66	0.81	-0.78	1854	3701.74	3.29	10.7	3019	4361.49	2.26	4.3	518	1592.86	6.18	39.39	450	699.03	11.41	168.57	0.52	0.7	180	0.6	0.61	0.62	6667	5949.81	0.71	-0.94
syll006_speaker4_rep03	6	4	f	3	féi	fei31	f	ei31	ei	null	31	2	0	1	0	0	f	25.68	1378.13	4419	5335.72	1.48	0.87	1154	2591.65	4.22	20.36	2084	3622.05	2.77	7.52	1460	2128.65	4.12	21.89	354	1127.7	9.31	89.85	0.49	0.68	190	0.575	0.585	0.595	4753	5397.65	1.4	0.58
syll006_speaker4_rep04	6	4	f	4	féi	fei31	f	ei31	ei	null	31	2	0	1	0	0	f	26.11	1033.59	6581	6406.7	0.63	-1.17	1640	3147.18	3.71	14.72	3368	4836.69	2.05	3.13	418	1264.68	7.04	53.57	279	471.13	18.57	411.03	0.46	0.65	190	0.545	0.555	0.565	7156	6377.38	0.52	-1.29
syll006_speaker4_rep05	6	4	f	5	féi	fei31	f	ei31	ei	null	31	2	0	1	0	0	f	24.99	1722.66	5311	5713.46	1.3	0.45	843	1949.51	4.97	34.05	2634	4392.24	2.55	5.95	1525	2848.62	2.99	9.03	366	1104.8	9.67	100.67	0.84	1.04	200	0.93	0.94	0.95	5650	5731.93	1.25	0.27
syll006_speaker4_rep06	6	4	f	6	féi	fei31	f	ei31	ei	null	31	2	0	1	0	0	f	26.69	1722.66	4488	5437.45	1.39	0.67	1044	1838.36	4.94	36.33	2865	4730.22	2.29	4.49	1017	2154.78	4.15	21.09	281	734.12	12.81	183.93	0.77	0.93	160	0.84	0.85	0.86	5612	5551.35	1.15	-0.05
syll006_speaker4_rep07	6	4	f	7	féi	fei31	f	ei31	ei	null	31	2	0	1	0	0	f	29.08	1894.92	3882	4680.51	1.85	2.37	1786	3040.71	3.23	10.79	2523	3705.52	2.75	7.16	1430	3303.44	2.5	4.66	335	958.78	11.22	137.13	0.52	0.69	170	0.595	0.605	0.615	4340	4766.5	1.74	1.84
syll006_speaker4_rep08	6	4	f	8	féi	fei31	f	ei31	ei	null	31	2	0	1	0	0	f	29.62	1765.72	3714	4751.11	1.99	2.78	2228	3586.47	2.87	7.77	4584	5758.09	1.39	0.24	1333	2755.06	3.67	14.01	319	837.59	13.92	212.6	0.52	0.68	160	0.59	0.6	0.61	4001	4821.39	1.91	2.38
syll006_speaker4_rep09	6	4	f	9	féi	fei31	f	ei31	ei	null	31	2	0	1	0	0	f	23.58	1593.46	1978	3946.04	2.83	7.75	2398	4260.76	2.49	5.79	3435	4585.64	2.12	3.78	1173	2766.56	3.49	12.39	319	891.31	11.56	147.66	1.01	1.13	120	1.06	1.07	1.08	4644	5024.42	1.63	1.58
syll006_speaker4_rep10	6	4	f	10	féi	fei31	f	ei31	ei	null	31	2	0	1	0	0	f	33.41	1593.46	3869	4774.43	1.9	2.41	1462	2962.57	3.61	13.87	3164	4390.03	2.19	3.98	2211	2808.82	2.98	9.67	564	1754.57	5.67	33.14	0.44	0.59	150	0.505	0.515	0.525	4230	4845.7	1.81	1.98
syll006_speaker5_rep01	6	5	m	1	féi	fei31	f	ei31	ei	null	31	2	0	1	0	0	f	18.35	7751.95	10358	4556.95	-0.24	-0.42	3940	4994.99	0.95	-0.46	8525	4737.36	-0.18	-0.68	928	2585.36	4.37	20.2	440	429.66	19.79	639.97	0.64	0.82	180	0.72	0.73	0.74	10462	4460.43	-0.21	-0.43
syll006_speaker5_rep02	6	5	m	2	féi	fei31	f	ei31	ei	null	31	2	0	1	0	0	f	20.11	8139.55	10088	4962.81	0.15	-0.81	6394	5246.28	0.47	-0.91	8177	5420.83	0.22	-1.01	758	1651.74	7.25	63.86	586	617.21	17.89	442.77	0.4	0.6	200	0.49	0.5	0.51	10123	4936.34	0.16	-0.81
syll006_speaker5_rep03	6	5	m	3	féi	fei31	f	ei31	ei	null	31	2	0	1	0	0	f	22.57	6029.3	9344	4275.8	0.34	-0.12	5057	4816.48	0.92	-0.03	8143	4688.83	0.17	-0.4	532	508.13	12.77	329.57	569	442.86	15.55	481.79	0.37	0.58	210	0.465	0.475	0.485	9388	4238.16	0.37	-0.12
syll006_speaker5_rep04	6	5	m	4	féi	fei31	f	ei31	ei	null	31	2	0	1	0	0	f	21.33	14254.98	11201	5154.99	-0.1	-0.67	8648	5057.16	0.03	-0.8	10041	4713.42	-0.08	-0.2	534	785.2	14.03	273.35	556	417.95	22.65	815.36	0.41	0.61	200	0.5	0.51	0.52	11231	5129.84	-0.09	-0.67
syll006_speaker5_rep05	6	5	m	5	féi	fei31	f	ei31	ei	null	31	2	0	1	0	0	f	21.63	10120.61	9637	4748.53	-0.01	-0.67	7608	4916.05	0.31	-0.72	7107	5446.6	0.46	-0.96	572	750.59	10.5	176.04	629	453.43	7.32	144.56	0.42	0.6	180	0.5	0.51	0.52	9652	4737.67	-0.009	-0.67
syll006_speaker5_rep06	6	5	m	6	féi	fei31	f	ei31	ei	null	31	2	0	1	0	0	f	22.33	10335.94	9232	4528.7	0.13	-0.32	7351	4969.62	0.45	-0.59	9411	4755.27	0.04	-0.47	303	740.35	15.27	302.43	540	398.24	14.31	470.48	0.39	0.55	160	0.46	0.47	0.48	9249	4516.07	0.14	-0.32
syll006_speaker5_rep07	6	5	m	7	féi	fei31	f	ei31	ei	null	31	2	0	1	0	0	f	22.95	10034.47	9464	3448.39	-0.19	0.81	5863	4628.9	0.7	-0.23	8734	4636.81	0.1	-0.36	445	422.11	18.22	569.35	458	342.54	21.09	871.63	0.37	0.55	180	0.45	0.46	0.47	9503	3402.36	-0.15	0.81
syll006_speaker5_rep08	6	5	m	8	féi	fei31	f	ei31	ei	null	31	2	0	1	0	0	f	22.54	9905.27	9878	4413.07	-0.04	-0.4	7331	5341.95	0.33	-0.85	9583	4717.9	-0.16	-0.57	500	298.65	12.02	507.71	504	368.98	16.77	654.08	0.37	0.54	170	0.445	0.455	0.465	9942	4357.17	-0.02	-0.4
syll006_speaker5_rep09	6	5	m	9	féi	fei31	f	ei31	ei	null	31	2	0	1	0	0	f	18.58	5598.63	9176	4627.51	0.27	-0.63	5796	4348.22	0.65	-0.34	8401	4188.65	-0.21	-0.31	384	996.17	9.82	125.4	692	545.1	7.4	162.71	0.29	0.53	240	0.4	0.41	0.42	9211	4602.15	0.28	-0.63
syll006_speaker5_rep10	6	5	m	10	féi	fei31	f	ei31	ei	null	31	2	0	1	0	0	f	21.91	8354.88	8585	4425.07	0.48	-0.12	6676	5374.09	0.56	-0.64	9317	5515.67	0.1	-0.94	421	599.58	16.17	373.03	496	333.73	22.65	916.74	0.44	0.63	190	0.525	0.535	0.545	8598	4416.1	0.48	-0.12
syll006_speaker6_rep01	6	6	f	1	féi	fei31	f	ei31	ei	null	31	2	0	1	0	0	f	20.87	1291.99	1157	2172.05	4.02	20.82	1373	2082.15	2.84	12.05	2435	3308.23	2.24	5.22	603	706.83	11.29	201.88	637	635.25	11.09	219.33	0.34	0.51	170	0.415	0.425	0.435	2280	2820.03	2.79	9.84
syll006_speaker6_rep02	6	6	f	2	féi	fei31	f	ei31	ei	null	31	2	0	1	0	0	f	22.99	1076.66	522	1035.41	10.98	154.45	5234	5293.04	1.27	0.58	4040	5519.72	1.63	1.44	507	444.33	13.02	327.39	575	456.58	11.92	282.66	0.41	0.52	110	0.455	0.465	0.475	854	1458.51	7.87	76.59
syll006_speaker6_rep03	6	6	f	3	féi	fei31	f	ei31	ei	null	31	2	0	1	0	0	f	16.03	1421.19	2969	4131.15	2.25	4.85	4308	4457.08	1.9	3.35	6122	6067.86	0.94	-0.33	514	701.32	14.47	305.96	603	703.24	12.39	245.88	0.43	0.56	130	0.485	0.495	0.505	3368	4271.71	2.09	4
syll006_speaker6_rep04	6	6	f	4	féi	fei31	f	ei31	ei	null	31	2	0	1	0	0	f	17.36	1507.32	524	1010.78	10.59	144.8	4577	4283.98	1.44	1.9	2343	4001.77	2.74	6.83	536	496.85	16.39	460.09	602	606.9	13.77	319.36	0.41	0.53	120	0.46	0.47	0.48	767	1326.36	8.13	83.11
syll006_speaker6_rep05	6	6	f	5	féi	fei31	f	ei31	ei	null	31	2	0	1	0	0	f	16.62	1507.32	1293	2929.22	3.72	14.83	2642	4122.25	2.62	6.64	5491	7029.02	1.01	-0.53	570	523.01	16.6	446.46	657	728.56	13.29	268.13	0.49	0.64	150	0.555	0.565	0.575	2771	3964.13	2.29	4.86
syll006_speaker6_rep06	6	6	f	6	féi	fei31	f	ei31	ei	null	31	2	0	1	0	0	f	15.84	12532.32	3825	5490.04	1.28	-0.04	2431	4163.32	1.95	2.38	6728	5691.05	0.19	-1.46	539	710.76	13.2	217.92	591	632.98	17.03	392.1	0.35	0.48	130	0.405	0.415	0.425	4070	5584.74	1.18	-0.29
syll006_speaker6_rep07	6	6	f	7	féi	fei31	f	ei31	ei	null	31	2	0	1	0	0	f	18.53	1421.19	3851	4594.29	1.51	1.44	4357	6108.13	1.37	0.45	2975	4576.53	2.23	4.29	394	853.38	13.54	229.55	449	600.53	16.72	379.89	0.37	0.51	140	0.43	0.44	0.45	4293	4668.44	1.38	1.03
syll006_speaker6_rep08	6	6	f	8	féi	fei31	f	ei31	ei	null	31	2	0	1	0	0	f	11.1	1550.39	2680	4382.24	1.95	2.9	2712	4535	2.19	3.67	2981	4600.07	2	3.03	532	965.76	12.35	193.19	554	478.9	21.12	637.91	0.39	0.5	110	0.435	0.445	0.455	5116	5010.71	1.1	0.03
syll006_speaker6_rep09	6	6	f	9	féi	fei31	f	ei31	ei	null	31	2	0	1	0	0	f	13.09	1851.86	2527	3307.01	2	4.74	10716	7603.22	-0.1	-1.6	2716	4514.57	2.35	4.8	490	982.26	11.68	179.93	511	540.82	18.44	489.65	0.38	0.49	110	0.425	0.435	0.445	3654	3439.05	1.74	3.55
syll006_speaker6_rep10	6	6	f	10	féi	fei31	f	ei31	ei	null	31	2	0	1	0	0	f	21.33	1335.06	1615	2481.24	3.69	15.71	8618	6553.8	0.17	-1.17	2389	3613.01	2.72	7.58	480	679.78	15.16	336.15	537	638.76	13.81	314.02	0.46	0.59	130	0.515	0.525	0.535	1944	2629.12	3.45	13.26
syll006_speaker7_rep01	6	7	f	1	féi	fei31	f	ei31	ei	null	31	2	0	1	0	0	f	18.76	2024.12	6966	5892.36	0.66	-0.88	3267	3956.92	2.52	6.62	3603	4799.95	1.82	2.42	597	458.2	19.92	645.83	668	711.59	15.51	326.52	1.12	1.28	160	1.19	1.2	1.21	7143	5863.71	0.64	-0.91
syll006_speaker7_rep02	6	7	f	2	féi	fei31	f	ei31	ei	null	31	2	0	1	0	0	f	9.46	1076.66	1395	2869.88	3.88	16.35	4977	6447.12	0.97	-0.73	5867	6357.22	0.83	-0.86	505	416.73	22.24	801.28	557	352.9	16.24	607.52	1.21	1.35	140	1.27	1.28	1.29	2461	3608.1	2.79	7.7
syll006_speaker7_rep03	6	7	f	3	féi	fei31	f	ei31	ei	null	31	2	0	1	0	0	f	6.85	1593.46	662	1388.46	6.95	62.68	722	1815.33	5.44	39.83	1947	2983.92	3.46	13.62	461	411.05	20.13	666.88	478	443.73	16.91	468.01	0.89	1.05	160	0.96	0.97	0.98	1223	1770	5.63	38
syll006_speaker7_rep04	6	7	f	4	féi	fei31	f	ei31	ei	null	31	2	0	1	0	0	f	17.65	1464.26	1391	2187.76	4.36	24.97	2029	2707.84	3.09	12.44	2557	3145.82	2.84	9.43	356	386.84	24.53	828.7	425	463.2	22.83	742.58	1.32	1.44	120	1.37	1.38	1.39	2193	2465.37	4.01	19.2
syll006_speaker7_rep05	6	7	f	5	féi	fei31	f	ei31	ei	null	31	2	0	1	0	0	f	16.54	1679.59	1516	3136.21	3.7	14.16	8548	6127.65	-0.13	-1.51	4160	5268.1	1.51	0.95	438	1136.02	11.03	147.48	458	417.93	24.01	853.48	0.68	0.77	90	0.715	0.725	0.735	2749	4005.61	2.54	5.85
syll006_speaker7_rep06	6	7	f	6	féi	fei31	f	ei31	ei	null	31	2	0	1	0	0	f	13.47	1335.06	1143	1516.06	4.24	32.43	1226	1902.2	4.02	26.64	1162	1797.55	4	25.56	311	206.83	20.78	1397.86	463	632.2	18.54	456.71	0.76	0.89	130	0.815	0.825	0.835	1645	1608.43	4.39	31.94
syll006_speaker7_rep07	6	7	f	7	féi	fei31	f	ei31	ei	null	31	2	0	1	0	0	f	11.61	1033.59	318	555.33	22.22	634.96	434	1020.91	8.37	120.53	1166	1537.22	4.91	39.28	475	564.19	19.39	531.85	488	523.22	19.79	583.44	0.78	0.99	210	0.875	0.885	0.895	552	934.72	13.82	231.45
syll006_speaker7_rep08	6	7	f	8	féi	fei31	f	ei31	ei	null	31	2	0	1	0	0	f	16.98	1335.06	1058	1816.29	4.81	32.21	1153	2258.68	4.03	21.17	2385	3173.3	2.79	9.53	553	316.66	15.99	697.55	599	433.01	12.52	393.96	0.97	1.13	160	1.04	1.05	1.06	1863	2161.17	4.17	22.32
syll006_speaker7_rep09	6	7	f	9	féi	fei31	f	ei31	ei	null	31	2	0	1	0	0	f	9.82	1421.19	1220	1606.7	5.12	43.68	1044	1748.6	5.91	50.7	831	1648.41	5.07	41.1	435	276.16	18.21	956.24	431	296.8	10.95	427.39	0.63	0.8	170	0.705	0.715	0.725	1748	1721.18	5.34	42.29
syll006_speaker7_rep10	6	7	f	10	féi	fei31	f	ei31	ei	null	31	2	0	1	0	0	f	10.01	1464.26	1238	1959.49	4.28	25.58	3525	3532.98	1.57	3.49	3238	3299.98	2.13	6.02	506	630.21	17.73	440.44	575	581.77	17.68	467.65	0.82	0.95	130	0.875	0.885	0.895	1797	2202.78	3.83	19.66
syll006_speaker8_rep01	6	8	m	1	féi	fei31	f	ei31	ei	null	31	2	0	1	0	0	f	16.07	1593.46	3558	4875.63	2.11	3.63	3123	4929.69	1.67	1.41	4815	5863.73	1.19	0.07	320	787.93	11.86	199.87	379	516.32	15.59	449.02	1.11	1.25	140	1.17	1.18	1.19	4165	5046.1	1.93	2.74
syll006_speaker8_rep02	6	8	m	2	féi	fei31	f	ei31	ei	null	31	2	0	1	0	0	f	22.76	1550.39	5665	5976.76	1.04	-0.28	1746	2967.63	3.66	15.21	4808	5787.67	1.4	0.7	358	1156.22	10.37	133.33	356	335.29	13.83	550.21	0.45	0.62	170	0.525	0.535	0.545	6182	5993.27	0.94	-0.5
syll006_speaker8_rep03	6	8	m	3	féi	fei31	f	ei31	ei	null	31	2	0	1	0	0	f	18.58	2282.52	5230	5017.81	1.29	0.71	4872	5601.38	1.04	-0.24	6634	5671.38	0.67	-0.71	323	941.69	10.56	149.2	348	299.95	11.96	508.52	0.39	0.54	150	0.455	0.465	0.475	5442	5011.11	1.27	0.62
syll006_speaker8_rep04	6	8	m	4	féi	fei31	f	ei31	ei	null	31	2	0	1	0	0	f	17.94	1378.13	4362	5082.74	1.29	0.61	757	1599.87	5.01	35.16	2306	3933.25	2.34	4.82	336	279.15	7.17	220.48	430	449.27	15.33	506.12	0.36	0.53	170	0.435	0.445	0.455	4965	5165.45	1.13	0.2
syll006_speaker8_rep05	6	8	m	5	féi	fei31	f	ei31	ei	null	31	2	0	1	0	0	f	19.6	1464.26	4317	5468.43	1.82	2.21	1587	3033.74	3.47	13.81	2625	3938.56	2.6	7.01	316	845.83	10.62	141.28	309	363.87	16.46	610.54	0.29	0.46	170	0.365	0.375	0.385	4585	5536.86	1.75	1.91
syll006_speaker8_rep06	6	8	m	6	féi	fei31	f	ei31	ei	null	31	2	0	1	0	0	f	18.78	1421.19	4873	5352.57	1.39	0.94	1564	3297.61	3.41	11.84	7629	6688.87	0.31	-1.48	229	655.07	17.28	410.42	407	397.83	12.93	462.43	0.35	0.51	160	0.42	0.43	0.44	5577	5386.96	1.27	0.55
syll006_speaker8_rep07	6	8	m	7	féi	fei31	f	ei31	ei	null	31	2	0	1	0	0	f	14.76	1378.13	4464	5386.68	1.26	0.34	2452	4575.95	2.24	3.8	7857	6249.98	0.25	-1.34	304	865.51	12.86	215.67	409	489.79	17.72	553.68	0.31	0.46	150	0.375	0.385	0.395	5709	5500.22	0.97	-0.36
syll006_speaker8_rep08	6	8	m	8	féi	fei31	f	ei31	ei	null	31	2	0	1	0	0	f	23.59	1679.59	6997	6227.26	0.81	-0.64	3566	5050.07	1.72	1.82	7283	6335.25	0.43	-1.3	301	950.39	12.72	201.84	392	384.63	14.98	527.84	0.34	0.49	150	0.405	0.415	0.425	7324	6187.68	0.77	-0.71
syll006_speaker8_rep09	6	8	m	9	féi	fei31	f	ei31	ei	null	31	2	0	1	0	0	f	20.8	1378.13	4908	5110.6	1.31	0.69	3498	4821.18	1.7	1.92	7173	5851.76	0.52	-1.07	1656	2953.25	2.95	10	419	595.03	16.22	409.94	0.36	0.5	140	0.42	0.43	0.44	5140	5120.01	1.27	0.56
syll006_speaker8_rep10	6	8	m	10	féi	fei31	f	ei31	ei	null	31	2	0	1	0	0	f	23	1765.72	6725	6163.3	0.83	-0.66	6503	6345.91	0.6	-1.26	7190	6573.51	0.49	-1.26	427	740.2	14.75	307.54	486	651.16	14.38	330.06	0.34	0.5	160	0.41	0.42	0.43	6794	6159.48	0.82	-0.68
syll006_speaker9_rep01	6	9	m	1	féi	fei31	f	ei31	ei	null	31	2	0	1	0	0	f	7.86	12360.06	6479	6521.5	0.39	-1.25	2114	4406.3	1.95	2.33	6831	6322.51	-0.04	-1.83	6557	5210.9	0.41	-0.82	296	385.74	22.77	812.68	0.76	0.95	190	0.845	0.855	0.865	11446	4335.1	-0.06	-0.21
syll006_speaker9_rep02	6	9	m	2	féi	fei31	f	ei31	ei	null	31	2	0	1	0	0	f	12.29	6976.76	7584	5377.97	0.32	-0.7	1890	3938.22	2.39	4.79	2373	4499.04	2	2.91	6169	5377.99	0.65	-0.61	406	753.86	15.81	320.86	0.46	0.61	150	0.525	0.535	0.545	8779	4805.28	0.36	-0.51
syll006_speaker9_rep03	6	9	m	3	féi	fei31	f	ei31	ei	null	31	2	0	1	0	0	f	16.82	5986.23	8265	5398.98	0.09	-0.84	820	2724.22	4.16	17.73	6012	5888.17	0.48	-1.16	349	414.6	20.72	647.52	414	310.44	18.66	762.13	0.48	0.66	180	0.56	0.57	0.58	9562	4634.66	0.17	-0.59
syll006_speaker9_rep04	6	9	m	4	féi	fei31	f	ei31	ei	null	31	2	0	1	0	0	f	12.27	7278.22	8803	5751.66	0.35	-0.77	2378	3532.95	2.25	5.67	3914	4959.16	1.56	1.85	364	383.99	20.12	687.69	431	346.79	20.13	766.32	0.41	0.58	170	0.485	0.495	0.505	9366	5476.49	0.39	-0.75
syll006_speaker9_rep05	6	9	m	5	féi	fei31	f	ei31	ei	null	31	2	0	1	0	0	f	20.57	15374.71	12525	5125.16	-1.24	0.41	1684	3073.84	3.16	11.57	4233	5131.29	1.26	0.76	397	321.57	15.11	561.79	458	394.33	17.78	632.69	0.51	0.7	190	0.595	0.605	0.615	13217	4314.94	-1.34	1
syll006_speaker9_rep06	6	9	m	6	féi	fei31	f	ei31	ei	null	31	2	0	1	0	0	f	9.96	1808.79	9189	6088.3	0.22	-1.23	1105	2633.59	4.47	23.36	2792	4332.02	2.12	4.21	383	555.84	18.41	466.32	447	447.66	21.87	760.18	0.51	0.69	180	0.59	0.6	0.61	9464	5967.96	0.2	-1.24
syll006_speaker9_rep07	6	9	m	7	féi	fei31	f	ei31	ei	null	31	2	0	1	0	0	f	18.91	13479.79	8442	5192.46	0.27	-0.63	1352	3065.46	3.29	11.89	8168	4982.5	-0.09	-0.75	515	1402.99	7.89	75.15	425	584.37	18.94	489.07	0.45	0.61	160	0.52	0.53	0.54	8980	4888.93	0.33	-0.56
syll006_speaker9_rep08	6	9	m	8	féi	fei31	f	ei31	ei	null	31	2	0	1	0	0	f	20.19	6890.63	9967	5096.97	-0.009	-0.72	6355	7239.19	0.48	-1.49	11327	5623.66	-0.57	-0.44	453	617.12	18.05	446.01	453	608.4	17.56	416.51	1.3	1.48	180	1.38	1.39	1.4	10305	4837.97	0.07	-0.75
syll006_speaker9_rep09	6	9	m	9	féi	fei31	f	ei31	ei	null	31	2	0	1	0	0	f	17.07	6847.56	7663	4910.74	0.37	-0.48	1889	3975.36	2.43	5.31	6422	6768.59	0.4	-1.54	529	916.36	13	218.3	558	652.65	18.06	429.8	0.48	0.64	160	0.55	0.56	0.57	8206	4627.52	0.44	-0.38
syll006_speaker9_rep10	6	9	m	10	féi	fei31	f	ei31	ei	null	31	2	0	1	0	0	f	17.28	1679.59	5624	5493.66	1.02	0.23	1585	3183.8	3.19	11.42	5132	6185.09	1.1	-0.03	369	937.81	12.79	204.28	482	485.04	22.19	694.94	0.51	0.67	160	0.58	0.59	0.6	6780	5358.1	0.9	0.01
syll007_speaker10_rep01	7	10	f	1	hēi	xe31	x	e31	e	null	31	2	0	0	1	0	x	14.7	2110.25	1815	1466.96	2.72	21.29	666	2307.48	6.26	42.68	733	1186.63	9.22	124.05	1653	1705.64	2.62	13.06	290	623.51	15.17	322.39	0.4	0.55	150	0.465	0.475	0.485	2115	1375.71	3.55	29.86
syll007_speaker10_rep02	7	10	f	2	hēi	xe31	x	e31	e	null	31	2	0	0	1	0	x	18.21	2067.19	1279	1457.22	2.73	16.9	739	2407.21	5.91	37.75	1274	1632.16	5.41	41.41	1286	1607.55	3.29	19.01	275	457.88	17.96	511.36	0.39	0.52	130	0.445	0.455	0.465	1972	1414.65	3.46	23.54
syll007_speaker10_rep03	7	10	f	3	hēi	xe31	x	e31	e	null	31	2	0	0	1	0	x	21.05	1636.52	1743	1425.15	3.11	20.07	387	2008.22	7.51	60.68	666	1272.57	8.62	107.36	1207	1663.13	3.04	16.17	379	880.89	13.02	224.11	0.43	0.59	160	0.5	0.51	0.52	1985	1373.15	3.71	24.69
syll007_speaker10_rep04	7	10	f	4	hēi	xe31	x	e31	e	null	31	2	0	0	1	0	x	18.78	1636.52	157	602.63	14.75	330.22	192	1114.56	12.69	183.51	114	805.08	19.68	439.03	1556	2648	2.87	8.86	328	787.91	13.32	221.08	0.36	0.49	130	0.415	0.425	0.435	1627	1950.07	4.71	30.71
syll007_speaker10_rep05	7	10	f	5	hēi	xe31	x	e31	e	null	31	2	0	0	1	0	x	22.55	2067.19	1636	1512.74	3.34	22.11	251	1545.24	10.53	119.73	463	1386.36	10.46	130.1	895	1438.82	3.5	22.16	346	493.95	15.57	415.96	0.41	0.59	180	0.49	0.5	0.51	1881	1490.97	3.72	25.12
syll007_speaker10_rep06	7	10	f	6	hēi	xe31	x	e31	e	null	31	2	0	0	1	0	x	24.76	2067.19	1775	1726.31	3.38	17.36	212	1224.46	12.1	164.18	823	1373.55	6.6	71.67	1374	2440.22	3.24	12.49	321	507.13	15.47	350.8	0.47	0.63	160	0.54	0.55	0.56	1991	1722.55	3.59	18.22
syll007_speaker10_rep07	7	10	f	7	hēi	xe31	x	e31	e	null	31	2	0	0	1	0	x	15.43	1636.52	1821	1973.22	2.36	10.21	326	1553.89	8.75	86.19	1189	1635.03	5.59	47.66	1726	1754.03	2.79	12.81	351	932.2	12.6	204.06	0.42	0.57	150	0.485	0.495	0.505	2315	1970.61	2.47	11
syll007_speaker10_rep08	7	10	f	8	hēi	xe31	x	e31	e	null	31	2	0	0	1	0	x	26.38	1722.66	1836	1490.2	3.59	23.12	444	1417.9	9.13	103.45	1177	1129.66	6.3	79.95	837	1647.54	4.72	31.1	295	501.28	17.65	478.21	0.34	0.48	140	0.4	0.41	0.42	2019	1448.86	4.12	26.89
syll007_speaker10_rep09	7	10	f	9	hēi	xe31	x	e31	e	null	31	2	0	0	1	0	x	22.56	2110.25	135	523.53	10.74	208.53	1845	1402.6	1.83	9.5	1384	1296.2	2.91	18.16	284	763.5	9.88	153.67	297	639.87	11.16	195.48	0.96	1.12	160	1.03	1.04	1.05	1832	1509.24	3.94	29.76
syll007_speaker10_rep10	7	10	f	10	hēi	xe31	x	e31	e	null	31	2	0	0	1	0	x	21.23	1765.72	1967	1379.27	2.87	17.37	365	1695.52	8.46	78.72	1074	1738.06	6.33	53.3	1368	1542.27	3.05	18.43	308	383.14	16.81	456.7	0.36	0.5	140	0.42	0.43	0.44	2053	1349.9	3.13	19.23
syll007_speaker1_rep01	7	1	m	1	hēi	xe31	x	e31	e	null	31	2	0	0	1	0	x	21.31	2325.59	1999	1392.51	2.83	22.28	114	729.93	19.51	444.15	734	1222.94	5.09	57.14	353	790.89	12.17	213.69	453	499.32	11.7	296.87	1.67	1.82	150	1.735	1.745	1.755	2171	1323.55	3.47	28.44
syll007_speaker1_rep02	7	1	m	2	hēi	xe31	x	e31	e	null	31	2	0	0	1	0	x	21.14	1765.72	1954	1397.53	2.59	18.23	128	889.84	16.71	319.57	505	1172.44	7.76	101.15	385	627.53	14.67	334	364	421.38	20.76	711.25	1.35	1.5	150	1.415	1.425	1.435	2065	1363.12	2.87	20.71
syll007_speaker1_rep03	7	1	m	3	hēi	xe31	x	e31	e	null	31	2	0	0	1	0	x	21.75	2325.59	2121	1071.6	2.5	30.51	879	2583.42	5.14	29.26	1489	1583.19	5.33	50.6	611	1386.62	7.72	80.05	415	710.43	16.45	359.4	1.23	1.39	160	1.3	1.31	1.32	2215	1006.5	3.23	40.21
syll007_speaker1_rep04	7	1	m	4	hēi	xe31	x	e31	e	null	31	2	0	0	1	0	x	17.8	1636.52	1804	1210.13	2.62	20.11	273	1200.39	10.25	129.47	1281	1349.74	5.88	64.76	341	838.12	10.47	172.52	406	600.7	17.85	454.02	1.27	1.41	140	1.33	1.34	1.35	1876	1184.73	2.86	22.36
syll007_speaker1_rep05	7	1	m	5	hēi	xe31	x	e31	e	null	31	2	0	0	1	0	x	22.96	2325.59	2312	1233.41	2.8	26.69	793	2498.63	5.33	31.65	1262	1084.29	6.98	101.12	878	1679.52	5.21	42.54	468	626.93	9.04	178.31	1.1	1.27	170	1.175	1.185	1.195	2361	1203.46	3.09	29.75
syll007_speaker1_rep06	7	1	m	6	hēi	xe31	x	e31	e	null	31	2	0	0	1	0	x	26.71	1722.66	1879	1034.07	2.74	26.16	326	1235.64	9.76	122.42	900	1375.89	4.15	38.58	1940	1316.86	2.59	21.92	386	580.18	11.88	264	1.17	1.33	160	1.24	1.25	1.26	1931	1005.39	3.06	29.73
syll007_speaker1_rep07	7	1	m	7	hēi	xe31	x	e31	e	null	31	2	0	0	1	0	x	23.24	1636.52	1562	979.74	3.33	39.03	255	1235.4	10.57	130.59	1388	1299.71	5.82	63.31	1344	1656.13	3.43	21.53	335	352.62	10.37	240.64	1.43	1.56	130	1.485	1.495	1.505	1728	894.97	4.8	59.7
syll007_speaker1_rep08	7	1	m	8	hēi	xe31	x	e31	e	null	31	2	0	0	1	0	x	29.33	1593.46	1587	782.36	4.98	64.65	1007	1458.02	7.36	76.93	1276	1060.79	7.48	108.7	462	846.77	8.3	120.52	446	456.78	8.46	197.94	1.04	1.21	170	1.115	1.125	1.135	1613	764.53	5.46	71.55
syll007_speaker1_rep09	7	1	m	9	hēi	xe31	x	e31	e	null	31	2	0	0	1	0	x	18.51	1507.32	1545	1247.03	2.92	22.57	569	2059.92	7.21	57.46	1199	1520.47	5.99	59.4	1209	1575.77	4.37	34.48	423	638.42	17.2	409.17	1.18	1.32	140	1.24	1.25	1.26	1692	1214.74	3.3	26.38
syll007_speaker1_rep10	7	1	m	10	hēi	xe31	x	e31	e	null	31	2	0	0	1	0	x	22.6	2971.58	2237	1355.35	1.21	9.78	243	1329.89	11.13	140.63	1442	1480.73	3.25	30.65	350	658.8	9.92	177.44	380	346.67	17.07	548.07	1.18	1.32	140	1.24	1.25	1.26	2408	1258.86	1.62	13.85
syll007_speaker2_rep01	7	2	f	1	hēi	xe31	x	e31	e	null	31	2	0	0	1	0	x	16.9	2368.65	1194	882.37	3.6	38.42	320	1726	8.95	87.16	563	1650.45	8.09	80.1	1638	1386.27	2.8	17.15	506	1037.84	10.21	145	1.33	1.5	170	1.405	1.415	1.425	1268	862.26	4	43.88
syll007_speaker2_rep02	7	2	f	2	hēi	xe31	x	e31	e	null	31	2	0	0	1	0	x	31.74	1033.59	1377	930.19	3.47	35.32	346	1704.99	8.13	73.57	881	1673.67	6.65	58.75	1721	1200.31	1.7	12.9	425	615.99	5.88	70.91	1.12	1.32	200	1.21	1.22	1.23	1417	917.97	3.68	37.97
syll007_speaker2_rep03	7	2	f	3	hēi	xe31	x	e31	e	null	31	2	0	0	1	0	x	17.05	1033.59	946	939.53	6.46	82.88	579	1555.48	7.78	77.08	1679	2048.14	2.51	12.33	1003	1438.06	4.05	31	292	442.36	15.06	372.74	0.38	0.55	170	0.455	0.465	0.475	1102	937.12	7.32	94.05
syll007_speaker2_rep04	7	2	f	4	hēi	xe31	x	e31	e	null	31	2	0	0	1	0	x	22.92	2110.25	1124	740.1	7.03	119.01	1550	3921.39	3.55	12.21	1133	2188.67	3.69	17.87	1396	1570.67	2.95	19.63	438	846.33	13.09	234.44	0.2	0.5	300	0.34	0.35	0.36	1149	730.83	7.45	127.29
syll007_speaker2_rep05	7	2	f	5	hēi	xe31	x	e31	e	null	31	2	0	0	1	0	x	24.8	1076.66	890	1138.91	4.9	48.85	1096	2586.64	4.83	26.43	891	1176.09	8.57	110.76	578	955.66	5.52	51.59	498	779.45	6.28	72.29	0.79	0.98	190	0.875	0.885	0.895	1392	1203.75	5.61	53.94
syll007_speaker2_rep06	7	2	f	6	hēi	xe31	x	e31	e	null	31	2	0	0	1	0	x	27.03	2196.39	2538	1347.83	1.71	12.57	2779	3776.05	1.78	2.84	1184	1743.81	4.91	39.95	1695	1708.15	2.37	15.02	506	1115.32	8.28	93.05	1.01	1.2	190	1.095	1.105	1.115	2568	1330.18	1.8	13.34
syll007_speaker2_rep07	7	2	f	7	hēi	xe31	x	e31	e	null	31	2	0	0	1	0	x	19.22	1033.59	1251	1062.8	4.81	48.04	1444	3127.13	3.76	15.26	968	2223.65	5.55	36.47	2122	1790.61	2.46	13	358	595.95	9.91	163.46	1.06	1.28	220	1.16	1.17	1.18	1316	1056.23	5.06	50.96
syll007_speaker2_rep08	7	2	f	8	hēi	xe31	x	e31	e	null	31	2	0	0	1	0	x	21.38	1033.59	1552	1048.28	2.66	24.66	849	1640.61	6.38	55.94	1751	2142.16	5.25	35.65	1654	1180.78	3.05	25.45	473	491.14	8.04	141.06	0.33	0.51	180	0.41	0.42	0.43	1617	1028.18	2.88	27.39
syll007_speaker2_rep09	7	2	f	9	hēi	xe31	x	e31	e	null	31	2	0	0	1	0	x	21.33	2971.58	1587	1218.95	2.91	24.94	578	2148.71	6.05	40.96	726	1817.69	5.78	43.97	1539	1782.3	1.69	4.35	532	840.51	7.34	85.86	0.38	0.56	180	0.46	0.47	0.48	1622	1212.16	2.99	25.86
syll007_speaker2_rep10	7	2	f	10	hēi	xe31	x	e31	e	null	31	2	0	0	1	0	x	25.73	2454.79	2130	1509.36	2.02	11.42	144	937.84	15.2	266.89	403	1233.61	6.4	66.52	1652	1656.14	2.13	13.2	365	652.07	8.19	107.42	0.42	0.6	180	0.5	0.51	0.52	2222	1476.77	2.19	12.7
syll007_speaker3_rep01	7	3	m	1	hēi	xe31	x	e31	e	null	31	2	0	0	1	0	x	11.51	2842.38	3162	2093.62	2.06	10.19	181	1065.97	11.5	162.63	1518	1863.15	3.38	19.86	2359	1828.26	2.02	10.58	614	1318.61	4.69	35.72	1.83	2	170	1.905	1.915	1.925	3215	2072.85	2.14	10.67
syll007_speaker3_rep02	7	3	m	2	hēi	xe31	x	e31	e	null	31	2	0	0	1	0	x	12.59	2153.32	1699	1414.07	3.08	21.71	400	1943.39	7.63	63.8	1045	1405.33	7.4	79.95	1773	1422.21	2.74	17.98	579	730.81	5.05	54.04	0.59	0.75	160	0.66	0.67	0.68	1742	1410.52	3.13	22.24
syll007_speaker3_rep03	7	3	m	3	hēi	xe31	x	e31	e	null	31	2	0	0	1	0	x	10.21	1076.66	1399	1313.24	3.6	24.65	517	2036.9	7.37	60.12	979	1371.8	7.46	82.42	1860	1371.5	1.88	10.07	555	1077.24	6.32	68.44	1.33	1.49	160	1.4	1.41	1.42	1433	1315.84	3.63	24.81
syll007_speaker3_rep04	7	3	m	4	hēi	xe31	x	e31	e	null	31	2	0	0	1	0	x	8.71	1421.19	1607	1657.79	3.33	19.11	346	1855.79	8.34	76.38	1255	1564.79	4.6	37.92	1555	1471.56	2.24	9.86	1085	1764.96	5.2	39.81	0.87	1	130	0.925	0.935	0.945	1675	1670.08	3.33	18.97
syll007_speaker3_rep05	7	3	m	5	hēi	xe31	x	e31	e	null	31	2	0	0	1	0	x	14.53	2239.45	2412	1971.7	1.96	8.07	210	1087.62	11.62	161.49	630	1276.76	5.59	54.21	2294	1572.77	1.3	5.79	608	1160.85	5.27	47.37	0.54	0.7	160	0.61	0.62	0.63	2462	1965.53	1.98	8.22
syll007_speaker3_rep07	7	3	m	7	hēi	xe31	x	e31	e	null	31	2	0	0	1	0	x	9.94	2067.19	1647	1409.88	2.35	13.38	1586	3078.89	3.91	17.28	1167	1576.72	4.88	36.24	2194	1483.69	1.37	6.46	463	1044.81	6.84	77.02	1.07	1.21	140	1.13	1.14	1.15	1722	1406.13	2.39	13.83
syll007_speaker3_rep08	7	3	m	8	hēi	xe31	x	e31	e	null	31	2	0	0	1	0	x	11.12	3100.78	1827	1460.91	1.88	9.84	1156	2811.48	4.73	25	1177	1330.91	4.99	45.37	1968	1382.29	1.33	5.61	519	775.38	8.5	136.51	0.8	0.95	150	0.865	0.875	0.885	1896	1453.94	1.91	10.22
syll007_speaker3_rep09	7	3	m	9	hēi	xe31	x	e31	e	null	31	2	0	0	1	0	x	15.71	1851.86	1662	1356.69	2.77	18.56	471	2174.88	7.11	54.27	768	1368.03	8.74	103.27	1901	1411.09	2.06	10.34	437	649.66	6.67	80.38	1.26	1.43	170	1.335	1.345	1.355	1827	1331.56	3.03	21.05
syll007_speaker3_rep10	7	3	m	10	hēi	xe31	x	e31	e	null	31	2	0	0	1	0	x	13.39	2024.12	1715	1411.15	3.51	28.08	1301	3011.41	4.38	21.15	910	1015.71	7.97	109.77	1697	1300.02	2.35	11.58	509	1203.5	6.26	61.54	0.62	0.76	140	0.68	0.69	0.7	1758	1406.5	3.59	28.89
syll007_speaker4_rep01	7	4	f	1	hēi	xe31	x	e31	e	null	31	2	0	0	1	0	x	28.68	2368.65	1040	2075.44	2.99	11.9	265	1430.77	11.09	136.22	685	1743.19	8.21	79.77	2815	3227.84	1.76	3.22	439	1131.43	7.97	79.07	0.25	0.59	340	0.41	0.42	0.43	3512	2589.78	1.85	5.31
syll007_speaker4_rep02	7	4	f	2	hēi	xe31	x	e31	e	null	31	2	0	0	1	0	x	21	1076.66	793	1495.31	3	15.09	129	941.7	16.48	301.32	216	1185.24	12.32	173.74	1930	3095.32	1.85	2.71	447	1072.93	7.75	72.93	0.34	0.57	230	0.445	0.455	0.465	2513	1805.78	2.13	11.01
syll007_speaker4_rep03	7	4	f	3	hēi	xe31	x	e31	e	null	31	2	0	0	1	0	x	27.56	2325.59	403	994.76	5.06	37.93	247	1394.64	11.23	138.63	923	1451.65	5.74	58.21	406	1434.37	5.95	41.95	427	1389.82	7.04	54.82	1	1.18	180	1.08	1.09	1.1	2619	1917.3	1.59	7.44
syll007_speaker4_rep04	7	4	f	4	hēi	xe31	x	e31	e	null	31	2	0	0	1	0	x	20.7	1033.59	144	437.5	13.8	298.12	302	1476.51	9.88	110.26	815	2319.66	5.12	29.46	831	2113.03	4.08	17.41	345	789.95	12.01	190.88	0.57	0.78	210	0.665	0.675	0.685	1204	1677.31	3.13	16.56
syll007_speaker4_rep05	7	4	f	5	hēi	xe31	x	e31	e	null	31	2	0	0	1	0	x	24.62	2540.92	183	561.23	9.87	139.64	188	1207.86	11.93	160.86	360	1144.49	9.15	121.38	1714	3169.22	2.22	4.47	354	963.14	9.73	113.28	0.57	0.74	170	0.645	0.655	0.665	1317	1756.85	2.45	9.48
syll007_speaker4_rep06	7	4	f	6	hēi	xe31	x	e31	e	null	31	2	0	0	1	0	x	25.02	4694.24	3034	2037.04	0.89	5.3	755	2840.69	5	25.99	759	2165.52	6.32	45.67	1036	2326.08	3.37	11.95	329	820.25	12.44	189	0.53	0.71	180	0.61	0.62	0.63	3435	1833.29	1.3	9.02
syll007_speaker4_rep07	7	4	f	7	hēi	xe31	x	e31	e	null	31	2	0	0	1	0	x	26.49	2454.79	393	1148.63	4.7	32.31	415	1691.66	8.28	77.45	736	1736.59	6.46	55.83	355	1069.18	8.69	85.37	273	452.59	19.24	463.5	0.39	0.57	180	0.47	0.48	0.49	2811	1960.18	2.01	8.87
syll007_speaker4_rep08	7	4	f	8	hēi	xe31	x	e31	e	null	31	2	0	0	1	0	x	28.31	2583.98	1295	1840.7	2.34	10.26	181	1133.68	12.99	191.16	291	1229.51	11.2	150.12	351	1151.72	9.79	104.45	307	867.1	11.92	167.3	0.6	0.85	250	0.715	0.725	0.735	2613	1862.31	2.46	12.27
syll007_speaker4_rep09	7	4	f	9	hēi	xe31	x	e31	e	null	31	2	0	0	1	0	x	29.58	2411.72	2140	2214.77	1.46	3.97	667	2304.72	5.91	38.1	512	1450.33	7.86	81.02	363	1126.13	8.54	82.16	286	708.79	13.61	226.8	0.42	0.63	210	0.515	0.525	0.535	3147	2038.22	1.7	5.98
syll007_speaker4_rep10	7	4	f	10	hēi	xe31	x	e31	e	null	31	2	0	0	1	0	x	26.33	1033.59	233	982.72	7.28	74.78	735	2580.72	5.22	30.26	222	1113.72	12.97	199.72	620	1847.28	4.8	24.95	375	1173.36	8.05	74.37	0.61	0.81	200	0.7	0.71	0.72	2738	2384.84	2.3	8.54
syll007_speaker5_rep01	7	5	m	1	hēi	xe31	x	e31	e	null	31	2	0	0	1	0	x	19.21	2282.52	3168	1551.36	1.21	4.07	528	1952.52	7.24	59.16	1860	1811.62	2.97	20.13	904	1630.43	4.8	35.39	1156	1271.53	1.47	4.79	0.47	0.66	190	0.555	0.565	0.575	3222	1510.85	1.38	4.5
syll007_speaker5_rep02	7	5	m	2	hēi	xe31	x	e31	e	null	31	2	0	0	1	0	x	20.54	2110.25	1998	1472.71	2.42	13.88	306	1372.37	9.8	111.59	1410	1416.77	3.93	35.7	704	753.21	5.5	81.37	581	497.94	7.7	149.11	0.43	0.59	160	0.5	0.51	0.52	2168	1415.66	2.82	16.77
syll007_speaker5_rep03	7	5	m	3	hēi	xe31	x	e31	e	null	31	2	0	0	1	0	x	27.42	2067.19	2510	1085.99	5.3	52.48	881	1272.86	6.32	55.52	2024	1323.63	3.65	25.85	2049	1705.42	2.91	18.51	702	665.18	4.82	62.8	0.3	0.49	190	0.385	0.395	0.405	2529	1068.11	5.66	56.13
syll007_speaker5_rep04	7	5	m	4	hēi	xe31	x	e31	e	null	31	2	0	0	1	0	x	27.1	2153.32	2252	1254.95	2.46	14.26	746	2245.43	5.54	34.81	1552	1415.41	3.99	39.21	1157	972.29	1.68	14.59	571	522.14	10.02	242.03	0.27	0.5	230	0.375	0.385	0.395	2274	1242.65	2.56	14.87
syll007_speaker5_rep05	7	5	m	5	hēi	xe31	x	e31	e	null	31	2	0	0	1	0	x	23.34	2196.39	2406	1274.49	2.32	13.2	1470	2833.69	4	19.28	1622	1393.75	3.8	38.2	673	906.43	8.23	123.31	1138	942.32	2.7	31.74	0.31	0.49	180	0.39	0.4	0.41	2446	1248.09	2.53	14.37
syll007_speaker5_rep06	7	5	m	6	hēi	xe31	x	e31	e	null	31	2	0	0	1	0	x	23.76	2153.32	2339	1582.41	2.62	17.24	298	1428.28	9.96	114.56	1726	1427.96	4.96	53.56	1056	1171.33	5.03	56.32	854	889.7	3.65	37.16	0.34	0.54	200	0.43	0.44	0.45	2408	1556.35	2.8	18.66
syll007_speaker5_rep07	7	5	m	7	hēi	xe31	x	e31	e	null	31	2	0	0	1	0	x	28.37	2583.98	2671	2003.86	2.62	9.78	1028	2099.93	4.91	31.9	1958	1462.51	3.95	36.59	645	799.74	6.44	87.43	569	637.86	12.11	262.26	0.33	0.53	200	0.42	0.43	0.44	2848	1953.56	2.9	10.84
syll007_speaker5_rep08	7	5	m	8	hēi	xe31	x	e31	e	null	31	2	0	0	1	0	x	23.13	2196.39	2235	1519.72	2.14	12.9	575	2339	6.38	43.7	1473	1708.04	4.93	45.14	940	900.44	2.9	29.88	682	696.44	4.3	45.92	0.31	0.53	220	0.41	0.42	0.43	2427	1440.94	2.62	16.54
syll007_speaker5_rep09	7	5	m	9	hēi	xe31	x	e31	e	null	31	2	0	0	1	0	x	21.33	2024.12	1676	1269.33	3.24	20.68	465	1618.21	7.75	72.65	1664	1303.29	4.89	51.95	585	881.77	9.98	158.35	804	837.2	4.37	49.4	0.37	0.55	180	0.45	0.46	0.47	1713	1259.92	3.36	21.51
syll007_speaker5_rep10	7	5	m	10	hēi	xe31	x	e31	e	null	31	2	0	0	1	0	x	23.69	2454.79	2379	1528.64	2.03	9.93	1397	2458.52	2.19	7.18	1340	1467.3	4.24	43.05	862	798.35	3.07	34.1	547	506	16.82	473.12	0.3	0.52	220	0.4	0.41	0.42	2410	1516.79	2.09	10.29
syll007_speaker6_rep01	7	6	f	1	hēi	xe31	x	e31	e	null	31	2	0	0	1	0	x	17.31	2067.19	2044	1615.21	1.91	9.21	1745	3790.42	3.02	8.81	1059	1719.93	5.37	42.65	1499	2313.33	2.6	8.63	489	667.08	10.28	166.1	1.47	1.61	140	1.53	1.54	1.55	2333	1523.06	2.36	12.22
syll007_speaker6_rep02	7	6	f	2	hēi	xe31	x	e31	e	null	31	2	0	0	1	0	x	20.19	2196.39	1942	1823.42	2.17	10.23	503	1576.24	7.64	71.95	1308	1473.35	3.26	22.94	676	1353.65	4.19	25.35	431	665.84	10.54	153.5	0.36	0.49	130	0.415	0.425	0.435	2477	1716.89	2.76	14.08
syll007_speaker6_rep03	7	6	f	3	hēi	xe31	x	e31	e	null	31	2	0	0	1	0	x	14.54	3316.11	761	1502.5	3.51	21.78	708	2238.91	6.52	47.21	434	1232.88	8.16	102.07	824	1651.69	4.47	27.61	399	738.39	11.24	171	0.36	0.52	160	0.43	0.44	0.45	2488	1888.9	2.71	15.5
syll007_speaker6_rep04	7	6	f	4	hēi	xe31	x	e31	e	null	31	2	0	0	1	0	x	20.28	2153.32	2031	1910.9	2.56	12.89	476	2044.79	6.84	52.71	434	1121.03	8.24	108.81	645	1395.73	5.81	47.09	447	908.12	9.94	137.1	0.31	0.47	160	0.38	0.39	0.4	2457	1849.39	3	15.67
syll007_speaker6_rep05	7	6	f	5	hēi	xe31	x	e31	e	null	31	2	0	0	1	0	x	18.83	2325.59	1439	1577.79	2.46	12.7	304	1567.76	9.44	99.18	275	953.81	10.97	172.82	574	1338.37	5.73	42.23	506	970.07	8.04	95.28	0.33	0.5	170	0.405	0.415	0.425	1965	1557.89	2.74	15.15
syll007_speaker6_rep06	7	6	f	6	hēi	xe31	x	e31	e	null	31	2	0	0	1	0	x	13.51	3100.78	1271	1798.69	2.55	11.32	163	1095.65	12.71	182.87	854	1471.98	5.28	47.66	2195	2303.06	1.84	5.66	415	807.03	8.77	96.35	0.35	0.49	140	0.41	0.42	0.43	2239	1943.51	2.24	9.93
syll007_speaker6_rep07	7	6	f	7	hēi	xe31	x	e31	e	null	31	2	0	0	1	0	x	14.61	2067.19	85	518.01	14.22	289	248	1302.58	11.02	135.91	349	1043.65	9.72	137.84	334	1184.98	6.42	51.8	372	655.86	11.54	189.1	0.29	0.44	150	0.355	0.365	0.375	2246	2286.48	2.52	10.17
syll007_speaker6_rep08	7	6	f	8	hēi	xe31	x	e31	e	null	31	2	0	0	1	0	x	20.95	2153.32	2042	2219.9	2.62	11.41	431	1550.27	8.22	81.16	564	1272.22	6.9	75.99	492	1155.62	6.66	60.66	412	741.15	12.5	211.89	0.31	0.47	160	0.38	0.39	0.4	2721	2186.82	2.98	12.98
syll007_speaker6_rep09	7	6	f	9	hēi	xe31	x	e31	e	null	31	2	0	0	1	0	x	24.11	2239.45	174	436.76	20.27	638.92	474	1987.4	6.73	49.98	360	1167.85	10.73	142.49	226	457.1	14.77	345.53	338	683.75	14.27	286.39	0.36	0.51	150	0.425	0.435	0.445	1163	1767.62	4.96	37.22
syll007_speaker6_rep10	7	6	f	10	hēi	xe31	x	e31	e	null	31	2	0	0	1	0	x	21.38	2196.39	112	309.38	19.02	642.33	851	2085.81	5.61	38.68	358	1064.94	9.47	129.08	127	439.73	16.82	415.95	274	616.91	12.23	224.27	0.45	0.6	150	0.515	0.525	0.535	1320	1552.65	3.64	25.23
syll007_speaker7_rep01	7	7	f	1	hēi	xe31	x	e31	e	null	31	2	0	0	1	0	x	18.29	2497.85	1377	1154.61	3.4	29.71	420	1867.42	7.97	69.86	670	1984.06	6.95	56.24	1557	1839.86	3.72	22.59	446	811.96	13.29	224.3	0.98	1.12	140	1.04	1.05	1.06	1478	1137.75	3.68	32.9
syll007_speaker7_rep02	7	7	f	2	hēi	xe31	x	e31	e	null	31	2	0	0	1	0	x	6.44	3186.91	1707	1808.25	3.05	20.01	315	1499.09	9.24	95.64	230	982.41	12.14	188.86	233	606.01	18.11	402.44	313	770.82	16.46	320.82	1.38	1.57	190	1.465	1.475	1.485	2231	1810.09	3.39	23
syll007_speaker7_rep03	7	7	f	3	hēi	xe31	x	e31	e	null	31	2	0	0	1	0	x	13.99	2024.12	1038	1314.91	5.52	48.68	485	2346	7.25	54.14	886	2155.5	6.78	53.07	1649	2406.44	3.22	11.47	420	361.53	17.64	572.95	0.71	0.85	140	0.77	0.78	0.79	1359	1380.27	5.79	48.18
syll007_speaker7_rep04	7	7	f	4	hēi	xe31	x	e31	e	null	31	2	0	0	1	0	x	21.62	2971.58	1259	1918.59	3.09	16.07	714	2200.56	6.97	53.72	1739	1861.48	2.43	13.07	596	1306.78	6.97	65.65	559	1104.54	10.21	135.94	0.89	1.01	120	0.94	0.95	0.96	2629	2186.33	2.69	12.82
syll007_speaker7_rep05	7	7	f	5	hēi	xe31	x	e31	e	null	31	2	0	0	1	0	x	14.45	2842.38	1668	1406.51	3.85	30.2	1010	2724.24	4.76	24.63	843	1502.54	7.54	75.39	933	2043.14	4.4	23.45	442	836.29	11.58	172.16	1.3	1.47	170	1.375	1.385	1.395	1744	1397.3	4.02	31.79
syll007_speaker7_rep06	7	7	f	6	hēi	xe31	x	e31	e	null	31	2	0	0	1	0	x	12.44	1033.59	932	909.36	8.31	125.87	233	1314.63	11.46	148.19	191	937.09	15.53	284.16	380	494.76	16.67	427.36	357	508.22	18.78	488.2	0.7	0.91	210	0.795	0.805	0.815	1053	908.9	9.22	139.35
syll007_speaker7_rep07	7	7	f	7	hēi	xe31	x	e31	e	null	31	2	0	0	1	0	x	9.36	1033.59	823	1006.93	6.23	85.63	215	1140.98	13.6	206.14	441	1753.48	8.24	76.83	307	710.46	16.85	363.98	294	588.02	21.25	564.54	0.71	1	290	0.845	0.855	0.865	1165	1061.8	6.98	92.88
syll007_speaker7_rep08	7	7	f	8	hēi	xe31	x	e31	e	null	31	2	0	0	1	0	x	11.69	2110.25	1049	1094.43	3.38	30.89	58	473.34	27.88	932.43	140	787.5	15.41	303.03	272	602.32	21.21	556.82	389	912.62	14.47	253.24	0.89	1.09	200	0.98	0.99	1	1350	1100.24	3.76	36.14
syll007_speaker7_rep09	7	7	f	9	hēi	xe31	x	e31	e	null	31	2	0	0	1	0	x	11.11	3143.85	858	1315.93	4.44	45.65	139	1183.96	13.84	208.4	173	844.18	16.34	332.33	800	1669.72	5.25	40.09	325	274.96	28.83	1527.4	0.42	0.56	140	0.48	0.49	0.5	1833	1465.77	5.1	51.19
syll007_speaker7_rep10	7	7	f	10	hēi	xe31	x	e31	e	null	31	2	0	0	1	0	x	11.84	2368.65	857	1240.93	5.93	63.27	270	1351.02	10.1	116.9	218	986.85	12.83	200.74	304	750.1	17.58	380.17	322	701.38	17.97	392.95	1.23	1.43	200	1.32	1.33	1.34	1265	1403.65	5.65	53.77
syll007_speaker8_rep01	7	8	m	1	hēi	xe31	x	e31	e	null	31	2	0	0	1	0	x	18.83	1981.05	1071	1291.63	1.92	9.45	127	814.24	17.73	359.97	617	1203.49	5.85	63.36	954	1510.44	4.28	32.39	239	380.83	15.66	405.14	1.41	1.57	160	1.48	1.49	1.5	1933	1236.48	2.13	15.32
syll007_speaker8_rep02	7	8	m	2	hēi	xe31	x	e31	e	null	31	2	0	0	1	0	x	16.05	2110.25	681	1286.6	4.6	38.52	188	1121.48	13.29	197.67	783	1962.51	6.24	47.26	648	1398.06	5.94	47.54	307	765.92	15.3	290.84	0.35	0.5	150	0.415	0.425	0.435	1794	1615.67	4.11	28.57
syll007_speaker8_rep03	7	8	m	3	hēi	xe31	x	e31	e	null	31	2	0	0	1	0	x	29.6	1851.86	644	1085.53	5.09	58.72	397	1785.34	7.83	67.57	121	535.29	15.47	406.88	320	957.44	10.93	162.62	268	446.97	20.14	633.02	0.36	0.53	170	0.435	0.445	0.455	1851	1297.6	6.18	65.5
syll007_speaker8_rep04	7	8	m	4	hēi	xe31	x	e31	e	null	31	2	0	0	1	0	x	23.63	1981.05	430	907.55	3.95	29.82	122	938.12	16.43	298.6	196	709.41	14.88	328.45	226	686.87	13.92	283.86	270	631.87	18.05	442.75	0.35	0.52	170	0.425	0.435	0.445	1687	1298.64	2.38	16.7
syll007_speaker8_rep05	7	8	m	5	hēi	xe31	x	e31	e	null	31	2	0	0	1	0	x	18.26	1808.79	1035	1185.52	3.15	23.43	114	840.21	17.79	356.65	111	329.8	17.93	710.51	1616	2442.81	3.19	13.22	269	712.5	16.54	345.82	0.31	0.47	160	0.38	0.39	0.4	1575	1196.86	3.68	29.17
syll007_speaker8_rep06	7	8	m	6	hēi	xe31	x	e31	e	null	31	2	0	0	1	0	x	29.99	1894.92	149	289.2	15.29	551.42	156	1143.99	12.45	172.92	516	1363.2	8.22	90.49	345	1138.06	9.91	123.42	258	610.39	18.78	458.07	0.33	0.51	180	0.41	0.42	0.43	951	945.15	5.34	68.28
syll007_speaker8_rep07	7	8	m	7	hēi	xe31	x	e31	e	null	31	2	0	0	1	0	x	23.36	1894.92	695	1071.12	3.5	26.32	187	1166.96	13.1	190.71	1089	1396.57	5	53.68	758	1386.2	5.72	50.07	238	547.8	18.26	432.42	0.32	0.48	160	0.39	0.4	0.41	1592	1201.89	3.62	27.73
syll007_speaker8_rep08	7	8	m	8	hēi	xe31	x	e31	e	null	31	2	0	0	1	0	x	21.47	1851.86	551	950.3	5.52	62.97	245	1183.36	11.7	158.72	157	408.75	23.38	863.11	509	1595.18	6.34	48.19	267	643.12	16.57	365.35	0.36	0.54	180	0.44	0.45	0.46	1437	1300.8	4.52	41.02
syll007_speaker8_rep09	7	8	m	9	hēi	xe31	x	e31	e	null	31	2	0	0	1	0	x	21.57	1808.79	732	1129	3.27	20.85	285	1531.88	9.88	107.96	108	515.18	19.99	608.39	658	1567.84	5.29	36.65	249	591.05	18.73	433.54	0.37	0.54	170	0.445	0.455	0.465	1861	1360.34	2.63	17.17
syll007_speaker8_rep10	7	8	m	10	hēi	xe31	x	e31	e	null	31	2	0	0	1	0	x	26.95	1937.99	185	546.28	18.12	491.18	789	2555.46	5.21	29.7	197	708.79	10.39	199.22	569	1424.63	6.3	51.17	217	574.01	19.12	448.33	0.28	0.44	160	0.35	0.36	0.37	1464	1942.19	5.24	37.93
syll007_speaker9_rep01	7	9	m	1	hēi	xe31	x	e31	e	null	31	2	0	0	1	0	x	16.67	2067.19	1273	1494.38	1.9	9.4	264	1326.81	10.68	129.68	906	1637.05	6.57	59.29	1117	1409.7	3.65	28.68	261	660.77	17.23	399.63	0.49	0.63	140	0.55	0.56	0.57	1996	1471.15	1.92	12.52
syll007_speaker9_rep02	7	9	m	2	hēi	xe31	x	e31	e	null	31	2	0	0	1	0	x	17.42	1981.05	1286	1326.3	2.48	16.79	294	1490.37	9.41	98.31	626	1344.81	7.2	77.27	480	1124.07	9.74	128.17	291	682.13	17.47	397.91	0.49	0.63	140	0.55	0.56	0.57	1663	1317.69	2.69	20.05
syll007_speaker9_rep03	7	9	m	3	hēi	xe31	x	e31	e	null	31	2	0	0	1	0	x	16.54	1894.92	1245	1379.19	3.11	25.29	544	2300.57	6.48	45.36	354	1194.02	10.31	139.15	1134	1316.19	3.6	26.88	279	323.37	18.48	762.62	0.5	0.63	130	0.555	0.565	0.575	1597	1397.17	3.31	28.21
syll007_speaker9_rep04	7	9	m	4	hēi	xe31	x	e31	e	null	31	2	0	0	1	0	x	15.89	2540.92	1726	1538.12	1.82	9.73	484	2212.67	6.77	49.08	204	973.64	13.83	238.08	1160	1571.73	4.47	36.99	325	768.15	14.44	279.78	0.45	0.6	150	0.515	0.525	0.535	1932	1514.53	1.89	10.97
syll007_speaker9_rep05	7	9	m	5	hēi	xe31	x	e31	e	null	31	2	0	0	1	0	x	20.21	1808.79	1518	1371.42	2.39	15.09	456	1873.66	7.36	60.5	567	1570.44	7.39	71.21	1176	1415.56	4.52	36.91	348	440.61	16.92	554.67	1.07	1.23	160	1.14	1.15	1.16	1725	1347.2	2.6	17.33
syll007_speaker9_rep06	7	9	m	6	hēi	xe31	x	e31	e	null	31	2	0	0	1	0	x	17.56	2756.25	1580	1373.63	2.22	16.58	511	2180.23	6.71	49.23	1022	2227.16	5.2	34.68	429	957.92	6.9	83.43	261	297.52	22.9	1055.33	0.6	0.76	160	0.67	0.68	0.69	1799	1331.43	2.51	20.28
syll007_speaker9_rep07	7	9	m	7	hēi	xe31	x	e31	e	null	31	2	0	0	1	0	x	19.89	1981.05	2065	1555.3	1.47	6.78	575	2050.41	6.61	48.75	1037	1703.96	3.96	29.85	1113	1600.33	2.26	9.69	369	599.67	10.91	225.98	0.47	0.6	130	0.525	0.535	0.545	2175	1524.09	1.56	7.55
syll007_speaker9_rep08	7	9	m	8	hēi	xe31	x	e31	e	null	31	2	0	0	1	0	x	14.89	1679.59	1376	1616.65	3.36	23.58	516	2069.86	7.23	57.62	523	1336.65	7.95	93.9	1348	1412.61	5.22	45.81	281	422.71	19.19	622.31	1.42	1.57	150	1.485	1.495	1.505	1760	1679.18	3.37	23.56
syll007_speaker9_rep09	7	9	m	9	hēi	xe31	x	e31	e	null	31	2	0	0	1	0	x	18.97	4263.57	2185	1616.89	0.94	5.25	788	1855.48	3.82	19.08	1126	1553.96	2.59	16.87	768	1344.91	4.43	38.16	344	465	10.63	263.29	0.44	0.58	140	0.5	0.51	0.52	2514	1494.68	1.14	8.19
syll007_speaker9_rep10	7	9	m	10	hēi	xe31	x	e31	e	null	31	2	0	0	1	0	x	18.93	1937.99	1114	1487.23	2.19	10.78	333	1783.3	8.95	85.19	530	1895.74	7.69	65.92	620	1225.55	6.57	70.05	278	351.04	21.58	875.6	0.44	0.6	160	0.51	0.52	0.53	2116	1528.12	2.04	13.13
syll008_speaker10_rep01	8	10	f	1	hóu	xəɯ324	x	əɯ324	əɯ	null	324	4	0	0	0	0	x	16.63	1421.19	1361	933.13	7.36	108.21	5238	4216.19	-0.02	-1.05	1329	1034.97	11.05	172.37	1301	732.04	8.21	122.82	367	557.32	12.9	301.89	0.38	0.51	130	0.435	0.445	0.455	1475	889.85	9.13	138.5
syll008_speaker10_rep02	8	10	f	2	hóu	xəɯ324	x	əɯ324	əɯ	null	324	4	0	0	0	0	x	22.02	1335.06	1575	1323.78	4.34	26.9	1051	1566.65	6.58	60.25	1475	1110.29	6.3	57.76	1357	1035.2	6.44	72.38	341	694.47	14.42	307	0.3	0.45	150	0.365	0.375	0.385	1606	1319.88	4.43	27.44
syll008_speaker10_rep03	8	10	f	3	hóu	xəɯ324	x	əɯ324	əɯ	null	324	4	0	0	0	0	x	21.55	1421.19	1443	985.51	6.13	64.09	2547	4618.26	2.09	3.46	1240	2045.39	5.07	33.02	1302	847.99	7.23	99.1	460	504.82	5.18	66.1	0.41	0.57	160	0.48	0.49	0.5	1477	974.09	6.47	68.08
syll008_speaker10_rep04	8	10	f	4	hóu	xəɯ324	x	əɯ324	əɯ	null	324	4	0	0	0	0	x	30.75	1076.66	462	824.71	9.5	146.78	247	410.99	11.66	375.99	313	529.24	10.12	238.25	720	1207.83	7	66.48	602	649.97	10.84	217.46	0.38	0.48	100	0.42	0.43	0.44	1259	1175.11	8.79	92.65
syll008_speaker10_rep05	8	10	f	5	hóu	xəɯ324	x	əɯ324	əɯ	null	324	4	0	0	0	0	x	22.41	1335.06	1269	1182.34	4.02	35.66	341	1730.23	8.81	84.8	513	1397.61	8.78	100.65	1160	1180.67	5.46	54.35	467	623.6	12.52	273.9	0.36	0.51	150	0.425	0.435	0.445	1535	1147.96	4.92	45.01
syll008_speaker10_rep06	8	10	f	6	hóu	xəɯ324	x	əɯ324	əɯ	null	324	4	0	0	0	0	x	21.53	1335.06	1398	1043.04	5.4	55.03	429	1840.06	8	71.03	587	1090.9	8.94	130.63	1375	1346.55	5.49	48.45	351	747.02	10.51	182.85	0.36	0.49	130	0.415	0.425	0.435	1444	1033.3	5.69	58.33
syll008_speaker10_rep07	8	10	f	7	hóu	xəɯ324	x	əɯ324	əɯ	null	324	4	0	0	0	0	x	21.74	1162.79	1200	934.71	7.49	100.05	419	1442.99	8.97	95.5	805	1001.36	7.58	111.06	1338	1098.66	5.85	55.16	349	427.33	14.02	381.68	0.36	0.48	120	0.41	0.42	0.43	1303	912.14	8.64	117.18
syll008_speaker10_rep08	8	10	f	8	hóu	xəɯ324	x	əɯ324	əɯ	null	324	4	0	0	0	0	x	23.82	1033.59	1297	900.79	6.16	86.45	2980	5931.23	1.72	1.29	716	1304.68	8.16	93.2	1159	1250.94	6.43	63.5	360	754.3	13.42	259.02	0.29	0.42	130	0.345	0.355	0.365	1423	851.99	7.89	115.1
syll008_speaker10_rep09	8	10	f	9	hóu	xəɯ324	x	əɯ324	əɯ	null	324	4	0	0	0	0	x	24.31	1076.66	1191	993.23	6.4	81.37	285	1370.96	9.54	105.1	752	989.33	7.63	112.87	1389	1146.03	5.95	59.3	433	457	8.15	164.76	0.78	0.92	140	0.84	0.85	0.86	1355	959.67	7.86	102.19
syll008_speaker10_rep10	8	10	f	10	hóu	xəɯ324	x	əɯ324	əɯ	null	324	4	0	0	0	0	x	22.72	1033.59	1209	883.69	6.02	81.22	413	1666.82	8.69	86.26	1083	1155.31	7.88	102.45	1306	992.13	6.22	69.05	452	474.69	7.55	154.37	0.35	0.47	120	0.4	0.41	0.42	1282	862.38	6.79	93.37
syll008_speaker1_rep01	8	1	m	1	hóu	xəɯ324	x	əɯ324	əɯ	null	324	4	0	0	0	0	x	20.17	1076.66	1621	2327.33	2.76	9.11	802	923.24	10.42	182.09	961	1298.71	7.31	83	395	690.47	13.15	257.28	443	357.87	17.28	700.79	1.28	1.44	160	1.35	1.36	1.37	2191	2487.36	2.48	7.03
syll008_speaker1_rep02	8	1	m	2	hóu	xəɯ324	x	əɯ324	əɯ	null	324	4	0	0	0	0	x	16.51	1076.66	1105	1460.01	6.2	50.5	572	1001.27	10.98	169.92	997	2222.75	3.98	18.17	358	994.99	11.82	182.01	377	604.93	17.73	444.82	1.2	1.33	130	1.255	1.265	1.275	1165	1486.36	6.15	49.02
syll008_speaker1_rep03	8	1	m	3	hóu	xəɯ324	x	əɯ324	əɯ	null	324	4	0	0	0	0	x	24.31	1033.59	1739	2052.21	3.92	20.56	458	1865.01	7.26	60.16	872	1763.03	6.85	57.9	1058	963.97	6.38	78.67	400	373.58	16.73	663.45	1.13	1.31	180	1.21	1.22	1.23	1767	2058.67	3.92	20.44
syll008_speaker1_rep04	8	1	m	4	hóu	xəɯ324	x	əɯ324	əɯ	null	324	4	0	0	0	0	x	10.3	1291.99	1204	1679.65	4.44	26.03	507	2089.95	6.44	46.38	945	1048.53	10.12	139.97	719	859.51	9.65	148.84	307	338.68	16.75	669.6	1.14	1.3	160	1.21	1.22	1.23	1260	1702.83	4.4	25.28
syll008_speaker1_rep05	8	1	m	5	hóu	xəɯ324	x	əɯ324	əɯ	null	324	4	0	0	0	0	x	18.71	1076.66	996	913.98	7.37	104.64	623	2201.87	6.33	44.47	979	1415.92	8.63	95.93	901	950.88	9.98	148.82	365	536.43	19.45	567.77	1.1	1.25	150	1.165	1.175	1.185	1097	911.49	8.05	114.5
syll008_speaker1_rep06	8	1	m	6	hóu	xəɯ324	x	əɯ324	əɯ	null	324	4	0	0	0	0	x	19.43	1162.79	943	921.44	6.27	87.95	336	1266.28	10.06	123.89	393	943.49	11	180.35	976	800.51	7.71	118.51	451	454.31	19.62	675.34	1.07	1.21	140	1.13	1.14	1.15	1130	911.47	7.43	105.79
syll008_speaker1_rep07	8	1	m	7	hóu	xəɯ324	x	əɯ324	əɯ	null	324	4	0	0	0	0	x	25.93	1033.59	1202	948.07	6.62	74.88	252	1384.23	9.68	107.72	803	1298.41	8.83	103.95	332	693.59	8.38	107.72	436	757.12	15.09	309.92	1.17	1.34	170	1.245	1.255	1.265	1217	946.59	6.72	76.08
syll008_speaker1_rep08	8	1	m	8	hóu	xəɯ324	x	əɯ324	əɯ	null	324	4	0	0	0	0	x	22.84	1033.59	1209	1138.98	5.75	53.94	391	1803.94	7.74	66.59	577	1179.03	9.92	133.5	1022	1194.26	6.32	58.47	358	347.78	17.54	687.1	0.68	0.84	160	0.75	0.76	0.77	1317	1134.14	6.19	57.9
syll008_speaker1_rep09	8	1	m	9	hóu	xəɯ324	x	əɯ324	əɯ	null	324	4	0	0	0	0	x	18.62	1033.59	1576	2171.31	3.75	18.5	216	1402.37	10.62	125.87	755	663.55	12.17	299.91	1046	1335.15	6.46	59.05	319	377.18	22.4	886.92	1.87	2.02	150	1.935	1.945	1.955	1786	2238.68	3.66	17.23
syll008_speaker1_rep10	8	1	m	10	hóu	xəɯ324	x	əɯ324	əɯ	null	324	4	0	0	0	0	x	12.76	1076.66	1030	1341.06	6.18	57.82	350	1583.97	9.25	96.67	459	1082	10.5	154.5	291	961.15	12.9	207.15	340	483.04	19.66	612.73	1.19	1.34	150	1.255	1.265	1.275	1189	1394.65	6.17	55.23
syll008_speaker2_rep01	8	2	f	1	hóu	xəɯ324	x	əɯ324	əɯ	null	324	4	0	0	0	0	x	28.46	1162.79	1296	595.24	8.98	201.66	235	1412.26	10.75	127.31	676	1506.31	7.46	76.83	1226	509.71	11.99	333.7	640	528.09	12.44	351.11	1.07	1.27	200	1.16	1.17	1.18	1327	570.09	10.58	243.86
syll008_speaker2_rep02	8	2	f	2	hóu	xəɯ324	x	əɯ324	əɯ	null	324	4	0	0	0	0	x	23.17	1033.59	1625	1274.6	2.53	14.65	435	1533.06	8.44	83.52	969	1159.69	8.55	108.54	730	576.84	6.82	162.16	457	683.07	15.12	342.27	0.92	1.15	230	1.025	1.035	1.045	1708	1256.13	2.69	15.85
syll008_speaker2_rep03	8	2	f	3	hóu	xəɯ324	x	əɯ324	əɯ	null	324	4	0	0	0	0	x	25.58	1378.13	1145	611.87	14.03	345.36	421	1526.85	9.28	99.97	651	1165.85	9.19	124.54	431	433.18	10.89	343.66	496	471.38	12.82	408.38	0.98	1.16	180	1.06	1.07	1.08	1182	589.57	16.25	411
syll008_speaker2_rep04	8	2	f	4	hóu	xəɯ324	x	əɯ324	əɯ	null	324	4	0	0	0	0	x	23.59	1033.59	1036	482.42	13.15	378.75	1026	979.28	10.79	180.86	1650	1343.67	3.04	27.24	882	1382.87	6.97	69.32	362	439.77	17.64	606.01	1.07	1.24	170	1.145	1.155	1.165	1053	469.81	14.55	427.05
syll008_speaker2_rep05	8	2	f	5	hóu	xəɯ324	x	əɯ324	əɯ	null	324	4	0	0	0	0	x	27.89	1335.06	1906	1667.01	2.81	13.98	1794	2916.33	4.07	17.58	1013	1081.44	6.14	70.46	1359	1243.05	3.75	20.99	463	543.97	11.92	270.74	0.8	1.05	250	0.915	0.925	0.935	2029	1660.37	2.91	14.53
syll008_speaker2_rep06	8	2	f	6	hóu	xəɯ324	x	əɯ324	əɯ	null	324	4	0	0	0	0	x	24.2	1378.13	1388	1003.88	3.73	28.58	2041	4038.46	2.63	5.87	1408	1920.08	4.95	32.91	1037	1541.17	4.44	29.92	511	1114.83	6.98	63.82	0.87	1.11	240	0.98	0.99	1	1403	1000.06	3.79	29.17
syll008_speaker2_rep07	8	2	f	7	hóu	xəɯ324	x	əɯ324	əɯ	null	324	4	0	0	0	0	x	22.86	1679.59	1204	617.86	9.09	184.31	484	1570.02	7.82	74.58	1279	1849.01	6.38	48.71	1161	635.65	13.97	288.89	586	536.62	9.29	213.21	0.71	0.9	190	0.795	0.805	0.815	1232	600.12	10.19	210.83
syll008_speaker2_rep08	8	2	f	8	hóu	xəɯ324	x	əɯ324	əɯ	null	324	4	0	0	0	0	x	19.9	1378.13	1001	736.2	11.47	224.92	645	1712.51	7.51	68.7	790	779	6.99	139.14	387	568.44	15.24	412.22	510	433.03	12.46	435.18	0.39	0.57	180	0.47	0.48	0.49	1059	719.8	12.92	257.48
syll008_speaker2_rep09	8	2	f	9	hóu	xəɯ324	x	əɯ324	əɯ	null	324	4	0	0	0	0	x	23.74	1335.06	1172	850.79	7.1	102.36	439	1748.54	7.49	64.39	823	1398.2	7.68	81.79	421	856.18	12.51	219.55	384	599.32	17.42	445.92	0.39	0.63	240	0.5	0.51	0.52	1218	839.21	7.63	111.27
syll008_speaker2_rep10	8	2	f	10	hóu	xəɯ324	x	əɯ324	əɯ	null	324	4	0	0	0	0	x	26.34	1335.06	1242	677.36	5.04	67.21	115	653.37	19.81	495.41	359	1100.15	9.8	133.71	411	841.99	12.61	223.84	480	707.33	13.56	286.31	0.59	0.8	210	0.685	0.695	0.705	1285	652.21	5.86	79.89
syll008_speaker3_rep01	8	3	m	1	hóu	xəɯ324	x	əɯ324	əɯ	null	324	4	0	0	0	0	x	12.34	3488.38	1237	1410.1	4	25.08	332	1348.5	9.23	104.45	1121	1932.7	3.65	21.74	2002	2004.34	2.5	9.79	648	611.65	7.91	123.75	1.61	1.81	200	1.7	1.71	1.72	1249	1413.1	4	25
syll008_speaker3_rep02	8	3	m	2	hóu	xəɯ324	x	əɯ324	əɯ	null	324	4	0	0	0	0	x	17.08	3229.98	2150	1412.5	1.34	8.26	1218	2874.42	4.73	24.68	1654	1456.63	2.49	19.91	1755	1218.32	1.98	12.02	529	1229.24	7.42	83.43	1.14	1.28	140	1.2	1.21	1.22	2194	1397.18	1.39	8.76
syll008_speaker3_rep03	8	3	m	3	hóu	xəɯ324	x	əɯ324	əɯ	null	324	4	0	0	0	0	x	15.08	3273.05	1828	1467.59	1.51	5.75	980	2289.15	5.44	36.16	1490	1878.13	4.39	32.6	1704	1372.72	2.23	11.8	595	753.54	12.51	249.83	1.2	1.36	160	1.27	1.28	1.29	1867	1462.65	1.52	5.88
syll008_speaker3_rep04	8	3	m	4	hóu	xəɯ324	x	əɯ324	əɯ	null	324	4	0	0	0	0	x	8.01	3316.11	1540	1455.9	2.52	15.11	321	1538.12	9.9	109.74	979	1351.26	6.07	63.1	1478	1287.14	2.45	14.53	585	344.55	6.49	171.26	1.09	1.24	150	1.155	1.165	1.175	1605	1461.45	2.52	15.23
syll008_speaker3_rep05	8	3	m	5	hóu	xəɯ324	x	əɯ324	əɯ	null	324	4	0	0	0	0	x	17.24	2368.65	1559	1420.53	2.35	8.83	122	783.72	16.51	332.29	2214	1580.04	1.12	6.5	1966	1616.74	1.58	4.97	422	1007.65	8.67	114.53	0.43	0.56	130	0.485	0.495	0.505	1583	1419.1	2.36	8.88
syll008_speaker3_rep06	8	3	m	6	hóu	xəɯ324	x	əɯ324	əɯ	null	324	4	0	0	0	0	x	15.56	3574.51	2192	1584.17	1.16	6.26	1337	2756.6	4.79	24.86	649	798.44	6.77	110.73	2149	1590.64	1.57	8.53	651	1504	6.87	65.61	0.84	0.99	150	0.905	0.915	0.925	2299	1547.35	1.24	7.13
syll008_speaker3_rep07	8	3	m	7	hóu	xəɯ324	x	əɯ324	əɯ	null	324	4	0	0	0	0	x	18.45	2239.45	2195	1438.89	1.52	7.59	951	2672.13	5.08	28.19	867	839.07	10.19	166.61	1784	1416.42	2.4	14.11	580	1105.91	6.47	76.19	0.95	1.11	160	1.02	1.03	1.04	2233	1425.27	1.57	7.96
syll008_speaker3_rep08	8	3	m	8	hóu	xəɯ324	x	əɯ324	əɯ	null	324	4	0	0	0	0	x	23.11	3273.05	2389	1331.53	0.44	4.41	315	1505.53	8.4	85.2	2000	1977.04	2.63	17.78	2182	1501.39	1.3	6.5	480	973.92	7.31	94.8	1.4	1.55	150	1.465	1.475	1.485	2409	1320.87	0.45	4.62
syll008_speaker3_rep09	8	3	m	9	hóu	xəɯ324	x	əɯ324	əɯ	null	324	4	0	0	0	0	x	17.86	3229.98	2115	1829.85	1.66	6.72	413	1845.83	8.31	76.08	985	1794.7	5.72	47.54	1487	1387.65	2.73	16.38	555	416.72	8.97	201.93	0.68	0.85	170	0.755	0.765	0.775	2340	1806.17	1.7	7.36
syll008_speaker3_rep10	8	3	m	10	hóu	xəɯ324	x	əɯ324	əɯ	null	324	4	0	0	0	0	x	11.76	2368.65	1766	1529.6	1.97	7.65	373	1545.81	8.95	92.89	1101	1819.45	4.44	32.97	2167	1439.3	1.42	5.67	356	838.41	8.57	124.68	0.72	0.87	150	0.785	0.795	0.805	1843	1524.41	1.99	7.84
syll008_speaker4_rep01	8	4	f	1	hóu	xəɯ324	x	əɯ324	əɯ	null	324	4	0	0	0	0	x	29.61	1636.52	1486	1843.68	2.5	10.17	1159	1447.83	5.82	58.31	1547	1449.25	3.74	26.95	2215	2699.28	1.9	4.48	727	1869.68	4.45	22.54	0.33	0.47	140	0.39	0.4	0.41	2180	1875.23	2.58	10.32
syll008_speaker4_rep02	8	4	f	2	hóu	xəɯ324	x	əɯ324	əɯ	null	324	4	0	0	0	0	x	28.26	1636.52	1331	1122.68	4.21	44.56	164	1182.19	12.99	180.78	120	734.71	18.67	411.02	1524	1778.36	3.06	13.73	715	1864.64	4.19	18.17	0.39	0.59	200	0.48	0.49	0.5	1684	1028.05	6.48	73.67
syll008_speaker4_rep03	8	4	f	3	hóu	xəɯ324	x	əɯ324	əɯ	null	324	4	0	0	0	0	x	27.48	1679.59	407	889.6	5.38	61.76	260	1335.92	9.96	110.75	501	1138.53	8.78	122.33	419	1071.8	7.67	90.67	318	837.48	7.66	88	0.41	0.62	210	0.505	0.515	0.525	1737	1253.8	4.97	46.89
syll008_speaker4_rep04	8	4	f	4	hóu	xəɯ324	x	əɯ324	əɯ	null	324	4	0	0	0	0	x	29.11	1378.13	598	936.68	4.67	47.52	639	2426.52	5.54	32.16	773	1373.52	8.26	92.94	287	905.58	6.66	65.19	927	1991.77	3.21	10.53	0.47	0.64	170	0.545	0.555	0.565	1429	1078.06	5.4	51.44
syll008_speaker4_rep05	8	4	f	5	hóu	xəɯ324	x	əɯ324	əɯ	null	324	4	0	0	0	0	x	33.98	1291.99	1535	1159.32	3.99	27.82	381	1851.98	8.45	77.53	1076	1918.19	6.37	50.46	1473	1157.46	5.13	45.2	440	617.62	12.84	275.23	0.83	0.99	160	0.9	0.91	0.92	1564	1152.55	4.1	28.73
syll008_speaker4_rep06	8	4	f	6	hóu	xəɯ324	x	əɯ324	əɯ	null	324	4	0	0	0	0	x	29.4	1291.99	1568	1636.49	3.6	20.64	556	2296.66	5.62	33.93	1271	1846.31	6.66	55.43	1452	1403.23	4.78	36.07	386	458.42	12.5	286.52	0.39	0.55	160	0.46	0.47	0.48	1732	1644.04	3.72	21.16
syll008_speaker4_rep07	8	4	f	7	hóu	xəɯ324	x	əɯ324	əɯ	null	324	4	0	0	0	0	x	29.48	1507.32	1441	1060.78	5.68	60.29	534	2015.98	7.08	55.65	491	1574.33	7.8	73.51	735	1509.97	5.81	42.42	310	649.29	15.64	328.38	0.38	0.56	180	0.46	0.47	0.48	1530	1035.94	6.39	68.79
syll008_speaker4_rep08	8	4	f	8	hóu	xəɯ324	x	əɯ324	əɯ	null	324	4	0	0	0	0	x	29.57	1593.46	1447	966.32	8.6	133.12	407	1735.5	8.29	76.83	1166	2123.19	6.12	44.63	1633	1748.62	3.59	19.32	1051	2021.81	4.24	22.24	0.69	0.86	170	0.765	0.775	0.785	1587	902.93	11.5	185.85
syll008_speaker4_rep09	8	4	f	9	hóu	xəɯ324	x	əɯ324	əɯ	null	324	4	0	0	0	0	x	30.52	1507.32	1386	1069	5.04	53.74	630	2296.19	5.69	35.38	320	1058.34	10.56	152.35	2280	3153.68	1.6	1.73	338	983.69	8.63	87.23	0.32	0.49	170	0.395	0.405	0.415	1613	998.11	6.97	77.56
syll008_speaker4_rep10	8	4	f	10	hóu	xəɯ324	x	əɯ324	əɯ	null	324	4	0	0	0	0	x	38.07	1335.06	1833	1804.92	3.55	14.72	587	2230.68	6.4	45.23	1180	2033.22	6.21	48	1369	1554.04	4.55	29.08	327	816.15	11.57	166.01	1.34	1.51	170	1.415	1.425	1.435	1859	1806.43	3.56	14.71
syll008_speaker5_rep01	8	5	m	1	hóu	xəɯ324	x	əɯ324	əɯ	null	324	4	0	0	0	0	x	16.43	2627.05	2398	1555.88	1.34	5.15	624	1579.41	7.27	69.97	1492	1543.06	3.53	26	630	516.62	9.78	276.15	645	526.78	8.27	202.45	0.49	0.67	180	0.57	0.58	0.59	2444	1536.67	1.4	5.46
syll008_speaker5_rep02	8	5	m	2	hóu	xəɯ324	x	əɯ324	əɯ	null	324	4	0	0	0	0	x	25.71	2583.98	2578	1734.87	1.45	5.1	2214	1734.04	1.59	5.23	3149	1912.83	1	4.72	685	481.79	6.68	108.42	680	584.28	14.6	368.07	0.45	0.64	190	0.535	0.545	0.555	2597	1728.53	1.46	5.19
syll008_speaker5_rep03	8	5	m	3	hóu	xəɯ324	x	əɯ324	əɯ	null	324	4	0	0	0	0	x	25.37	1464.26	1563	1015.57	5.51	55.29	725	1718.24	6.74	58.24	1234	1392.8	4.01	34.79	744	565.84	17.71	486.36	743	608.29	15.26	383.53	0.45	0.66	210	0.545	0.555	0.565	1568	1013.86	5.55	55.78
syll008_speaker5_rep04	8	5	m	4	hóu	xəɯ324	x	əɯ324	əɯ	null	324	4	0	0	0	0	x	21.11	2583.98	2653	1721.19	1.95	10.08	2018	3569.23	2.03	3.52	2315	1269.12	1.32	10.64	1356	1092.79	4.63	45.81	657	496.72	8.75	234.2	0.38	0.54	160	0.45	0.46	0.47	2757	1677.31	2.14	11.34
syll008_speaker5_rep05	8	5	m	5	hóu	xəɯ324	x	əɯ324	əɯ	null	324	4	0	0	0	0	x	27.96	1033.59	1275	934.02	4.25	31.32	346	1189.12	10.25	135.7	1088	1273.15	4.14	41.86	648	602.47	7.35	134.7	665	786.72	11.3	210.73	0.36	0.53	170	0.435	0.445	0.455	1293	929.3	4.36	32.18
syll008_speaker5_rep06	8	5	m	6	hóu	xəɯ324	x	əɯ324	əɯ	null	324	4	0	0	0	0	x	25.02	1076.66	2048	1586.33	2	9.96	1234	1758.09	5.41	45.11	1654	1525.68	2.72	15.59	786	755.97	11.78	231.52	728	624.21	15.04	364.42	0.35	0.59	240	0.46	0.47	0.48	2092	1578.55	2.03	10.25
syll008_speaker5_rep07	8	5	m	7	hóu	xəɯ324	x	əɯ324	əɯ	null	324	4	0	0	0	0	x	21.33	1679.59	1858	1402.32	1.92	8.38	667	1326.12	6.6	71.98	1481	1466.98	2.6	18.95	702	541.4	6.21	110.81	641	442.7	5.11	84.85	0.34	0.56	220	0.44	0.45	0.46	1913	1390.98	1.97	8.75
syll008_speaker5_rep08	8	5	m	8	hóu	xəɯ324	x	əɯ324	əɯ	null	324	4	0	0	0	0	x	20.8	1291.99	1521	1184.64	2.8	14.02	390	936.73	9.01	130.44	1457	1343.95	4.77	37.42	702	478	8.72	233.87	807	646.71	14.82	341.89	0.34	0.53	190	0.425	0.435	0.445	1528	1183.83	2.81	14.08
syll008_speaker5_rep09	8	5	m	9	hóu	xəɯ324	x	əɯ324	əɯ	null	324	4	0	0	0	0	x	25.77	1033.59	1332	1006.86	5.14	48.94	1110	2317.37	5.13	31.01	1360	1234.63	3.96	34.25	836	783.78	9.82	180.35	781	805.48	9.29	161.96	0.43	0.66	230	0.535	0.545	0.555	1346	1004.1	5.23	49.83
syll008_speaker5_rep10	8	5	m	10	hóu	xəɯ324	x	əɯ324	əɯ	null	324	4	0	0	0	0	x	18.44	1593.46	1862	1529.51	2.3	9.94	989	1841.67	6.85	53.39	1399	1401.38	4.02	28.79	489	877.22	10.38	162.84	606	497.04	13.19	377.61	0.37	0.55	180	0.45	0.46	0.47	1881	1526.37	2.32	10.05
syll008_speaker6_rep01	8	6	f	1	hóu	xəɯ324	x	əɯ324	əɯ	null	324	4	0	0	0	0	x	20.77	1550.39	2157	1850.48	2.97	17.04	663	1758.13	6.6	53.88	1550	1136.28	5.11	54.05	552	544.28	9.07	202.97	655	507.56	9.04	220.27	0.35	0.49	140	0.41	0.42	0.43	2290	1833.55	3.12	18.12
syll008_speaker6_rep02	8	6	f	2	hóu	xəɯ324	x	əɯ324	əɯ	null	324	4	0	0	0	0	x	21.13	1076.66	1218	1527.66	3.22	13.03	497	1353.61	8.72	96.75	1168	1095.75	5.77	56.97	516	562.71	9.91	163.26	683	481.89	17.22	519.48	0.33	0.47	140	0.39	0.4	0.41	1539	1602.49	3.1	11.36
syll008_speaker6_rep03	8	6	f	3	hóu	xəɯ324	x	əɯ324	əɯ	null	324	4	0	0	0	0	x	20.25	1335.06	1381	1045.38	5.47	53.91	1644	3158.26	3.38	13.06	1195	1143.82	9.61	132.49	437	838.38	6.66	73.03	500	677.62	11.3	212.95	0.29	0.44	150	0.355	0.365	0.375	1424	1036.99	5.73	56.77
syll008_speaker6_rep04	8	6	f	4	hóu	xəɯ324	x	əɯ324	əɯ	null	324	4	0	0	0	0	x	17.4	1033.59	1285	1197.51	5.38	45.81	1140	3189.74	4.22	18.98	1264	1608.61	6.64	63.51	514	895.68	8.29	112.16	613	494.09	9.5	200.68	0.32	0.46	140	0.38	0.39	0.4	1324	1197.61	5.49	46.65
syll008_speaker6_rep05	8	6	f	5	hóu	xəɯ324	x	əɯ324	əɯ	null	324	4	0	0	0	0	x	17.11	1033.59	846	1735.52	3.65	16.83	409	1210.47	10.09	126.73	700	1165.27	5.95	54.81	399	940.89	7.73	84.31	547	674.42	8.96	139.65	0.39	0.56	170	0.465	0.475	0.485	2026	2270.44	2.42	7.08
syll008_speaker6_rep06	8	6	f	6	hóu	xəɯ324	x	əɯ324	əɯ	null	324	4	0	0	0	0	x	16.57	1076.66	1074	1095.17	4.93	48.94	250	1297.54	10.69	128.16	456	857	11.78	211.57	369	753.34	11.36	190.04	485	506.8	14.52	341.66	0.28	0.42	140	0.34	0.35	0.36	1328	1092.14	5.74	57.22
syll008_speaker6_rep07	8	6	f	7	hóu	xəɯ324	x	əɯ324	əɯ	null	324	4	0	0	0	0	x	20.64	1291.99	1318	1635.74	3.18	13.16	270	1358.42	10.89	134.34	873	1352.91	7.93	88.22	365	627.01	11.51	191.84	555	485.72	10.58	220.61	0.34	0.5	160	0.41	0.42	0.43	1578	1682.27	3.15	12.26
syll008_speaker6_rep08	8	6	f	8	hóu	xəɯ324	x	əɯ324	əɯ	null	324	4	0	0	0	0	x	15.15	3057.71	1584	1621.78	2.49	9.57	341	1432.63	8.94	94.59	265	848.2	11.66	203.06	469	543.5	11.67	220.66	640	515.6	14.14	353.22	0.24	0.41	170	0.315	0.325	0.335	1809	1620.91	2.57	9.81
syll008_speaker6_rep09	8	6	f	9	hóu	xəɯ324	x	əɯ324	əɯ	null	324	4	0	0	0	0	x	19.84	1205.86	943	1293.31	3.27	17.39	1015	2439.86	4.28	20.77	685	908.6	8.12	119.04	339	903.06	6.62	66.7	370	501.95	13.54	283.2	0.33	0.47	140	0.39	0.4	0.41	1505	1404.44	3.11	15.24
syll008_speaker6_rep10	8	6	f	10	hóu	xəɯ324	x	əɯ324	əɯ	null	324	4	0	0	0	0	x	21.84	1076.66	664	1064.55	3.96	29.34	735	2025.94	6.27	44.94	772	1116.13	8.67	113.59	335	777.63	8.05	94.7	440	533.54	10.46	209.66	0.56	0.71	150	0.625	0.635	0.645	1404	1199.9	4.09	27.87
syll008_speaker7_rep01	8	7	f	1	hóu	xəɯ324	x	əɯ324	əɯ	null	324	4	0	0	0	0	x	29.22	1119.73	1592	1079.93	3.44	29.79	214	1198.23	12.57	178.66	1510	1273.82	4.81	51.98	660	1174.57	10.49	145.92	600	761.75	15.66	348.53	0.77	0.93	160	0.84	0.85	0.86	1633	1065.29	3.64	31.89
syll008_speaker7_rep02	8	7	f	2	hóu	xəɯ324	x	əɯ324	əɯ	null	324	4	0	0	0	0	x	13.42	1119.73	1033	1181.52	6.46	70.44	560	1917.56	6.89	53.45	689	1343.06	8.72	98.83	366	713.92	16.54	359.23	292	437.05	24.85	824.8	0.86	1.04	180	0.94	0.95	0.96	1344	1211.44	7.35	77.41
syll008_speaker7_rep03	8	7	f	3	hóu	xəɯ324	x	əɯ324	əɯ	null	324	4	0	0	0	0	x	13.79	1550.39	1300	1440.15	6.28	51.18	256	1234.7	12.49	179.11	1244	1124.48	8.57	108.27	1502	2165.78	4.33	21.35	399	417.82	16.76	499.31	0.81	0.91	100	0.85	0.86	0.87	1390	1452.95	6.43	51.54
syll008_speaker7_rep04	8	7	f	4	hóu	xəɯ324	x	əɯ324	əɯ	null	324	4	0	0	0	0	x	29.92	1464.26	837	940.61	6.26	78.17	476	2141.15	7.67	61.92	947	1449.93	8.16	92.65	812	990.63	9.24	140.63	737	823.01	13.1	261.23	0.98	1.16	180	1.06	1.07	1.08	1227	1011.94	7.06	82.91
syll008_speaker7_rep05	8	7	f	5	hóu	xəɯ324	x	əɯ324	əɯ	null	324	4	0	0	0	0	x	7.45	1205.86	791	799.14	10.9	192.74	385	1507.13	8.71	87.86	836	1308.86	9.17	105.28	661	1388.06	8.03	83.8	423	488.15	15.32	471.74	1.04	1.16	120	1.09	1.1	1.11	931	802.61	12.51	218.45
syll008_speaker7_rep06	8	7	f	6	hóu	xəɯ324	x	əɯ324	əɯ	null	324	4	0	0	0	0	x	17.29	1033.59	1025	822.97	6.48	102.49	335	1698.39	9.1	91.19	340	971.89	10.29	165.45	1028	1001.67	8.13	107.56	442	570.96	17.33	466	0.62	0.74	120	0.67	0.68	0.69	1138	797.36	7.74	126.07
syll008_speaker7_rep07	8	7	f	7	hóu	xəɯ324	x	əɯ324	əɯ	null	324	4	0	0	0	0	x	8.05	1421.19	476	1043.95	8.97	136.13	204	888.33	16.64	330.87	559	989.81	11.14	193.82	485	1039.22	9.8	141.34	422	312.44	6.49	274.5	0.67	0.8	130	0.725	0.735	0.745	1476	1549.35	7.44	75.36
syll008_speaker7_rep08	8	7	f	8	hóu	xəɯ324	x	əɯ324	əɯ	null	324	4	0	0	0	0	x	16.83	1076.66	316	1044.11	13.08	194.23	194	1031.86	13.59	210.14	457	745.08	8.79	175.42	556	1247.14	10.29	127.08	531	747.36	15.39	322.1	0.59	0.76	170	0.665	0.675	0.685	1324	2633.69	4.88	24.99
syll008_speaker7_rep09	8	7	f	9	hóu	xəɯ324	x	əɯ324	əɯ	null	324	4	0	0	0	0	x	14.22	1550.39	793	1254.15	6.43	76.27	254	1434.26	11.19	136.59	794	1032.84	10.33	163.96	1026	1429.87	6.25	62.3	298	637.84	18.86	461.62	0.32	0.45	130	0.375	0.385	0.395	1570	1413.7	7.46	78.27
syll008_speaker7_rep10	8	7	f	10	hóu	xəɯ324	x	əɯ324	əɯ	null	324	4	0	0	0	0	x	12.17	1291.99	546	879.82	7.9	117.34	201	1017.48	13.37	208.9	564	833.76	9.4	170.36	324	692.44	16.07	355.51	310	515.81	21.74	680.07	0.72	0.85	130	0.775	0.785	0.795	1169	1059.3	8.71	107.89
syll008_speaker8_rep01	8	8	m	1	hóu	xəɯ324	x	əɯ324	əɯ	null	324	4	0	0	0	0	x	18.61	1076.66	1244	918.1	4.01	35.75	277	924.88	12.64	214.09	572	842.89	7.76	126.39	459	769.85	8.38	124.2	409	351.11	7.19	266.91	1.54	1.71	170	1.615	1.625	1.635	1296	905.2	4.3	38.77
syll008_speaker8_rep02	8	8	m	2	hóu	xəɯ324	x	əɯ324	əɯ	null	324	4	0	0	0	0	x	24.71	4392.77	1501	1881.24	1.72	3.88	458	1253.82	10.31	134.36	1161	1457.45	5.09	44.82	281	611.77	8.76	139.67	434	388.49	7.82	248.42	0.39	0.56	170	0.465	0.475	0.485	2348	1956.81	1.31	2.92
syll008_speaker8_rep03	8	8	m	3	hóu	xəɯ324	x	əɯ324	əɯ	null	324	4	0	0	0	0	x	26.84	1033.59	634	1164.15	4.64	39.42	191	911.34	14.9	265.7	878	1101.91	4.23	39.36	612	811.26	4.76	56.48	413	513.05	13.69	408.83	0.33	0.5	170	0.405	0.415	0.425	1639	1480.58	4.03	28.19
syll008_speaker8_rep04	8	8	m	4	hóu	xəɯ324	x	əɯ324	əɯ	null	324	4	0	0	0	0	x	20.69	2540.92	1735	1784.93	2.23	8.7	225	1302.66	11.03	136.66	1184	1061	4.99	51.11	732	1060.95	5.36	58.33	425	404.73	14.26	514.36	0.33	0.49	160	0.4	0.41	0.42	1987	1790.62	2.25	8.86
syll008_speaker8_rep05	8	8	m	5	hóu	xəɯ324	x	əɯ324	əɯ	null	324	4	0	0	0	0	x	27.23	1162.79	1146	880.22	4.86	46.12	504	1348.58	9.82	122.25	987	745.36	9.74	177.75	346	842.9	10.18	149.99	489	502.77	13.57	405.51	0.29	0.43	140	0.35	0.36	0.37	1234	873.75	5.26	50.26
syll008_speaker8_rep06	8	8	m	6	hóu	xəɯ324	x	əɯ324	əɯ	null	324	4	0	0	0	0	x	27.66	1033.59	1470	1554.96	2.99	15.75	198	1126.14	12.85	186.17	939	1308.24	4.76	43.46	1016	1166.87	3.97	31.39	503	450.29	10.59	344.65	0.33	0.49	160	0.4	0.41	0.42	1770	1561	3.17	16.67
syll008_speaker8_rep07	8	8	m	7	hóu	xəɯ324	x	əɯ324	əɯ	null	324	4	0	0	0	0	x	22.18	2497.85	1170	1393.01	3.22	19.4	374	1785.65	7.56	62.01	978	1202.16	4.28	39.73	529	800.28	7.87	120.32	478	388.62	4.13	137.18	0.32	0.48	160	0.39	0.4	0.41	1634	1457	3.26	19.28
syll008_speaker8_rep08	8	8	m	8	hóu	xəɯ324	x	əɯ324	əɯ	null	324	4	0	0	0	0	x	23.78	2411.72	1223	1897.15	2.61	10.74	327	1570.59	7.98	74.43	588	1187.87	5.3	46.11	597	1012.81	7.67	92.12	301	454.43	14.62	461.12	0.34	0.51	170	0.415	0.425	0.435	2565	2111.07	2.14	8.31
syll008_speaker8_rep09	8	8	m	9	hóu	xəɯ324	x	əɯ324	əɯ	null	324	4	0	0	0	0	x	24.71	1205.86	1489	1706.68	2.24	6.93	177	1120.32	14.18	221.7	1088	1369.4	3.5	24.91	358	949.1	12.1	191.09	546	621.29	14.72	365.83	0.34	0.5	160	0.41	0.42	0.43	1927	1751.77	2.13	6.21
syll008_speaker8_rep10	8	8	m	10	hóu	xəɯ324	x	əɯ324	əɯ	null	324	4	0	0	0	0	x	21.57	1162.79	865	946.04	4.93	48.59	746	1303	8.17	91.5	1081	1113.5	6.74	80.89	836	1019.16	9.25	127.61	454	423.19	12.9	446.93	0.29	0.42	130	0.345	0.355	0.365	1159	1016.38	5.05	47.25
syll008_speaker9_rep01	8	9	m	1	hóu	xəɯ324	x	əɯ324	əɯ	null	324	4	0	0	0	0	x	21.01	1205.86	1050	1019.28	3.65	27.22	456	1306.89	9.17	109.92	257	1143.84	12.48	183.47	433	671.5	15.89	370.27	504	412.13	14.97	515.11	0.46	0.67	210	0.555	0.565	0.575	1143	1022.88	3.77	28.26
syll008_speaker9_rep02	8	9	m	2	hóu	xəɯ324	x	əɯ324	əɯ	null	324	4	0	0	0	0	x	25.28	1205.86	1126	981.47	4.83	50.12	600	1931.95	7.22	59.24	782	1332.41	9.17	110.6	567	353.15	13.27	515.43	543	447.4	14.1	428.5	0.4	0.59	190	0.485	0.495	0.505	1168	981.22	4.95	51.59
syll008_speaker9_rep03	8	9	m	3	hóu	xəɯ324	x	əɯ324	əɯ	null	324	4	0	0	0	0	x	25.59	1033.59	972	903.82	4.32	40	237	1273.2	11.5	150.26	592	1259.71	9.38	119.75	342	449.17	16.5	537.17	453	412.48	16.24	594.07	0.49	0.67	180	0.57	0.58	0.59	1057	905.21	4.53	42.21
syll008_speaker9_rep04	8	9	m	4	hóu	xəɯ324	x	əɯ324	əɯ	null	324	4	0	0	0	0	x	28.15	1205.86	1343	1206.98	4.33	41.05	485	1690.23	8.49	82.57	998	1193.7	8.89	118.05	603	385.26	22	904.2	609	499.48	19.09	589.83	0.45	0.63	180	0.53	0.54	0.55	1353	1207.33	4.35	41.22
syll008_speaker9_rep05	8	9	m	5	hóu	xəɯ324	x	əɯ324	əɯ	null	324	4	0	0	0	0	x	20.08	1076.66	1213	1203.65	4.5	45.19	699	1960.83	6.8	53.23	854	1503.45	7.66	75.57	569	1338.6	9.07	103.81	678	890.63	12.67	216.91	0.68	0.86	180	0.76	0.77	0.78	1360	1212.03	4.74	47.85
syll008_speaker9_rep06	8	9	m	6	hóu	xəɯ324	x	əɯ324	əɯ	null	324	4	0	0	0	0	x	20.71	1162.79	880	668.06	9.08	161.26	426	1899.51	7.86	67.07	783	1483.26	7.82	82.35	554	567.77	16.12	434.42	602	496.15	19.03	575.74	0.44	0.63	190	0.525	0.535	0.545	895	666.04	9.3	165.61
syll008_speaker9_rep07	8	9	m	7	hóu	xəɯ324	x	əɯ324	əɯ	null	324	4	0	0	0	0	x	19.32	1162.79	1145	1154.89	5.21	51.18	827	1711.6	7.3	64.59	1121	1159.13	7.37	86	366	429.31	11.02	298.56	444	402.93	15.28	540.91	0.48	0.63	150	0.545	0.555	0.565	1215	1159.7	5.36	52.53
syll008_speaker9_rep08	8	9	m	8	hóu	xəɯ324	x	əɯ324	əɯ	null	324	4	0	0	0	0	x	15.09	3488.38	1086	1173.47	4.76	44.17	593	2122.75	6.86	52.19	1108	1828.78	6.52	53.44	318	387.16	21.15	873.96	444	556.44	18.69	535.92	0.62	0.78	160	0.69	0.7	0.71	1187	1188.34	4.86	44.8
syll008_speaker9_rep09	8	9	m	9	hóu	xəɯ324	x	əɯ324	əɯ	null	324	4	0	0	0	0	x	20.4	1033.59	1103	1149.66	6.32	71.43	282	1291.7	9.61	106.05	630	924.31	9.77	154.59	635	1243.22	9.55	118.07	530	507.24	18.31	538.9	0.5	0.65	150	0.565	0.575	0.585	1221	1159.72	6.65	74.51
syll008_speaker9_rep10	8	9	m	10	hóu	xəɯ324	x	əɯ324	əɯ	null	324	4	0	0	0	0	x	25.71	1162.79	925	733.33	8.39	139.07	407	1051.74	8.35	106.91	1312	1469.19	4.39	32.72	392	394.14	19.41	756.11	468	451.68	20.19	684.78	0.49	0.67	180	0.57	0.58	0.59	966	726.78	8.95	149.46
syll009_speaker10_rep01	9	10	f	1	fàng	faŋ324	f	aŋ324	a	ŋ	324	4	0	0	0	0	f	8.42	11283.4	8134	4519.76	-0.54	-0.84	6437	5077.58	0.14	-1.3	7702	5199.17	-0.34	-1.35	4915	4465.29	0.7	-0.74	648	1386.06	7.1	68.66	0.38	0.49	110	0.425	0.435	0.445	8805	4036.61	-0.66	-0.35
syll009_speaker10_rep02	9	10	f	2	fàng	faŋ324	f	aŋ324	a	ŋ	324	4	0	0	0	0	f	19.35	1636.52	4631	3566.2	1.03	0.88	3813	4007.06	1.48	1.37	4719	3821.59	1.13	1.11	4402	3452.77	1.04	0.87	471	669.79	11.2	196.98	0.4	0.49	90	0.435	0.445	0.455	4742	3536.46	1.04	0.91
syll009_speaker10_rep03	9	10	f	3	fàng	faŋ324	f	aŋ324	a	ŋ	324	4	0	0	0	0	f	14.34	13522.85	9226	5856.21	-0.41	-1.38	1915	2257.87	3.64	19.24	4116	4785.29	1.3	0.59	5569	4701.8	1	0.26	600	797.76	9.58	135.41	0.42	0.55	130	0.475	0.485	0.495	9772	5569.5	-0.53	-1.2
syll009_speaker10_rep04	9	10	f	4	fàng	faŋ324	f	aŋ324	a	ŋ	324	4	0	0	0	0	f	15.77	1076.66	7361	5472.48	0.25	-1.08	1324	2423.36	3.57	16.25	6181	5403.95	0.7	-0.53	4107	5078.59	1.21	0.18	334	1072.56	9.6	120.05	0.31	0.41	100	0.35	0.36	0.37	7875	5295.25	0.19	-1.04
syll009_speaker10_rep05	9	10	f	5	fàng	faŋ324	f	aŋ324	a	ŋ	324	4	0	0	0	0	f	11.9	14814.84	8319	6044.38	0.12	-1.25	2082	3530.75	2.4	6.04	5542	6001.8	0.77	-0.74	5734	4773.91	1.04	0.25	534	830.45	11.56	189.14	0.43	0.56	130	0.485	0.495	0.505	9834	5334.52	0.002	-1.12
syll009_speaker10_rep06	9	10	f	6	fàng	faŋ324	f	aŋ324	a	ŋ	324	4	0	0	0	0	f	12.03	9087.01	8420	5042.82	-0.32	-0.8	1607	3625.57	2.83	7.96	6153	5684.04	0.29	-1.33	6193	5008.04	0.38	-1.03	1628	3047.01	3.02	9.81	0.4	0.51	110	0.445	0.455	0.465	10031	3777.64	-0.18	-0.1
syll009_speaker10_rep07	9	10	f	7	fàng	faŋ324	f	aŋ324	a	ŋ	324	4	0	0	0	0	f	12.73	1421.19	2738	3247.77	1.77	3.59	713	1753.25	5.15	35.73	2627	3194.17	2.2	5.36	2939	3298.91	1.73	3.12	1234	2268.35	3.92	17.93	0.4	0.49	90	0.435	0.445	0.455	3730	3283.96	1.61	2.96
syll009_speaker10_rep08	9	10	f	8	fàng	faŋ324	f	aŋ324	a	ŋ	324	4	0	0	0	0	f	5.34	8957.81	3739	4857.41	1.21	0.8	531	1996.5	5.65	36.74	2970	4570.66	1.57	1.89	4399	4274.23	0.9	0.63	1208	2321.06	3.61	16.02	0.43	0.52	90	0.465	0.475	0.485	7511	4426.29	0.65	0.54
syll009_speaker10_rep09	9	10	f	9	fàng	faŋ324	f	aŋ324	a	ŋ	324	4	0	0	0	0	f	14.47	14384.18	10789	4989.37	-0.55	-0.24	1677	3992.67	2.5	5.03	9308	6137.1	-0.22	-1.21	6221	5050.57	0.6	-0.4	2666	3420.64	2.03	4.15	0.73	0.84	110	0.775	0.785	0.795	11374	4433.19	-0.45	-0.05
syll009_speaker10_rep10	9	10	f	10	fàng	faŋ324	f	aŋ324	a	ŋ	324	4	0	0	0	0	f	20.31	9776.07	7738	4623.39	-0.32	-0.81	7183	4773.32	-0.31	-0.74	9457	3496.29	-0.88	1.94	5761	4947.84	0.36	-1.17	976	2214.92	5.03	30.63	0.31	0.4	90	0.345	0.355	0.365	8099	4422.53	-0.39	-0.58
syll009_speaker1_rep01	9	1	m	1	fàng	faŋ324	f	aŋ324	a	ŋ	324	4	0	0	0	0	f	14.54	8311.82	6979	5683.68	0.4	-0.73	2568	3875.94	1.68	2.05	4445	4608.69	0.86	0.01	8256	4956.36	0.26	-0.16	750	2387.19	4.93	26.26	1.71	1.86	150	1.775	1.785	1.795	8853	4958.16	0.31	-0.39
syll009_speaker1_rep02	9	1	m	2	fàng	faŋ324	f	aŋ324	a	ŋ	324	4	0	0	0	0	f	12.91	1119.73	2746	4045.2	2.03	3.54	1890	3612.87	2.63	6.8	3247	4476.24	1.75	2.21	1398	2658.38	3.83	16.26	393	629.19	18.68	464.07	1.13	1.24	110	1.175	1.185	1.195	3552	4296.94	1.71	2.14
syll009_speaker1_rep03	9	1	m	3	fàng	faŋ324	f	aŋ324	a	ŋ	324	4	0	0	0	0	f	20.94	8828.61	7401	4627.33	-0.01	-0.75	5843	4448.67	0.28	-1.08	7509	4313.35	-0.12	-0.71	948	2251.42	4.74	25.85	397	278.99	21.25	1127.45	1.05	1.18	130	1.105	1.115	1.125	7888	4363.81	-0.04	-0.55
syll009_speaker1_rep04	9	1	m	4	fàng	faŋ324	f	aŋ324	a	ŋ	324	4	0	0	0	0	f	14.24	7881.15	7326	3605.34	0.25	0.92	2222	3306.27	2.21	5.26	4388	4051.36	0.62	-0.45	6331	4875.69	0.37	-0.76	347	289.08	15.74	683.51	1.17	1.33	160	1.24	1.25	1.26	7465	3497.93	0.32	1.11
syll009_speaker1_rep05	9	1	m	5	fàng	faŋ324	f	aŋ324	a	ŋ	324	4	0	0	0	0	f	16.04	6976.76	6816	3846.05	0.73	0.85	4372	3974.63	0.83	-0.06	5544	3793.73	0.37	-0.22	409	1247.63	9.07	92.23	503	333.9	23.96	1107.04	1.08	1.28	200	1.17	1.18	1.19	6887	3803.63	0.77	0.91
syll009_speaker1_rep06	9	1	m	6	fàng	faŋ324	f	aŋ324	a	ŋ	324	4	0	0	0	0	f	17.55	8742.48	5693	4677.56	0.66	-0.15	5184	4272.68	0.49	-0.42	6354	4424.32	0.31	-0.37	949	2618.91	4.13	18.35	363	375.3	18.83	649.18	1.23	1.34	110	1.275	1.285	1.295	6108	4582.59	0.61	-0.11
syll009_speaker1_rep07	9	1	m	7	fàng	faŋ324	f	aŋ324	a	ŋ	324	4	0	0	0	0	f	24.3	8785.55	7343	4241.33	0.17	-0.19	6218	4159.9	0.09	-0.7	7058	3840.49	0.07	-0.003	1908	3495.78	2.55	6.46	383	367.53	19.69	810.68	1.12	1.25	130	1.175	1.185	1.195	7473	4166.65	0.19	-0.12
syll009_speaker1_rep08	9	1	m	8	fàng	faŋ324	f	aŋ324	a	ŋ	324	4	0	0	0	0	f	24.68	7278.22	7950	3556.8	0.69	2.27	4820	4004.99	0.59	-0.61	6909	3970.53	0.39	0.5	5235	4779.62	0.74	-0.12	354	338.65	20.66	734.19	0.89	1.04	150	0.955	0.965	0.975	8122	3397.93	0.93	2.64
syll009_speaker1_rep09	9	1	m	9	fàng	faŋ324	f	aŋ324	a	ŋ	324	4	0	0	0	0	f	15.66	7838.09	5895	3759.9	0.28	-0.13	4100	3800.99	0.82	0.1	5832	3775.47	0.25	-0.17	4482	4190.7	0.91	0.17	357	284.55	13.55	660.92	1.56	1.68	120	1.61	1.62	1.63	6156	3633.45	0.29	0.04
syll009_speaker1_rep10	9	1	m	10	fàng	faŋ324	f	aŋ324	a	ŋ	324	4	0	0	0	0	f	14.71	1550.39	4537	4608.26	1.14	0.28	3952	4487.51	1.18	0.41	5595	4701.45	0.55	-0.79	420	1190.44	7.41	74.69	336	397.67	21.27	798.63	0.6	0.72	120	0.65	0.66	0.67	4757	4618.18	1.09	0.16
syll009_speaker2_rep01	9	2	f	1	fàng	faŋ324	f	aŋ324	a	ŋ	324	4	0	0	0	0	f	19.38	11412.6	10729	3130.65	-2.13	3.85	4510	4921.57	0.66	-1.45	8684	4615.18	-0.92	-0.81	3593	3965.19	1.69	2.21	820	1414.59	7.64	80.92	1.24	1.38	140	1.3	1.31	1.32	10923	2804.8	-2.22	4.61
syll009_speaker2_rep02	9	2	f	2	fàng	faŋ324	f	aŋ324	a	ŋ	324	4	0	0	0	0	f	17.59	2756.25	6241	4925.89	0.89	-0.03	2149	3030.63	2.72	8.22	3342	4186.14	1.8	2.29	4024	4041.9	1.48	1.66	991	1634.88	4.89	34.01	1.34	1.55	210	1.435	1.445	1.455	6395	4891.6	0.88	-0.04
syll009_speaker2_rep03	9	2	f	3	fàng	faŋ324	f	aŋ324	a	ŋ	324	4	0	0	0	0	f	15.67	1765.72	4551	4578.05	1.29	0.56	2128	2677.13	3.44	14.36	3857	3420.12	1.88	3.97	4293	3924.21	1.68	2.25	2093	2193.56	3.46	16.74	0.55	0.69	140	0.61	0.62	0.63	4855	4578.53	1.24	0.38
syll009_speaker2_rep04	9	2	f	4	fàng	faŋ324	f	aŋ324	a	ŋ	324	4	0	0	0	0	f	20.79	11714.06	9021	4950.35	-0.62	-1	1517	2580.03	3.5	15.58	4728	4811.66	1.09	-0.04	2890	3135.93	2.45	5.66	1112	2370.05	3.92	18.23	0.87	1.02	150	0.935	0.945	0.955	9545	4579.32	-0.74	-0.7
syll009_speaker2_rep05	9	2	f	5	fàng	faŋ324	f	aŋ324	a	ŋ	324	4	0	0	0	0	f	12.82	9862.21	9021	4520.15	-0.34	-0.64	1790	1695.14	4.15	28.73	2700	2944.95	2.67	7.58	7119	4905.58	0.36	-0.65	2654	3156.44	2.73	7.69	0.83	1.03	200	0.92	0.93	0.94	9221	4367.74	-0.33	-0.56
syll009_speaker2_rep06	9	2	f	6	fàng	faŋ324	f	aŋ324	a	ŋ	324	4	0	0	0	0	f	12.85	1894.92	6575	5716.29	0.5	-1.24	1217	2499.06	3.39	14.39	3486	3839.21	0.93	0.05	4299	3947.66	1.99	4.07	675	1098.14	6.92	63.53	1.09	1.24	150	1.155	1.165	1.175	6840	5683.05	0.44	-1.29
syll009_speaker2_rep07	9	2	f	7	fàng	faŋ324	f	aŋ324	a	ŋ	324	4	0	0	0	0	f	13.2	2368.65	4814	4744.88	1.23	0.55	2416	2995.05	2.49	8.41	3141	3403.91	2.25	5.76	4931	3806.1	1.4	2.03	2747	3689.58	2.23	5.07	0.77	0.93	160	0.84	0.85	0.86	4986	4746.01	1.2	0.47
syll009_speaker2_rep08	9	2	f	8	fàng	faŋ324	f	aŋ324	a	ŋ	324	4	0	0	0	0	f	13.1	9991.41	4264	4658.26	0.84	-0.46	1731	1827.37	4.33	29.25	2540	2270.79	3.03	13.9	6078	4733.06	0.37	-1.05	472	567.59	14.73	317.27	0.41	0.61	200	0.5	0.51	0.52	5936	4524.79	0.44	-0.8
syll009_speaker2_rep09	9	2	f	9	fàng	faŋ324	f	aŋ324	a	ŋ	324	4	0	0	0	0	f	12.74	2928.52	6002	5287.04	0.56	-0.74	1689	2430.51	2.93	12.77	5615	5458.75	0.62	-1.02	3686	3733.17	2.06	3.95	581	1070.92	9.03	114.48	0.47	0.65	180	0.55	0.56	0.57	7602	4828.1	0.41	-0.72
syll009_speaker2_rep10	9	2	f	10	fàng	faŋ324	f	aŋ324	a	ŋ	324	4	0	0	0	0	f	14.93	1851.86	5218	4583.41	0.96	-0.09	1010	1751.6	4.2	29.46	2567	3293.1	1.97	4.17	3060	3160.14	2.44	6.15	730	1124.38	5.87	63.21	0.33	0.5	170	0.405	0.415	0.425	5605	4521.91	0.93	-0.19
syll009_speaker3_rep01	9	3	m	1	fàng	faŋ324	f	aŋ324	a	ŋ	324	4	0	0	0	0	f	11.33	8268.75	9167	5162.87	0.48	-0.19	3021	3691.99	1.3	1.16	3217	4059.88	1.36	1.26	1447	3016.72	3.46	12.54	495	337.77	22.58	1020.5	1.58	1.79	210	1.675	1.685	1.695	9602	4875.98	0.64	-0.15
syll009_speaker3_rep02	9	3	m	2	fàng	faŋ324	f	aŋ324	a	ŋ	324	4	0	0	0	0	f	1.72	8268.75	6384	4735.6	0.74	0.34	3658	3913.2	1.28	2.03	3093	3963.83	1.73	3.13	1723	3291.49	2.74	7.93	518	312.58	19.68	956.43	0.96	1.08	120	1.01	1.02	1.03	6866	4569.81	0.77	0.48
syll009_speaker3_rep03	9	3	m	3	fàng	faŋ324	f	aŋ324	a	ŋ	324	4	0	0	0	0	f	4.52	1248.93	1547	2989.68	3.34	11.35	5783	6274.29	0.77	-0.68	2735	4800.78	2.14	3.53	298	289.34	18.41	852.36	581	299.38	18.53	953.73	1.05	1.17	120	1.1	1.11	1.12	1765	3176.33	3.06	9.27
syll009_speaker3_rep04	9	3	m	4	fàng	faŋ324	f	aŋ324	a	ŋ	324	4	0	0	0	0	f	4.23	1205.86	447	1028.74	10.12	154.4	1085	2043.12	4.63	29.95	447	1028.74	10.12	154.4	447	1028.74	10.12	154.4	548	522.67	17.48	517.27	1.22	1.3	80	1.25	1.26	1.27	1162	1436.03	8.54	91.15
syll009_speaker3_rep05	9	3	m	5	fàng	faŋ324	f	aŋ324	a	ŋ	324	4	0	0	0	0	f	7.05	1033.59	2642	3949.18	2.05	3.86	8968	6018.15	-0.08	-1.22	3946	4463.31	1.33	1.22	1525	2995.68	3.23	11.47	545	321.66	6.78	279.23	0.6	0.7	100	0.64	0.65	0.66	3678	4259.43	1.63	2.11
syll009_speaker3_rep06	9	3	m	6	fàng	faŋ324	f	aŋ324	a	ŋ	324	4	0	0	0	0	f	11.35	5813.96	6541	4008.99	1.29	2.15	2828	2605.23	1.29	2.87	4287	4593.52	1.63	2.49	6815	4195.47	0.6	0.66	617	448.89	10.35	317.52	1.06	1.22	160	1.13	1.14	1.15	6688	3932.67	1.38	2.31
syll009_speaker3_rep07	9	3	m	7	fàng	faŋ324	f	aŋ324	a	ŋ	324	4	0	0	0	0	f	0	0	6488	4568.62	0.19	-0.46	1800	2962.55	2.63	7.98	5755	3921.94	0.65	0.79	700	2152.11	4.98	27.3	514	589.31	18.73	496.72	0.99	1.11	120	1.04	1.05	1.06	7212	4249.85	0.13	-0.07
syll009_speaker3_rep08	9	3	m	8	fàng	faŋ324	f	aŋ324	a	ŋ	324	4	0	0	0	0	f	7.78	8785.55	9048	4504.09	0.08	0.35	6221	4015.56	-0.04	0.37	6860	4041.79	0.04	0.74	654	2113.67	5.44	31.87	561	347.07	15.72	674.15	0.92	1.09	170	0.995	1.005	1.015	9641	3991.47	0.44	0.69
syll009_speaker3_rep09	9	3	m	9	fàng	faŋ324	f	aŋ324	a	ŋ	324	4	0	0	0	0	f	12	10508.2	9161	3591.53	-1.13	1.26	1803	2947.93	2.72	8.53	4818	4722.32	0.68	-0.78	2029	3577.74	2.18	4.45	591	795.83	13.76	266.52	1.03	1.16	130	1.085	1.095	1.105	9673	2953.88	-1.03	2.37
syll009_speaker3_rep10	9	3	m	10	fàng	faŋ324	f	aŋ324	a	ŋ	324	4	0	0	0	0	f	9.04	2411.72	1819	3000	2.95	10.28	1162	3197.32	3.92	16.24	2571	3390.91	2.28	6.17	794	1817.2	5.6	40.73	572	444.05	15.54	529.72	0.47	0.58	110	0.515	0.525	0.535	3035	3427.23	2.36	6.12
syll009_speaker4_rep01	9	4	f	1	fàng	faŋ324	f	aŋ324	a	ŋ	324	4	0	0	0	0	f	21.24	1464.26	6535	6367.79	0.83	-0.75	2068	3170.81	3.34	12.2	3741	4907.11	1.77	2.05	3111	4384.22	1.94	3	377	832.75	11.21	156.78	0.46	0.64	180	0.54	0.55	0.56	7206	6323.81	0.73	-0.93
syll009_speaker4_rep02	9	4	f	2	fàng	faŋ324	f	aŋ324	a	ŋ	324	4	0	0	0	0	f	25.47	1679.59	3528	4927.65	2	2.89	512	1664.38	6.62	55.9	2883	5074.73	2.11	3.35	2498	3674.93	2.61	6.66	362	705.47	10.66	149.34	0.52	0.68	160	0.59	0.6	0.61	4246	5132.02	1.78	1.89
syll009_speaker4_rep03	9	4	f	3	fàng	faŋ324	f	aŋ324	a	ŋ	324	4	0	0	0	0	f	14.13	2842.38	2922	5529.08	1.9	2.23	2583	5930.89	2.13	2.72	4763	7020.59	1.07	-0.6	2127	3639.53	2.67	7.26	368	834.16	12.52	208.44	0.56	0.71	150	0.625	0.635	0.645	8763	6551.1	0.28	-1.36
syll009_speaker4_rep04	9	4	f	4	fàng	faŋ324	f	aŋ324	a	ŋ	324	4	0	0	0	0	f	24.61	1894.92	5359	6487.3	1.31	0.1	1130	3077.61	4.09	17.25	3907	6839.43	1.4	0.15	2327	3711.66	2.56	6.74	548	609.34	11.12	249.08	0.72	0.93	210	0.815	0.825	0.835	5924	6577.75	1.19	-0.25
syll009_speaker4_rep05	9	4	f	5	fàng	faŋ324	f	aŋ324	a	ŋ	324	4	0	0	0	0	f	18.76	2239.45	4853	5435.67	1.49	1.11	687	1599.73	7.28	68.43	2255	3702.1	2.7	7.11	1938	2872.08	3.09	11.8	422	508.71	13.36	296.4	0.48	0.65	170	0.555	0.565	0.575	5238	5474.69	1.41	0.85
syll009_speaker4_rep06	9	4	f	6	fàng	faŋ324	f	aŋ324	a	ŋ	324	4	0	0	0	0	f	22.98	1593.46	4071	4987.23	1.73	2.04	1273	2126.68	4.74	30.89	3069	3909.2	2.49	5.82	1828	3178.92	3.15	10.9	440	567.22	13.43	298.27	0.44	0.6	160	0.51	0.52	0.53	4823	5101.4	1.57	1.35
syll009_speaker4_rep07	9	4	f	7	fàng	faŋ324	f	aŋ324	a	ŋ	324	4	0	0	0	0	f	21.46	1378.13	5692	5640.12	0.81	-0.49	2680	5154.86	1.91	1.96	4899	7001.8	1.02	-0.79	1867	3271.99	2.9	8.72	385	837.53	12.68	201.1	0.46	0.61	150	0.525	0.535	0.545	7016	5494.05	0.6	-0.73
syll009_speaker4_rep08	9	4	f	8	fàng	faŋ324	f	aŋ324	a	ŋ	324	4	0	0	0	0	f	22.27	1335.06	4140	5418.47	1.61	1.38	4213	6866.47	1.2	-0.46	6257	7548.11	0.69	-1.32	1346	2724.81	3.89	17.49	336	792.6	13.92	244.15	0.61	0.75	140	0.67	0.68	0.69	5333	5625.75	1.33	0.39
syll009_speaker4_rep09	9	4	f	9	fàng	faŋ324	f	aŋ324	a	ŋ	324	4	0	0	0	0	f	27.28	1378.13	2310	2798.38	3.76	16.72	947	1735.92	5.33	40.88	1987	2387.79	3.99	19.71	1122	2199.92	4.26	21.88	319	670.17	14.15	263.76	0.35	0.51	160	0.42	0.43	0.44	2641	2872.04	3.73	15.71
syll009_speaker4_rep10	9	4	f	10	fàng	faŋ324	f	aŋ324	a	ŋ	324	4	0	0	0	0	f	24.49	1033.59	4004	5652	1.61	1.24	2061	3944.4	2.82	7.43	3482	5806.03	1.74	1.62	2121	3205.27	2.97	10.1	397	563.36	14.91	375.1	0.51	0.64	130	0.565	0.575	0.585	5167	5967.05	1.27	0.16
syll009_speaker5_rep01	9	5	m	1	fàng	faŋ324	f	aŋ324	a	ŋ	324	4	0	0	0	0	f	16.89	7881.15	9119	5215.14	0.27	-0.47	5159	5022.41	0.99	0.06	6613	4932.95	0.63	-0.45	7349	5426.59	0.54	-0.71	534	487.68	19.28	582.96	0.48	0.68	200	0.57	0.58	0.59	9144	5200.68	0.27	-0.46
syll009_speaker5_rep02	9	5	m	2	fàng	faŋ324	f	aŋ324	a	ŋ	324	4	0	0	0	0	f	21.57	9603.81	9242	4411.28	0.33	-0.05	6942	4705.04	0.58	-0.31	8403	4585.28	0.33	-0.41	6176	4922.27	0.75	-0.37	582	653	15.65	357.39	0.38	0.54	160	0.45	0.46	0.47	9267	4391.36	0.34	-0.04
syll009_speaker5_rep03	9	5	m	3	fàng	faŋ324	f	aŋ324	a	ŋ	324	4	0	0	0	0	f	18.82	11886.33	10267	4441.49	0.02	-0.48	8338	4152.67	-0.38	-0.09	9945	4394.86	-0.43	-0.33	2114	3884.33	2.21	4.25	461	538.59	13.05	318.75	0.43	0.58	150	0.495	0.505	0.515	10287	4423.09	0.03	-0.49
syll009_speaker5_rep04	9	5	m	4	fàng	faŋ324	f	aŋ324	a	ŋ	324	4	0	0	0	0	f	19.16	10465.14	9792	5179.69	0.07	-0.79	10089	5005.19	-0.3	-0.95	10431	5016.41	-0.29	-0.76	7148	4994.02	0.52	-0.38	597	481.92	11.53	330.89	0.33	0.49	160	0.4	0.41	0.42	9829	5154.96	0.07	-0.79
syll009_speaker5_rep05	9	5	m	5	fàng	faŋ324	f	aŋ324	a	ŋ	324	4	0	0	0	0	f	16.6	1937.99	10191	5660.15	0.008	-1.01	4299	4473.38	1	0.11	9154	4703.4	-0.32	-0.7	5562	5644.24	0.74	-0.64	544	513.65	18.56	562.46	0.38	0.53	150	0.445	0.455	0.465	10257	5619.75	0.01	-1
syll009_speaker5_rep06	9	5	m	6	fàng	faŋ324	f	aŋ324	a	ŋ	324	4	0	0	0	0	f	19.31	4220.51	7105	4928.2	0.72	-0.22	6620	5339.51	0.58	-0.57	7792	5291.98	0.52	-0.67	5365	5050.96	1.08	0.3	515	379.44	13.38	524.89	0.35	0.49	140	0.41	0.42	0.43	7190	4896.99	0.72	-0.22
syll009_speaker5_rep07	9	5	m	7	fàng	faŋ324	f	aŋ324	a	ŋ	324	4	0	0	0	0	f	16.04	10335.94	11039	5027.67	-0.11	-0.33	8004	4997.59	0.21	-0.58	10692	4605.21	-0.41	-0.05	7138	5546.65	0.5	-0.72	408	395.54	13.84	418.6	0.33	0.47	140	0.39	0.4	0.41	11153	4926.52	-0.08	-0.33
syll009_speaker5_rep08	9	5	m	8	fàng	faŋ324	f	aŋ324	a	ŋ	324	4	0	0	0	0	f	14.29	12316.99	10222	5215.52	-0.17	-0.77	6661	6168.19	0.5	-1.06	9538	4991.52	-0.05	-0.42	3257	4409.1	1.74	2.34	588	468.46	17.14	554.94	0.35	0.49	140	0.41	0.42	0.43	10302	5157.8	-0.16	-0.76
syll009_speaker5_rep09	9	5	m	9	fàng	faŋ324	f	aŋ324	a	ŋ	324	4	0	0	0	0	f	17.71	13479.79	11391	4873.31	-0.29	-0.43	7243	4643.26	0.08	-0.62	10044	4204.71	-0.39	0.08	9777	5528.28	0.11	-0.76	529	624.83	16.47	373.18	0.32	0.48	160	0.39	0.4	0.41	11431	4835.53	-0.28	-0.44
syll009_speaker5_rep10	9	5	m	10	fàng	faŋ324	f	aŋ324	a	ŋ	324	4	0	0	0	0	f	16.79	10680.47	8045	4993	0.19	-0.62	1260	2359.78	4.05	17.78	7326	4572.66	0.13	-0.57	5107	5455.37	1.12	0.27	480	636.82	15.88	383.51	0.35	0.49	140	0.41	0.42	0.43	8125	4953.71	0.19	-0.6
syll009_speaker6_rep01	9	6	f	1	fàng	faŋ324	f	aŋ324	a	ŋ	324	4	0	0	0	0	f	8.93	13824.32	6753	6837.38	0.45	-1.39	4760	5984.69	1.09	-0.46	8484	6721.07	-0.02	-1.48	3600	5191.87	1.81	2.01	438	1334.93	9.84	111.18	0.36	0.46	100	0.4	0.41	0.42	7857	6803.06	0.2	-1.5
syll009_speaker6_rep02	9	6	f	2	fàng	faŋ324	f	aŋ324	a	ŋ	324	4	0	0	0	0	f	16.59	1679.59	3664	4653.2	1.6	1.43	4352	4936.47	1.32	0.38	1091	2417.31	4.46	22.16	4352	4936.47	1.32	0.38	1091	2417.31	4.46	22.16	0.38	0.44	60	0.4	0.41	0.42	4190	4769.49	1.44	0.86
syll009_speaker6_rep03	9	6	f	3	fàng	faŋ324	f	aŋ324	a	ŋ	324	4	0	0	0	0	f	15.63	1636.52	4015	5216.4	1.43	0.84	2902	3971.59	2.24	4.86	4638	5733.91	1.11	-0.12	3954	5062.87	1.48	1.15	1087	2764.1	4.45	20.24	0.64	0.71	70	0.665	0.675	0.685	4745	5401.03	1.19	0.19
syll009_speaker6_rep04	9	6	f	4	fàng	faŋ324	f	aŋ324	a	ŋ	324	4	0	0	0	0	f	12.3	1421.19	3713	4249.27	1.35	0.53	2903	4308.05	1.61	1.15	6465	4975.81	0.05	-1.3	2452	3530.58	2.67	6.92	1240	2933.21	4.4	20.12	0.37	0.47	100	0.41	0.42	0.43	3961	4279.99	1.28	0.31
syll009_speaker6_rep05	9	6	f	5	fàng	faŋ324	f	aŋ324	a	ŋ	324	4	0	0	0	0	f	19.24	10809.67	9860	4278.04	-1.18	0.91	7048	5690.24	-0.1	-1.52	9862	4136.85	-1.13	1	5367	5132	0.53	-1.09	942	2597.68	4.51	21.18	0.51	0.62	110	0.555	0.565	0.575	10477	3611.88	-1.35	2.53
syll009_speaker6_rep06	9	6	f	6	fàng	faŋ324	f	aŋ324	a	ŋ	324	4	0	0	0	0	f	14.01	13953.52	9615	5463.97	-0.71	-0.9	4760	5414.21	0.68	-1.21	3837	5080.99	1.3	0.05	8174	6109.53	-0.28	-1.59	2958	4315.12	1.82	1.92	0.33	0.4	70	0.355	0.365	0.375	10930	4440.51	-1.05	0.27
syll009_speaker6_rep07	9	6	f	7	fàng	faŋ324	f	aŋ324	a	ŋ	324	4	0	0	0	0	f	4.45	12747.66	6850	6795.84	0.55	-1.01	4035	5449.33	1.29	0.71	4060	5875.49	1.32	0.61	8906	5521.61	-0.17	-0.96	2039	4068.16	2.48	5.29	0.23	0.39	160	0.3	0.31	0.32	10716	5589.98	0.16	-0.96
syll009_speaker6_rep08	9	6	f	8	fàng	faŋ324	f	aŋ324	a	ŋ	324	4	0	0	0	0	f	10.84	11627.93	4070	5639.26	1.37	0.48	3667	5470.28	1.56	1.01	3091	4791.7	2	3.07	3667	5470.28	1.56	1.01	3091	4791.7	2	3.07	0.4	0.46	60	0.42	0.43	0.44	4741	5845.17	1.15	-0.11
syll009_speaker6_rep09	9	6	f	9	fàng	faŋ324	f	aŋ324	a	ŋ	324	4	0	0	0	0	f	15.74	1033.59	2083	4081.78	2.61	5.98	2921	4999.28	1.89	2.39	2539	4981.3	2.04	2.8	1661	3523.52	3.11	9.28	820	1940.16	4.8	26.66	0.33	0.42	90	0.365	0.375	0.385	3616	4995	1.68	1.61
syll009_speaker6_rep10	9	6	f	10	fàng	faŋ324	f	aŋ324	a	ŋ	324	4	0	0	0	0	f	6.62	1679.59	6050	6448.98	0.78	-0.77	3553	5810.41	1.57	1.02	6851	6648.23	0.57	-1.08	5380	6133.5	0.98	-0.34	669	1522	5.96	47.92	0.41	0.5	90	0.445	0.455	0.465	7502	6402.8	0.5	-1.09
syll009_speaker7_rep01	9	7	f	1	fàng	faŋ324	f	aŋ324	a	ŋ	324	4	0	0	0	0	f	15.62	1765.72	2623	3631.01	2.49	6.61	2691	3126.15	2.35	7.22	2965	3787.23	2.2	5.08	2377	3481.88	2.64	7.59	1825	2703.63	3.45	13.94	1.55	1.64	90	1.585	1.595	1.605	3217	3810.9	2.27	5.21
syll009_speaker7_rep02	9	7	f	2	fàng	faŋ324	f	aŋ324	a	ŋ	324	4	0	0	0	0	f	5.49	1033.59	743	1340.63	9.32	106.78	941	1547.52	8.06	81.3	475	1095.1	11.27	159.45	873	1618.98	7.98	76.53	342	807.46	15.72	305.08	1.06	1.13	70	1.085	1.095	1.105	1059	1603.29	8.04	75.32
syll009_speaker7_rep03	9	7	f	3	fàng	faŋ324	f	aŋ324	a	ŋ	324	4	0	0	0	0	f	7.94	1593.46	2993	3731.92	2.54	6.84	1395	2422.98	4.45	25.1	1664	2801.95	3.71	16.16	1924	3225.84	3.09	10.4	313	272.79	23.74	1229.59	0.92	1.04	120	0.97	0.98	0.99	3494	3831.41	2.44	5.97
syll009_speaker7_rep04	9	7	f	4	fàng	faŋ324	f	aŋ324	a	ŋ	324	4	0	0	0	0	f	9.56	1291.99	3042	4452.85	2.04	3.4	4079	5532.88	1.3	0.4	841	2185.93	5.45	34.02	4079	5532.88	1.3	0.4	841	2185.93	5.45	34.02	0.85	0.91	60	0.87	0.88	0.89	4195	4781.36	1.64	1.7
syll009_speaker7_rep05	9	7	f	5	fàng	faŋ324	f	aŋ324	a	ŋ	324	4	0	0	0	0	f	9.63	1033.59	1218	2184.19	4.29	22.56	1585	2742.14	3.54	14.28	289	592.47	19.56	466.58	1585	2742.14	3.54	14.28	289	592.47	19.56	466.58	0.82	0.88	60	0.84	0.85	0.86	1898	2514.99	3.69	15.63
syll009_speaker7_rep06	9	7	f	6	fàng	faŋ324	f	aŋ324	a	ŋ	324	4	0	0	0	0	f	10.43	1464.26	1861	2933.55	3.18	12.21	637	2009.45	5.53	36.36	2099	3325.76	2.79	8.68	827	1811.52	5.22	37.93	325	476.04	21.07	689.66	0.74	0.85	110	0.785	0.795	0.805	2806	3257.37	2.75	8.58
syll009_speaker7_rep07	9	7	f	7	fàng	faŋ324	f	aŋ324	a	ŋ	324	4	0	0	0	0	f	8.27	1593.46	780	1112.62	8.91	130.9	528	1018.96	8.76	135.7	492	962.96	8.7	139.24	892	1255.34	9.51	120.76	442	960.19	12.79	207.68	0.83	0.95	120	0.88	0.89	0.9	1251	1210.25	10.3	137.18
syll009_speaker7_rep08	9	7	f	8	fàng	faŋ324	f	aŋ324	a	ŋ	324	4	0	0	0	0	f	10.21	1507.32	1683	2676.74	3.63	16.14	1483	3157.19	3.27	11.67	1458	2727.52	3.6	15.39	1336	2314.93	4.09	21.68	402	559.45	19.33	539.63	0.67	0.76	90	0.705	0.715	0.725	2282	2918.25	3.29	12.62
syll009_speaker7_rep09	9	7	f	9	fàng	faŋ324	f	aŋ324	a	ŋ	324	4	0	0	0	0	f	17.94	1765.72	2383	2942.25	2.79	9.54	807	1988.62	4.59	28.27	2771	3302.54	2.33	6.62	2040	2617.78	3.32	14.05	504	1285.92	9.71	116.18	0.78	0.89	110	0.825	0.835	0.845	2944	3021.14	2.75	8.66
syll009_speaker7_rep10	9	7	f	10	fàng	faŋ324	f	aŋ324	a	ŋ	324	4	0	0	0	0	f	9.6	1421.19	602	1302.69	5.48	48.17	1169	2249.45	3.75	18.48	1376	2064.82	3.65	18.57	591	1187.73	7.23	81.58	264	220.37	23.07	1460.92	0.85	0.95	100	0.89	0.9	0.91	1806	1809.17	4.28	26.46
syll009_speaker8_rep01	9	8	m	1	fàng	faŋ324	f	aŋ324	a	ŋ	324	4	0	0	0	0	f	12.14	3100.78	2797	5748.49	2.18	3.16	652	2272.31	5.44	33.41	1148	3649.29	3.96	15.03	1549	3500.79	3.5	12.79	314	597.11	16.81	433.23	1.74	1.87	130	1.795	1.805	1.815	6646	7585.52	0.77	-1.13
syll009_speaker8_rep02	9	8	m	2	fàng	faŋ324	f	aŋ324	a	ŋ	324	4	0	0	0	0	f	17.82	3229.98	6814	6785.66	0.78	-0.72	2079	2476.95	3.51	16.14	4079	4817.3	1.63	2.17	5418	5560.26	1.1	0.48	420	577.81	16.69	439.5	0.41	0.54	130	0.465	0.475	0.485	9097	6407.1	0.52	-1.08
syll009_speaker8_rep03	9	8	m	3	fàng	faŋ324	f	aŋ324	a	ŋ	324	4	0	0	0	0	f	11.49	2239.45	5185	6418.52	1.05	-0.34	1423	3106.09	3.43	12.62	6210	6254.37	0.76	-0.81	3547	4283.19	1.91	3.52	449	507.75	14.17	405.11	0.31	0.43	120	0.36	0.37	0.38	7989	6518	0.44	-1.19
syll009_speaker8_rep04	9	8	m	4	fàng	faŋ324	f	aŋ324	a	ŋ	324	4	0	0	0	0	f	16.21	1593.46	5519	5576.31	0.83	-0.56	713	2198.73	5.32	32.09	4483	5744.16	1.11	-0.14	4240	4926.02	1.17	0.09	459	606.03	15.77	395.4	0.34	0.46	120	0.39	0.4	0.41	6015	5569.97	0.73	-0.71
syll009_speaker8_rep05	9	8	m	5	fàng	faŋ324	f	aŋ324	a	ŋ	324	4	0	0	0	0	f	28.14	8570.21	6374	4085.93	0.1	-0.25	3049	4753.57	2.11	3.36	7320	4711.04	0.37	0.29	6158	4094.66	0.28	-0.48	406	467.1	15.3	471.08	0.36	0.47	110	0.405	0.415	0.425	6846	3853.23	0.08	0.12
syll009_speaker8_rep06	9	8	m	6	fàng	faŋ324	f	aŋ324	a	ŋ	324	4	0	0	0	0	f	19.34	2583.98	5838	5794	0.74	-0.73	5551	6726.21	1.11	-0.16	9781	6745.94	0.22	-1.27	5293	5869.89	0.89	-0.73	498	347.16	6.75	252.19	0.41	0.53	120	0.46	0.47	0.48	6504	5769.51	0.6	-0.89
syll009_speaker8_rep07	9	8	m	7	fàng	faŋ324	f	aŋ324	a	ŋ	324	4	0	0	0	0	f	16.25	1593.46	5359	5505.46	1.16	0.3	1656	4072.16	3.12	8.78	5440	6302.86	1.03	-0.4	2796	3648.03	2.01	3.9	436	357.38	7	239.41	0.32	0.43	110	0.365	0.375	0.385	5875	5508.18	1.08	0.08
syll009_speaker8_rep08	9	8	m	8	fàng	faŋ324	f	aŋ324	a	ŋ	324	4	0	0	0	0	f	13.48	1421.19	6577	6637.68	0.65	-1.09	3732	5553.44	1.56	1.07	9420	6873.52	-0.02	-1.55	2593	4163.13	2.32	5.03	424	401.64	10.6	356.43	0.44	0.55	110	0.485	0.495	0.505	8151	6494.3	0.36	-1.34
syll009_speaker8_rep09	9	8	m	9	fàng	faŋ324	f	aŋ324	a	ŋ	324	4	0	0	0	0	f	18.41	1722.66	3110	4004.1	2.31	4.91	2007	3447.13	2.71	7.72	4208	5088.04	1.24	0.49	2457	3195.75	2.64	7.52	420	692.01	14.25	317.18	0.38	0.49	110	0.425	0.435	0.445	3343	4066.61	2.23	4.46
syll009_speaker8_rep10	9	8	m	10	fàng	faŋ324	f	aŋ324	a	ŋ	324	4	0	0	0	0	f	18.74	2497.85	5191	4942.8	1.32	0.86	2920	4130.05	1.98	3.48	6889	5711.69	0.66	-0.8	3411	3877.09	1.92	3.48	408	1167.34	10.42	133.31	0.31	0.42	110	0.355	0.365	0.375	5458	4931.36	1.29	0.75
syll009_speaker9_rep01	9	9	m	1	fàng	faŋ324	f	aŋ324	a	ŋ	324	4	0	0	0	0	f	12.14	8613.28	6074	5122.61	0.3	-0.83	1201	2971.62	2.82	7.75	1040	2963.31	3.06	8.4	6410	5366.28	0.16	-1.03	6453	5003.21	0.27	-0.6	0.52	0.67	150	0.585	0.595	0.605	8560	4011.59	0.17	0.21
syll009_speaker9_rep02	9	9	m	2	fàng	faŋ324	f	aŋ324	a	ŋ	324	4	0	0	0	0	f	12.43	12704.59	8881	5113.62	-0.13	-0.82	738	2199.54	5.23	31.8	6635	4962.69	0.05	-0.87	7765	5904.4	0.29	-1.19	374	555.92	16.32	405	0.44	0.6	160	0.51	0.52	0.53	9699	4549.18	-0.07	-0.65
syll009_speaker9_rep03	9	9	m	3	fàng	faŋ324	f	aŋ324	a	ŋ	324	4	0	0	0	0	f	6.09	7321.29	4594	5391.53	1.02	0.04	658	2262.34	5.15	29.66	3536	5229.88	1.41	0.82	6374	5073.81	0.62	-0.28	1580	3148.74	3.2	11.17	0.48	0.6	120	0.53	0.54	0.55	7704	5034.64	0.52	-0.42
syll009_speaker9_rep04	9	9	m	4	fàng	faŋ324	f	aŋ324	a	ŋ	324	4	0	0	0	0	f	10.34	1679.59	6016	5024.97	0.9	0.21	2571	4699.35	2.21	4.13	4219	5306.62	1.31	0.86	6055	4805.28	0.95	0.38	3958	3988.56	1.58	2.59	0.58	0.69	110	0.625	0.635	0.645	6820	4824.72	0.91	0.21
syll009_speaker9_rep05	9	9	m	5	fàng	faŋ324	f	aŋ324	a	ŋ	324	4	0	0	0	0	f	8.86	16408.3	10516	7085.28	-0.35	-1.51	1119	3344.45	3.69	13.57	5637	7252.83	0.71	-1.31	5463	5502.55	1.14	0.33	262	661.78	14.04	263.11	0.62	0.73	110	0.665	0.675	0.685	12568	5872.26	-0.72	-0.91
syll009_speaker9_rep06	9	9	m	6	fàng	faŋ324	f	aŋ324	a	ŋ	324	4	0	0	0	0	f	8.87	7278.22	6624	6382.57	0.76	-0.62	1363	3233.77	3.19	10.88	6156	6582.81	0.85	-0.65	4749	5251.51	1.23	0.78	447	811.55	11.58	192.37	0.47	0.59	120	0.52	0.53	0.54	8396	6081.91	0.55	-0.86
syll009_speaker9_rep07	9	9	m	7	fàng	faŋ324	f	aŋ324	a	ŋ	324	4	0	0	0	0	f	9.45	14944.04	8379	6442.6	-0.11	-1.49	1852	4313.49	2.74	6.72	3545	5839.52	1.37	0.28	8413	6359.09	-0.02	-1.35	1398	2892.28	3.29	12.44	0.59	0.71	120	0.64	0.65	0.66	11217	4907.06	-0.6	-0.5
syll009_speaker9_rep08	9	9	m	8	fàng	faŋ324	f	aŋ324	a	ŋ	324	4	0	0	0	0	f	5.84	8397.95	6776	5594.31	0.65	-0.43	622	2186.67	5.65	37.18	4923	6007.24	0.76	-1	5788	5055.68	0.87	0.09	255	621.35	14.45	290.89	0.6	0.72	120	0.65	0.66	0.67	7442	5440.36	0.58	-0.44
syll009_speaker9_rep09	9	9	m	9	fàng	faŋ324	f	aŋ324	a	ŋ	324	4	0	0	0	0	f	7.87	1722.66	3267	4697.44	1.6	1.92	869	2512.39	4.62	24.38	3202	4662.69	1.68	2.29	3135	4466.22	1.78	2.64	434	1426.34	7.31	65.58	0.5	0.6	100	0.54	0.55	0.56	6420	4886.18	0.9	0.19
syll009_speaker9_rep10	9	9	m	10	fàng	faŋ324	f	aŋ324	a	ŋ	324	4	0	0	0	0	f	13.2	1248.93	4077	5711.52	1.35	0.72	2021	2928.07	2.68	8.89	4609	4947.67	1.34	1.41	6938	5451.46	0.81	-0.03	383	1026.78	10.78	143.62	0.52	0.65	130	0.575	0.585	0.595	8097	5739.81	0.56	-0.71
syll010_speaker10_rep01	10	10	f	1	huáng	faŋ31	f	aŋ31	a	ŋ	31	2	0	0	0	0	xw	15.6	1464.26	5299	3972.94	0.83	0.28	3704	4181.83	1.31	0.86	7202	4069.71	0.35	-0.02	3772	3438.03	1.5	2.17	373	929.88	12.73	207.68	1.32	1.42	100	1.36	1.37	1.38	5352	3958.14	0.83	0.29
syll010_speaker10_rep02	10	10	f	2	huáng	faŋ31	f	aŋ31	a	ŋ	31	2	0	0	0	0	xw	9.5	10163.67	9874	5086.3	-0.07	-0.67	5015	5392.64	0.99	-0.2	6965	6202.21	0.42	-1.34	6648	5642.81	0.78	-0.38	481	1397.47	7.63	75.86	0.42	0.54	120	0.47	0.48	0.49	10179	4857.52	-0.01	-0.65
syll010_speaker10_rep03	10	10	f	3	huáng	faŋ31	f	aŋ31	a	ŋ	31	2	0	0	0	0	xw	19.73	9948.34	8273	4389.37	0.12	-0.43	4249	3495.09	1.09	1.17	6669	3990.86	0.45	-0.14	6288	4512.96	0.36	-0.8	348	979.67	12.63	197.02	0.36	0.55	190	0.445	0.455	0.465	8371	4322.61	0.14	-0.41
syll010_speaker10_rep04	10	10	f	4	huáng	faŋ31	f	aŋ31	a	ŋ	31	2	0	0	0	0	xw	20.13	14857.91	11618	3627.15	-0.68	0.72	1486	3439.76	3.11	10.19	8067	6042.46	0.29	-1.01	9628	6582.99	-0.12	-1.53	800	2157.6	5.23	30.45	0.44	0.6	160	0.51	0.52	0.53	11753	3425.85	-0.49	0.3
syll010_speaker10_rep05	10	10	f	5	huáng	faŋ31	f	aŋ31	a	ŋ	31	2	0	0	0	0	xw	8.79	1593.46	7268	5197.78	0.28	-0.87	1364	2355.35	3.29	15.31	2038	3160.78	1.96	4.09	5396	4187.8	0.62	-0.09	398	1026.95	8.81	102.13	0.67	0.87	200	0.76	0.77	0.78	8438	4648.11	0.29	-0.75
syll010_speaker10_rep06	10	10	f	6	huáng	faŋ31	f	aŋ31	a	ŋ	31	2	0	0	0	0	xw	20.04	14384.18	11009	5492.4	-0.72	-0.73	2331	3637.61	2.14	4.84	8849	7076.52	-0.002	-1.52	9224	6136.9	-0.08	-1.36	640	1386.22	8.17	82.88	0.99	1.12	130	1.045	1.055	1.065	11475	5111.94	-0.78	-0.51
syll010_speaker10_rep07	10	10	f	7	huáng	faŋ31	f	aŋ31	a	ŋ	31	2	0	0	0	0	xw	9.78	7149.02	5154	5009.88	0.68	-0.52	1313	2846.58	3.04	10.38	2002	3917.91	2.26	4.33	4451	3853.35	1.1	0.62	404	1175.09	8.43	88.05	0.42	0.55	130	0.475	0.485	0.495	7420	4405.63	0.46	-0.44
syll010_speaker10_rep08	10	10	f	8	huáng	faŋ31	f	aŋ31	a	ŋ	31	2	0	0	0	0	xw	14.99	15503.91	10591	6175.01	-0.47	-1.12	4404	3812.32	0.79	0.88	7992	5336.22	0.37	-0.81	8407	4989.54	0.28	-0.36	1188	2737.75	3.99	17.49	0.39	0.54	150	0.455	0.465	0.475	12007	5130.32	-0.61	-0.71
syll010_speaker10_rep09	10	10	f	9	huáng	faŋ31	f	aŋ31	a	ŋ	31	2	0	0	0	0	xw	18.97	9905.27	7835	4778.44	0.47	-0.23	4237	3932.86	1.07	0.55	7333	4835.06	0.22	-0.8	2162	3731.38	1.93	3.14	393	737.47	13.91	264.62	0.51	0.74	230	0.615	0.625	0.635	7989	4699.69	0.49	-0.19
syll010_speaker10_rep10	10	10	f	10	huáng	faŋ31	f	aŋ31	a	ŋ	31	2	0	0	0	0	xw	18.24	10938.87	11025	3489.55	-1.12	2.06	981	2257.98	4.16	21.77	6780	5438.14	-0.003	-1.43	4000	4064.77	1.35	1.34	409	1154.27	10.82	144.95	0.33	0.46	130	0.385	0.395	0.405	11164	3287.61	-1.02	2.15
syll010_speaker1_rep01	10	1	m	1	huáng	faŋ31	f	aŋ31	a	ŋ	31	2	0	0	0	0	xw	12.54	1033.59	595	1102.37	7.31	80.82	652	1497.79	6.15	49.98	611	956.93	8.84	116.61	516	989.3	8.04	98.44	324	922.93	12.96	214.42	1.46	1.53	70	1.485	1.495	1.505	920	1361.49	6.05	53.55
syll010_speaker1_rep02	10	1	m	2	huáng	faŋ31	f	aŋ31	a	ŋ	31	2	0	0	0	0	xw	4.81	1033.59	1069	2045.65	4.51	23.7	846	1480.48	6.14	47.03	449	1172.17	10.15	129.51	846	1480.48	6.14	47.03	449	1172.17	10.15	129.51	1.42	1.48	60	1.44	1.45	1.46	1391	2272.51	3.99	17.99
syll010_speaker1_rep03	10	1	m	3	huáng	faŋ31	f	aŋ31	a	ŋ	31	2	0	0	0	0	xw	5.99	1033.59	804	1219.09	6.91	70.73	602	772.09	11.9	193.36	804	1219.09	6.91	70.73	804	1219.09	6.91	70.73	595	1379.8	8.75	95.61	1.2	1.28	80	1.23	1.24	1.25	920	1296.6	6.58	63.11
syll010_speaker1_rep04	10	1	m	4	huáng	faŋ31	f	aŋ31	a	ŋ	31	2	0	0	0	0	xw	5.87	1076.66	894	1789.86	5.4	35.67	1493	2862.22	3.16	10.24	158	335.47	29.39	1168.98	1493	2862.22	3.16	10.24	158	335.47	29.39	1168.98	1.49	1.55	60	1.51	1.52	1.53	1300	2124.28	4.46	23.65
syll010_speaker1_rep05	10	1	m	5	huáng	faŋ31	f	aŋ31	a	ŋ	31	2	0	0	0	0	xw	13.71	8311.82	5508	3898.2	0.4	0.03	2184	3318.2	2.07	4.1	3981	3891.22	0.89	0.1	2594	4199.64	1.8	2.65	331	328.26	16.98	724.5	1.84	2	160	1.91	1.92	1.93	6152	3610.58	0.43	0.47
syll010_speaker1_rep06	10	1	m	6	huáng	faŋ31	f	aŋ31	a	ŋ	31	2	0	0	0	0	xw	13.17	1335.06	4606	4686.98	1.08	0.17	2847	4341.45	1.79	2.24	3471	4256.8	1.6	1.78	3070	4100.5	1.85	2.88	365	1088.29	10.75	145.68	1.12	1.23	110	1.165	1.175	1.185	4951	4690.06	1.01	0.01
syll010_speaker1_rep07	10	1	m	7	huáng	faŋ31	f	aŋ31	a	ŋ	31	2	0	0	0	0	xw	18.79	7967.29	6877	4537.15	0.36	-0.32	4567	4372.51	0.9	-0.003	6340	4682.37	0.44	-0.47	5568	5216.67	0.78	-0.29	511	1472.59	7.72	72.88	1.24	1.35	110	1.285	1.295	1.305	7097	4441.42	0.36	-0.25
syll010_speaker1_rep08	10	1	m	8	huáng	faŋ31	f	aŋ31	a	ŋ	31	2	0	0	0	0	xw	15.51	7665.82	5802	4736.02	0.69	-0.46	2262	3576.28	2.22	4.64	4847	4311.99	0.92	-0.1	3591	4307.01	1.55	1.97	377	1022.16	12.07	179.88	0.99	1.12	130	1.045	1.055	1.065	6155	4657.15	0.65	-0.48
syll010_speaker1_rep09	10	1	m	9	huáng	faŋ31	f	aŋ31	a	ŋ	31	2	0	0	0	0	xw	16.42	1076.66	6255	4478.54	0.44	-0.33	3871	4169.28	1.07	0.33	5805	4292.43	0.52	-0.36	4532	4276.8	1	0.55	317	952.51	13.29	215.53	1.33	1.45	120	1.38	1.39	1.4	6536	4381.57	0.42	-0.25
syll010_speaker1_rep10	10	1	m	10	huáng	faŋ31	f	aŋ31	a	ŋ	31	2	0	0	0	0	xw	16.6	1507.32	6738	4259.44	0.11	-0.81	3807	4195.77	0.99	-0.05	5108	4122.54	0.65	-0.52	3931	4331.17	1.17	0.45	237	295.67	16.13	601.96	0.57	0.71	140	0.63	0.64	0.65	7101	4071.45	0.11	-0.72
syll010_speaker2_rep01	10	2	f	1	huáng	faŋ31	f	aŋ31	a	ŋ	31	2	0	0	0	0	xw	17.17	1119.73	879	933.55	8.56	99.8	621	1003.94	11.24	173.07	833	743.21	10.87	207.25	816	930.85	9.34	134.08	503	332.12	12.34	533.1	0.84	1.07	230	0.945	0.955	0.965	933	941.62	8.79	101.14
syll010_speaker2_rep02	10	2	f	2	huáng	faŋ31	f	aŋ31	a	ŋ	31	2	0	0	0	0	xw	9.35	3875.98	1328	1815.23	3.95	23.09	464	1252.99	8.39	95.03	761	1802.71	6.79	56.42	890	972.45	6.71	74.38	446	343.5	7.34	193.28	1.31	1.52	210	1.405	1.415	1.425	1478	1863.46	3.88	21.97
syll010_speaker2_rep03	10	2	f	3	huáng	faŋ31	f	aŋ31	a	ŋ	31	2	0	0	0	0	xw	15.07	1205.86	633	1093.27	9.46	131.54	200	1104.97	11.59	164.8	167	824.2	13.95	260.17	847	619.92	10.42	244.16	462	387.26	7.76	246.39	1.04	1.22	180	1.12	1.13	1.14	1051	1267.69	9.38	110.71
syll010_speaker2_rep04	10	2	f	4	huáng	faŋ31	f	aŋ31	a	ŋ	31	2	0	0	0	0	xw	7.45	1033.59	926	1627.74	6.73	57.2	944	915	13.53	244.22	1019	769.3	15.96	341.26	451	971.12	11.97	183.67	438	360.09	10.47	376.02	0.64	0.88	240	0.75	0.76	0.77	1160	1771.03	6.32	48.49
syll010_speaker2_rep05	10	2	f	5	huáng	faŋ31	f	aŋ31	a	ŋ	31	2	0	0	0	0	xw	16.27	1205.86	787	519.7	17.17	487.81	668	1517.02	8.44	84.52	756	755.01	13.23	260.56	878	611.86	17.16	411.52	413	868.58	13.55	223.62	0.45	0.64	190	0.535	0.545	0.555	831	511.34	19.23	552.72
syll010_speaker2_rep06	10	2	f	6	huáng	faŋ31	f	aŋ31	a	ŋ	31	2	0	0	0	0	xw	19.54	3789.84	1839	1979.04	2.64	11.08	763	2254.61	6.02	40.71	878	1766.85	4.39	32.81	1567	2008.5	2.59	9.11	502	770.78	14.15	269.82	1.1	1.35	250	1.215	1.225	1.235	1890	1985.15	2.63	11.02
syll010_speaker2_rep07	10	2	f	7	huáng	faŋ31	f	aŋ31	a	ŋ	31	2	0	0	0	0	xw	12.22	3962.11	1957	2410.72	2.08	6.35	773	1245.18	11.37	151.08	652	1164.26	10.28	135.91	2155	2159.65	1.7	5.93	584	412.87	12.81	448.1	0.46	0.63	170	0.535	0.545	0.555	2329	2485.48	1.92	5.63
syll010_speaker2_rep08	10	2	f	8	huáng	faŋ31	f	aŋ31	a	ŋ	31	2	0	0	0	0	xw	20.22	1248.93	676	532.95	13.82	310.82	409	1371.11	9.2	101.32	566	1132.48	8.63	104.7	440	657.12	16.14	375.04	581	502.05	17.5	538.35	0.42	0.61	190	0.505	0.515	0.525	777	521.51	17.17	390.28
syll010_speaker2_rep09	10	2	f	9	huáng	faŋ31	f	aŋ31	a	ŋ	31	2	0	0	0	0	xw	11.57	1119.73	717	917.65	9.78	138.31	687	1780.53	6.92	56.73	625	1039.8	7.74	99.52	478	358.79	23.02	1000.65	544	309.52	17.67	871.54	0.6	0.9	300	0.74	0.75	0.76	866	970.37	9.95	132.2
syll010_speaker2_rep10	10	2	f	10	huáng	faŋ31	f	aŋ31	a	ŋ	31	2	0	0	0	0	xw	13.28	1205.86	915	1013.62	9.56	130.02	267	1005.63	12.6	194.9	569	1453.48	8.36	86.15	1263	1372.57	2.68	12.99	403	355.37	11.89	403.3	0.59	0.77	180	0.67	0.68	0.69	967	1026.83	9.7	129.88
syll010_speaker3_rep01	10	3	m	1	huáng	faŋ31	f	aŋ31	a	ŋ	31	2	0	0	0	0	xw	12.75	8053.42	8926	4883.84	0.65	0.15	2075	3247.9	2.58	7.51	6488	4405.65	0.71	0.97	4646	5215.73	1.01	-0.12	442	342.43	20.4	862.95	0.91	1.05	140	0.97	0.98	0.99	9346	4592.15	0.88	0.19
syll010_speaker3_rep02	10	3	m	2	huáng	faŋ31	f	aŋ31	a	ŋ	31	2	0	0	0	0	xw	8.93	7795.02	6902	3765.13	0.73	1.95	1973	3275.72	1.71	3.18	5539	3345.04	0.36	1.16	7497	4941.33	0.42	-0.41	378	577.01	19.05	474.89	1.36	1.51	150	1.425	1.435	1.445	7280	3498.73	1.05	2.69
syll010_speaker3_rep03	10	3	m	3	huáng	faŋ31	f	aŋ31	a	ŋ	31	2	0	0	0	0	xw	0.85	9302.34	6455	6379.29	0.58	-1.06	7115	5658.64	0.25	-0.94	5752	6048.78	0.69	-0.92	5851	5796.45	0.81	-0.56	857	2174.92	4.79	26.32	1.37	1.47	100	1.41	1.42	1.43	7286	6337.31	0.4	-1.18
syll010_speaker3_rep04	10	3	m	4	huáng	faŋ31	f	aŋ31	a	ŋ	31	2	0	0	0	0	xw	0	0	576	1309.52	8.65	100.76	655	1772.01	6.19	49.5	576	1309.52	8.65	100.76	576	1309.52	8.65	100.76	514	503.62	18.95	580.05	1.29	1.37	80	1.32	1.33	1.34	1256	1862.44	6.33	49.77
syll010_speaker3_rep05	10	3	m	5	huáng	faŋ31	f	aŋ31	a	ŋ	31	2	0	0	0	0	xw	14.02	7235.16	7370	3740.29	1.09	2.27	1964	3305.29	1.7	2.86	3189	3294.96	0.91	0.64	7882	4106.31	0.64	0.9	917	2483.11	4.11	18.55	0.66	0.86	200	0.75	0.76	0.77	7570	3588	1.34	2.61
syll010_speaker3_rep06	10	3	m	6	huáng	faŋ31	f	aŋ31	a	ŋ	31	2	0	0	0	0	xw	9.36	6287.7	7927	4922.48	1.21	0.9	1934	3411.41	3	9.06	3234	2932.12	1.03	1.56	9284	4190.11	0.79	0.74	3956	5076.95	1.31	0.84	1.03	1.19	160	1.1	1.11	1.12	8052	4861.38	1.26	0.93
syll010_speaker3_rep07	10	3	m	7	huáng	faŋ31	f	aŋ31	a	ŋ	31	2	0	0	0	0	xw	7.86	8139.55	8281	3773.25	0.5	2.02	3928	4381.53	0.87	-0.25	7325	4198.87	0.36	0.37	4135	4724.13	1.11	0.2	499	237.16	12.15	668.17	1.1	1.24	140	1.16	1.17	1.18	8482	3591.75	0.72	2.42
syll010_speaker3_rep08	10	3	m	8	huáng	faŋ31	f	aŋ31	a	ŋ	31	2	0	0	0	0	xw	5.39	6201.56	7243	3610.15	1.38	2.01	1299	2752.59	4.4	21.41	1308	2130.17	3.37	15.56	7654	3104.2	1.15	4.03	898	2066.74	5.82	40.26	1.13	1.28	150	1.195	1.205	1.215	7324	3548.93	1.49	2.1
syll010_speaker3_rep09	10	3	m	9	huáng	faŋ31	f	aŋ31	a	ŋ	31	2	0	0	0	0	xw	4.01	8053.42	8263	4322.85	0.18	0.82	3140	4743.45	1.58	2.1	5584	5209.02	0.61	-0.44	9843	4298.63	0.05	0.57	2013	3559.63	2.35	5.01	1.03	1.14	110	1.075	1.085	1.095	9002	3710.42	0.67	1.74
syll010_speaker3_rep10	10	3	m	10	huáng	faŋ31	f	aŋ31	a	ŋ	31	2	0	0	0	0	xw	3.2	9517.68	6483	5311.96	0.35	-0.98	3906	5190.95	1.17	-0.0007	6871	4825.76	-0.15	-1.03	1819	2954.93	2.85	9.2	579	752.72	14.15	288.04	0.56	0.69	130	0.615	0.625	0.635	7373	5062.59	0.21	-0.9
syll010_speaker4_rep01	10	4	f	1	huáng	faŋ31	f	aŋ31	a	ŋ	31	2	0	0	0	0	xw	18.43	3359.18	5097	5570.61	1.48	1.05	1119	2997.61	4.33	21.48	2529	4524.26	2.43	5.42	2363	3553.23	2.79	8.18	422	1190.3	8	74.73	1.81	1.96	150	1.875	1.885	1.895	5970	5602.05	1.36	0.56
syll010_speaker4_rep02	10	4	f	2	huáng	faŋ31	f	aŋ31	a	ŋ	31	2	0	0	0	0	xw	28.55	1593.46	4085	5108.54	1.7	1.75	1350	2801.15	3.99	16.84	2694	4545.59	2.62	5.73	2066	3331.95	2.97	9.2	491	1288.55	7.76	67.16	0.7	0.87	170	0.775	0.785	0.795	4330	5164.46	1.63	1.48
syll010_speaker4_rep03	10	4	f	3	huáng	faŋ31	f	aŋ31	a	ŋ	31	2	0	0	0	0	xw	28.08	1636.52	3936	4772.41	2.13	3.62	2373	3085.19	3.01	11.19	2938	4176.83	2.58	6.36	1479	3053.04	3.42	12.85	417	1124.16	9.35	106.06	1.31	1.49	180	1.39	1.4	1.41	4164	4821.02	2.08	3.31
syll010_speaker4_rep04	10	4	f	4	huáng	faŋ31	f	aŋ31	a	ŋ	31	2	0	0	0	0	xw	32.59	1248.93	4767	5745.44	1.34	0.38	1518	2598.37	4.24	20.75	3130	4237.02	2.21	4.17	4202	4955.19	1.42	0.96	332	702.83	15.12	295.29	1.12	1.32	200	1.21	1.22	1.23	5034	5797.03	1.28	0.18
syll010_speaker4_rep05	10	4	f	5	huáng	faŋ31	f	aŋ31	a	ŋ	31	2	0	0	0	0	xw	27.02	1593.46	5488	5347.11	0.87	-0.59	3500	5235.57	1.99	2.57	3935	4773.19	1.94	2.79	3638	4679.89	1.48	1.17	679	1706.23	6.23	43.7	0.83	0.98	150	0.895	0.905	0.915	5803	5337.5	0.81	-0.7
syll010_speaker4_rep06	10	4	f	6	huáng	faŋ31	f	aŋ31	a	ŋ	31	2	0	0	0	0	xw	26.46	1335.06	3160	3941.21	2.47	5.78	1814	3239.48	3.23	11.4	3105	4520.98	2.64	6.3	1857	2787.75	3.67	14.67	574	1712.73	5.64	32.78	1.71	1.87	160	1.78	1.79	1.8	3356	3987.89	2.42	5.4
syll010_speaker4_rep07	10	4	f	7	huáng	faŋ31	f	aŋ31	a	ŋ	31	2	0	0	0	0	xw	26.48	1593.46	4176	4659.39	1.3	0.76	1123	2148.73	4.22	23.1	3551	5064.11	1.64	1.31	1277	2533.37	3.53	13.68	287	529.74	18.59	443.16	0.35	0.52	170	0.425	0.435	0.445	5065	4694.75	1.11	0.27
syll010_speaker4_rep08	10	4	f	8	huáng	faŋ31	f	aŋ31	a	ŋ	31	2	0	0	0	0	xw	31.87	1808.79	3444	4496.2	1.94	2.59	2665	4132.74	2.33	4.67	3610	4460.92	1.78	2.05	1745	3142.15	2.9	8.68	510	989.24	9.67	129.84	0.81	0.95	140	0.87	0.88	0.89	3827	4593.47	1.82	2.04
syll010_speaker4_rep09	10	4	f	9	huáng	faŋ31	f	aŋ31	a	ŋ	31	2	0	0	0	0	xw	24.25	1550.39	5088	6130.56	1.35	0.35	1358	2360	4.44	24.58	2217	3543.57	2.97	9.23	3388	4429.51	2.02	3.64	406	1076.28	10.22	125.14	0.99	1.13	140	1.05	1.06	1.07	5651	6221.62	1.23	-0.02
syll010_speaker4_rep10	10	4	f	10	huáng	faŋ31	f	aŋ31	a	ŋ	31	2	0	0	0	0	xw	27.32	1808.79	5925	6448.44	0.99	-0.66	2324	4679.45	2.29	3.82	4590	6444.03	1.19	-0.25	2405	4044.59	2.41	5.32	484	1243.52	8.17	76.33	0.57	0.72	150	0.635	0.645	0.655	6338	6480.13	0.9	-0.84
syll010_speaker5_rep01	10	5	m	1	huáng	faŋ31	f	aŋ31	a	ŋ	31	2	0	0	0	0	xw	18.24	11068.07	9518	4619.89	0.14	-0.15	6618	4473.32	0.31	-0.42	8759	4519.76	0.14	-0.19	7040	5031.64	0.55	-0.42	534	555.77	17.22	464.13	0.39	0.54	150	0.455	0.465	0.475	9610	4548.07	0.17	-0.12
syll010_speaker5_rep02	10	5	m	2	huáng	faŋ31	f	aŋ31	a	ŋ	31	2	0	0	0	0	xw	19.82	9087.01	9545	4891.73	0.17	-0.33	7582	4247	-0.04	-0.32	8775	4215.22	-0.04	0.32	7711	4637.41	0.52	-0.14	607	590.24	13.45	295.28	0.48	0.68	200	0.57	0.58	0.59	9656	4812.93	0.2	-0.31
syll010_speaker5_rep03	10	5	m	3	huáng	faŋ31	f	aŋ31	a	ŋ	31	2	0	0	0	0	xw	18.41	8656.35	10076	4806.92	-0.04	-0.46	2288	3789.73	2.16	4.18	8778	4635.11	-0.33	-0.79	2825	4590.07	1.78	2.26	689	616.83	14.31	343.02	0.45	0.64	190	0.535	0.545	0.555	10144	4752.57	-0.02	-0.46
syll010_speaker5_rep04	10	5	m	4	huáng	faŋ31	f	aŋ31	a	ŋ	31	2	0	0	0	0	xw	21.29	3832.91	9798	5054.96	0.18	-0.81	7708	4388.27	0.06	-0.6	10052	3544.22	-0.51	0.9	4384	4995.21	1.08	0.36	581	559.72	16.3	442.46	0.48	0.64	160	0.55	0.56	0.57	9827	5034.55	0.19	-0.82
syll010_speaker5_rep05	10	5	m	5	huáng	faŋ31	f	aŋ31	a	ŋ	31	2	0	0	0	0	xw	16.4	10508.2	8943	4877.58	-0.08	-0.61	6336	5945.27	0.58	-1.09	8799	5525.92	0.007	-1.07	7009	5207.08	0.27	-0.92	658	561.26	14.74	387.34	0.31	0.47	160	0.38	0.39	0.4	9073	4795.62	-0.08	-0.56
syll010_speaker5_rep06	10	5	m	6	huáng	faŋ31	f	aŋ31	a	ŋ	31	2	0	0	0	0	xw	17.58	9776.07	8526	4822.72	0.28	-0.51	5967	5351.89	0.68	-0.74	7671	5501.63	0.24	-1.15	5532	5303.57	0.75	-0.46	552	560.8	16.59	452.23	0.29	0.44	150	0.355	0.365	0.375	8581	4790.09	0.29	-0.5
syll010_speaker5_rep07	10	5	m	7	huáng	faŋ31	f	aŋ31	a	ŋ	31	2	0	0	0	0	xw	16.66	10206.74	9294	4724.32	0.12	-0.43	6091	5253.71	0.67	-0.64	7054	5230.32	0.46	-0.79	1715	3267.23	2.85	8.6	675	530.38	10.47	261.54	0.33	0.53	200	0.42	0.43	0.44	9400	4646.38	0.15	-0.41
syll010_speaker5_rep08	10	5	m	8	huáng	faŋ31	f	aŋ31	a	ŋ	31	2	0	0	0	0	xw	19.06	8871.68	8676	5508.37	0.03	-0.91	5723	5501.42	0.82	-0.7	7515	5709.9	0.5	-1.03	6525	6033.05	0.63	-0.85	591	570.66	17.91	482.91	0.32	0.48	160	0.39	0.4	0.41	8868	5419.94	0.007	-0.87
syll010_speaker5_rep09	10	5	m	9	huáng	faŋ31	f	aŋ31	a	ŋ	31	2	0	0	0	0	xw	24.34	9216.21	9222	4556.03	0.34	-0.26	6987	5507.49	0.4	-0.99	7460	5613.54	0.19	-1.15	829	1974.41	5.65	35.92	560	543.92	17.35	487.35	0.35	0.53	180	0.43	0.44	0.45	9249	4536.02	0.35	-0.25
syll010_speaker5_rep10	10	5	m	10	huáng	faŋ31	f	aŋ31	a	ŋ	31	2	0	0	0	0	xw	18.23	8742.48	8444	4756.27	0.28	-0.37	7319	4732.52	0.27	-0.62	8658	4527.54	0.18	-0.07	5827	4779.42	0.85	0.16	538	541.73	17.59	489.22	0.4	0.54	140	0.46	0.47	0.48	8562	4684.64	0.3	-0.34
syll010_speaker6_rep01	10	6	f	1	huáng	faŋ31	f	aŋ31	a	ŋ	31	2	0	0	0	0	xw	4.79	16968.16	6098	6995.01	0.77	-1	3940	5985.54	1.31	-0.04	7094	7098.95	0.6	-1.18	5370	6353.6	0.85	-0.87	1389	3150.55	3.67	13.4	0.33	0.45	120	0.38	0.39	0.4	7491	7116.26	0.44	-1.37
syll010_speaker6_rep02	10	6	f	2	huáng	faŋ31	f	aŋ31	a	ŋ	31	2	0	0	0	0	xw	12.25	1076.66	3207	4350.28	1.78	2.37	2987	3769.58	2.12	3.96	2473	3688.41	2.44	5.83	3049	3725.59	2.13	4.29	521	438.42	10.24	260.15	0.37	0.44	70	0.395	0.405	0.415	3660	4490.75	1.6	1.7
syll010_speaker6_rep03	10	6	f	3	huáng	faŋ31	f	aŋ31	a	ŋ	31	2	0	0	0	0	xw	12.65	11671	8144	6902.82	0.33	-1.2	3823	4209.31	1.24	0.78	9054	5671.24	0.3	-0.45	8277	6789.75	0.25	-1.26	608	1363.54	8.61	87.8	0.42	0.51	90	0.455	0.465	0.475	8641	6813.06	0.24	-1.2
syll010_speaker6_rep04	10	6	f	4	huáng	faŋ31	f	aŋ31	a	ŋ	31	2	0	0	0	0	xw	20.79	1335.06	1052	1409.23	7	63.32	1786	3196.31	3.47	12.83	1044	1245.19	7.25	73.04	1052	1417.71	7.12	65.09	481	544.77	15.1	363.19	0.36	0.43	70	0.385	0.395	0.405	1094	1431	6.95	61.68
syll010_speaker6_rep05	10	6	f	5	huáng	faŋ31	f	aŋ31	a	ŋ	31	2	0	0	0	0	xw	15.98	11240.33	6587	5084.06	0.18	-0.99	3881	3875.02	0.46	-1.06	4078	4778.73	1.06	0.22	4397	5707.87	1.27	0.18	947	1639.38	7.01	56.57	0.47	0.59	120	0.52	0.53	0.54	7351	4836.85	0.04	-0.81
syll010_speaker6_rep06	10	6	f	6	huáng	faŋ31	f	aŋ31	a	ŋ	31	2	0	0	0	0	xw	13.88	12144.73	8629	5775.05	-0.22	-1.23	3823	4697.32	1.03	-0.43	8629	5775.05	-0.22	-1.23	8629	5775.05	-0.22	-1.23	900	1904.7	5.39	31.25	0.4	0.48	80	0.43	0.44	0.45	9644	5258.52	-0.41	-0.84
syll010_speaker6_rep07	10	6	f	7	huáng	faŋ31	f	aŋ31	a	ŋ	31	2	0	0	0	0	xw	12.51	11671	10130	5231.46	-0.54	-0.41	4304	5012.67	1.17	1.01	4379	4762.88	0.96	-0.03	5612	6022.95	0.75	-0.84	569	744.11	13.63	253.99	0.42	0.53	110	0.465	0.475	0.485	10963	4532.98	-0.55	0.15
syll010_speaker6_rep08	10	6	f	8	huáng	faŋ31	f	aŋ31	a	ŋ	31	2	0	0	0	0	xw	10.89	1507.32	1529	3169.6	3.37	11.93	2606	4209.65	2.43	5.03	322	654.85	15.88	339.93	2606	4209.65	2.43	5.03	322	654.85	15.88	339.93	0.41	0.47	60	0.43	0.44	0.45	2682	3870.26	2.44	5.56
syll010_speaker6_rep09	10	6	f	9	huáng	faŋ31	f	aŋ31	a	ŋ	31	2	0	0	0	0	xw	12.26	2153.32	3459	6190.38	1.75	1.46	4866	5993.74	0.92	-0.54	3238	6017.77	1.8	1.61	2436	5060.83	2.39	4.44	493	1004.33	12.57	194.91	0.35	0.45	100	0.39	0.4	0.41	7455	7494.84	0.55	-1.38
syll010_speaker6_rep10	10	6	f	10	huáng	faŋ31	f	aŋ31	a	ŋ	31	2	0	0	0	0	xw	18.7	1119.73	1043	1929.04	5.63	36.94	2468	4255.19	2.88	7.53	1043	1929.04	5.63	36.94	1043	1929.04	5.63	36.94	382	610.46	17.56	425.66	0.41	0.49	80	0.44	0.45	0.46	1239	2075.38	5.23	31.21
syll010_speaker7_rep01	10	7	f	1	huáng	faŋ31	f	aŋ31	a	ŋ	31	2	0	0	0	0	xw	13.85	1119.73	863	1413.36	6	50.79	313	1110.45	12.66	189.71	565	1012.55	10.28	149.44	838	1040.68	7.68	89.66	514	815.26	14.02	267.21	2.48	2.63	150	2.545	2.555	2.565	1127	1576.37	5.47	40.91
syll010_speaker7_rep02	10	7	f	2	huáng	faŋ31	f	aŋ31	a	ŋ	31	2	0	0	0	0	xw	14.05	2928.52	4856	4893.59	1.28	0.72	1791	3165.45	2.91	9.56	3550	4220.06	1.81	2.8	3726	4083.55	1.62	2.32	332	732.87	12.88	225.77	1.69	1.84	150	1.755	1.765	1.775	5361	4881.94	1.22	0.49
syll010_speaker7_rep03	10	7	f	3	huáng	faŋ31	f	aŋ31	a	ŋ	31	2	0	0	0	0	xw	0.75	1291.99	981	2657.11	4.94	26.73	1078	3259.39	4.03	16.82	454	1405.83	9.58	106.26	1335	3476.31	3.81	14.93	318	205.96	29.5	1985.34	1.06	1.13	70	1.085	1.095	1.105	2768	4265.49	2.55	6.12
syll010_speaker7_rep04	10	7	f	4	huáng	faŋ31	f	aŋ31	a	ŋ	31	2	0	0	0	0	xw	14.69	1248.93	3790	5202.31	1.52	0.96	7737	6631.75	0.35	-1.18	8044	6080.16	-0.11	-1.46	354	513.38	20.81	590.97	469	621.58	18.48	471.43	1	1.12	120	1.05	1.06	1.07	4398	5383.13	1.31	0.33
syll010_speaker7_rep05	10	7	f	5	huáng	faŋ31	f	aŋ31	a	ŋ	31	2	0	0	0	0	xw	10.94	1119.73	3462	4349.16	1.92	2.97	2585	3781.73	2.8	7.46	3706	4489.65	1.8	2.43	2996	3928.2	2.19	4.46	342	274.24	20.66	946.67	1.02	1.11	90	1.055	1.065	1.075	3923	4447.99	1.79	2.36
syll010_speaker7_rep06	10	7	f	6	huáng	faŋ31	f	aŋ31	a	ŋ	31	2	0	0	0	0	xw	11.32	1765.72	1744	2839.83	3.25	12.73	1366	3194.57	3.6	13.94	1910	3171.37	3.06	10.79	1518	2767.25	3.58	15.25	370	898.22	13.6	233.87	1.19	1.29	100	1.23	1.24	1.25	2867	3207.09	2.76	8.45
syll010_speaker7_rep07	10	7	f	7	huáng	faŋ31	f	aŋ31	a	ŋ	31	2	0	0	0	0	xw	7.12	1119.73	550	1230.62	9.99	134.93	550	1130.78	10.98	167.26	626	1297.27	9.5	122.93	489	1282.68	9.56	119.44	320	209.11	10.07	658.55	0.87	0.97	100	0.91	0.92	0.93	1154	1646.99	8.17	80.04
syll010_speaker7_rep08	10	7	f	8	huáng	faŋ31	f	aŋ31	a	ŋ	31	2	0	0	0	0	xw	14.66	1119.73	930	824.57	10.79	185.57	315	768.14	12.35	243.73	672	898.24	8.95	144.83	685	861.92	8.75	146.13	374	657.46	17.44	417.36	0.84	0.97	130	0.895	0.905	0.915	1019	815.51	12.1	209.01
syll010_speaker7_rep09	10	7	f	9	huáng	faŋ31	f	aŋ31	a	ŋ	31	2	0	0	0	0	xw	7.86	1033.59	976	1483.92	7.68	81.11	308	1154.6	12.2	181.07	395	1103.7	11.45	173.61	440	1180.74	11.04	154.92	372	248.67	16.64	1037.26	0.69	0.83	140	0.75	0.76	0.77	1200	1594.23	7.45	72.46
syll010_speaker7_rep10	10	7	f	10	huáng	faŋ31	f	aŋ31	a	ŋ	31	2	0	0	0	0	xw	12.88	1550.39	1931	2894.81	2.74	9.38	1889	2371.49	2.96	13.17	2549	3015.51	2.54	8.06	1179	1682.11	4.2	27.01	389	449.94	19.34	657.72	1.04	1.16	120	1.09	1.1	1.11	3185	3166.79	2.38	6.58
syll010_speaker8_rep01	10	8	m	1	huáng	faŋ31	f	aŋ31	a	ŋ	31	2	0	0	0	0	xw	15.33	1851.86	6409	6358.11	0.87	-0.63	293	1262.03	8.81	97.4	2131	4203.63	2.59	5.68	1850	2735.33	2.94	10.09	418	327.86	6.24	238.01	0.81	0.98	170	0.885	0.895	0.905	7222	6316.81	0.75	-0.87
syll010_speaker8_rep02	10	8	m	2	huáng	faŋ31	f	aŋ31	a	ŋ	31	2	0	0	0	0	xw	19.19	3057.71	8377	6885.99	0.36	-1.45	1411	2630.79	3.71	16.86	6452	6698.84	0.81	-0.84	1842	3575.41	3.43	12.2	478	492.43	18.89	604.42	0.37	0.51	140	0.43	0.44	0.45	8804	6794.12	0.3	-1.5
syll010_speaker8_rep03	10	8	m	3	huáng	faŋ31	f	aŋ31	a	ŋ	31	2	0	0	0	0	xw	21.08	1378.13	9481	7152.03	0.02	-1.63	2070	3841.92	2.76	7.36	4471	5411.4	1.45	1.01	2187	2923.48	3.05	11.37	463	455.37	16.92	575.15	0.41	0.56	150	0.475	0.485	0.495	10246	6896.94	-0.1	-1.6
syll010_speaker8_rep04	10	8	m	4	huáng	faŋ31	f	aŋ31	a	ŋ	31	2	0	0	0	0	xw	20.17	1378.13	3079	4385.19	2.4	5.36	910	2485.66	4.54	23.32	2168	4141.41	2.7	6.73	1706	2385.68	3.63	17.51	438	319.94	4.88	182.42	0.32	0.47	150	0.385	0.395	0.405	3671	4573.11	2.2	4.19
syll010_speaker8_rep05	10	8	m	5	huáng	faŋ31	f	aŋ31	a	ŋ	31	2	0	0	0	0	xw	18.73	2497.85	5845	5681.71	0.95	-0.13	3239	5225.76	1.95	2.55	6057	6528.95	0.93	-0.65	2946	3742.89	1.3	1.25	408	530.57	16	458.06	0.35	0.51	160	0.42	0.43	0.44	6384	5658.25	0.86	-0.28
syll010_speaker8_rep06	10	8	m	6	huáng	faŋ31	f	aŋ31	a	ŋ	31	2	0	0	0	0	xw	15.39	9862.21	7757	6428.81	0.52	-1	1116	2615.07	4.16	19.03	4774	6081.93	1.15	-0.19	1497	3544.97	3.9	16.13	503	306.75	8.98	424.68	0.39	0.54	150	0.455	0.465	0.475	8555	6242.69	0.43	-1.07
syll010_speaker8_rep07	10	8	m	7	huáng	faŋ31	f	aŋ31	a	ŋ	31	2	0	0	0	0	xw	14.03	1808.79	5580	5864.7	1.02	-0.31	1484	2356.12	3.85	19.58	5208	6376.05	1.06	-0.39	1097	1888.89	4.49	27.9	438	327.14	3.94	124.27	0.36	0.51	150	0.425	0.435	0.445	6383	5865.11	0.87	-0.61
syll010_speaker8_rep08	10	8	m	8	huáng	faŋ31	f	aŋ31	a	ŋ	31	2	0	0	0	0	xw	17.73	2928.52	3398	5295.74	1.88	2.59	4841	5996.13	1.14	-0.23	7886	6444.8	0.41	-1.26	304	1020.12	9.27	109.09	528	371.42	14.82	613.21	0.3	0.44	140	0.36	0.37	0.38	6033	5899.24	1.16	0.14
syll010_speaker8_rep09	10	8	m	9	huáng	faŋ31	f	aŋ31	a	ŋ	31	2	0	0	0	0	xw	19.3	1464.26	3587	4394.09	2.1	3.99	1958	3460.64	2.66	7.14	3832	4721.88	1.84	2.46	950	1812.83	5.76	42.65	502	404.12	12.66	465.17	0.36	0.5	140	0.42	0.43	0.44	3930	4471.82	2.01	3.49
syll010_speaker8_rep10	10	8	m	10	huáng	faŋ31	f	aŋ31	a	ŋ	31	2	0	0	0	0	xw	10.99	1119.73	5679	5890.14	1.09	-0.1	2142	3495.55	2.8	7.91	4034	5359.01	1.56	1.1	1795	2735.96	3.24	12.53	456	452.77	17.13	568.53	0.37	0.5	130	0.425	0.435	0.445	6047	5903.02	1.02	-0.26
syll010_speaker9_rep01	10	9	m	1	huáng	faŋ31	f	aŋ31	a	ŋ	31	2	0	0	0	0	xw	12.22	12790.72	5901	5789.43	0.31	-1.31	1362	3309.51	2.82	7.42	5748	5319.29	0.3	-1.35	6453	5322.12	0.45	-0.67	485	273.89	9.43	417.84	0.53	0.76	230	0.635	0.645	0.655	10385	3588.98	-0.11	0.49
syll010_speaker9_rep02	10	9	m	2	huáng	faŋ31	f	aŋ31	a	ŋ	31	2	0	0	0	0	xw	18.81	7149.02	7866	4993.11	0.14	-0.78	1643	2793.94	3.41	13.8	5852	5933.46	0.55	-1.19	6411	4954.24	0.51	-0.6	523	575.33	19.48	524.71	0.52	0.69	170	0.595	0.605	0.615	8308	4765.13	0.14	-0.68
syll010_speaker9_rep03	10	9	m	3	huáng	faŋ31	f	aŋ31	a	ŋ	31	2	0	0	0	0	xw	15.71	7278.22	7358	5192.17	0.43	-0.48	1470	3714.06	2.85	7.43	7584	5424.47	0.25	-1.03	7185	4769.47	0.5	-0.22	405	1394.69	7.38	64.43	0.58	0.7	120	0.63	0.64	0.65	8172	4839.64	0.45	-0.33
syll010_speaker9_rep04	10	9	m	4	huáng	faŋ31	f	aŋ31	a	ŋ	31	2	0	0	0	0	xw	10.44	6158.5	5822	5564.65	1	0.15	1641	3053.34	3.23	12.16	3579	5040.49	1.78	2.3	487	1486.71	6.91	59.48	440	367.88	21.32	854.84	0.48	0.64	160	0.55	0.56	0.57	7162	5358.16	0.9	-0.06
syll010_speaker9_rep05	10	9	m	5	huáng	faŋ31	f	aŋ31	a	ŋ	31	2	0	0	0	0	xw	7.08	1507.32	6942	6612.02	0.55	-1.1	3125	4738.21	1.85	2.84	5950	6367.52	0.87	-0.59	6438	6098.01	0.86	-0.42	502	1335	8.96	99.25	0.6	0.72	120	0.65	0.66	0.67	9178	6130.05	0.23	-1.26
syll010_speaker9_rep06	10	9	m	6	huáng	faŋ31	f	aŋ31	a	ŋ	31	2	0	0	0	0	xw	6.76	8268.75	8423	6598.3	0.25	-1.22	3176	4653.74	1.73	2.35	6381	6241.62	0.78	-0.61	6422	5446.43	0.71	-0.34	390	840.92	13.17	224.54	0.58	0.72	140	0.64	0.65	0.66	10121	5936.28	0.1	-1.15
syll010_speaker9_rep07	10	9	m	7	huáng	faŋ31	f	aŋ31	a	ŋ	31	2	0	0	0	0	xw	18.46	10766.6	11026	4878.63	-0.22	-0.29	6853	5540.45	0.29	-0.97	10418	4972.68	-0.31	-0.24	9165	5274.46	-0.05	-0.74	323	990.85	12.23	183.2	0.46	0.59	130	0.515	0.525	0.535	11273	4642.94	-0.12	-0.32
syll010_speaker9_rep08	10	9	m	8	huáng	faŋ31	f	aŋ31	a	ŋ	31	2	0	0	0	0	xw	12.09	6072.36	5435	5349.48	0.88	-0.14	2543	4804.2	1.83	1.97	4246	5181.63	1.01	0.04	3560	4433.69	1.71	2.45	485	375.13	21.45	869.91	0.53	0.65	120	0.58	0.59	0.6	6778	5171.17	0.7	-0.33
syll010_speaker9_rep09	10	9	m	9	huáng	faŋ31	f	aŋ31	a	ŋ	31	2	0	0	0	0	xw	10.51	7665.82	3485	4672.49	1.34	1.09	997	2814.09	4.16	18.95	3728	4961.47	1.4	1.06	2501	4154.8	1.94	3.28	299	1005.9	10.66	138.01	0.47	0.58	110	0.515	0.525	0.535	6725	4563.07	0.71	0.14
syll010_speaker9_rep10	10	9	m	10	huáng	faŋ31	f	aŋ31	a	ŋ	31	2	0	0	0	0	xw	15.52	1205.86	4534	4861.34	1.2	0.8	1244	2893.93	3.46	13.73	2658	4170.24	2.14	4.52	2575	3660.83	2.07	4.51	361	273.83	11.54	540.17	0.53	0.67	140	0.59	0.6	0.61	5703	4816.37	1.02	0.43
syll011_speaker10_rep01	11	10	f	1	hòng	xoŋ31	x	oŋ31	o	ŋ	31	2	0	0	0	1	x	13.61	1248.93	953	817.38	7.94	104.5	684	1271.36	9.34	112.36	1035	1021.92	6.1	65.79	936	805.4	6.29	62.88	1136	1168.82	4.36	35.28	0.36	0.46	100	0.4	0.41	0.42	982	815.46	8.2	107.96
syll011_speaker10_rep02	11	10	f	2	hòng	xoŋ31	x	oŋ31	o	ŋ	31	2	0	0	0	1	x	12.31	1205.86	1134	1157.95	4.69	35.88	1005	1328.9	8.15	89.49	1077	1041.06	6.98	78.78	1221	1273.65	4.21	29.51	1110	1194.21	6.09	49.38	0.32	0.42	100	0.36	0.37	0.38	1179	1161.07	4.76	36.32
syll011_speaker10_rep03	11	10	f	3	hòng	xoŋ31	x	oŋ31	o	ŋ	31	2	0	0	0	1	x	12.21	1421.19	1770	1536.54	2.39	13.72	435	1791.19	8.12	74.94	1218	1440.42	5.29	48.09	1863	1752.67	2.3	9.99	1429	1377.11	3.25	18.91	0.36	0.47	110	0.405	0.415	0.425	1871	1526.48	2.47	14.46
syll011_speaker10_rep04	11	10	f	4	hòng	xoŋ31	x	oŋ31	o	ŋ	31	2	0	0	0	1	x	8.29	1033.59	520	980.32	7.27	93.27	198	838.22	14.89	278.12	467	970.38	9.87	150.98	825	1283.67	4.04	30.25	940	1286.06	4.62	32.28	1.09	1.19	100	1.13	1.14	1.15	1158	1269.66	6.49	64.71
syll011_speaker10_rep05	11	10	f	5	hòng	xoŋ31	x	oŋ31	o	ŋ	31	2	0	0	0	1	x	13.9	1248.93	1192	1697.07	3.29	17.45	235	1296.06	11.7	153.29	1062	1579.66	4.97	44.12	1463	1811.15	2.8	10.8	1402	1816.4	3	13.56	0.38	0.5	120	0.43	0.44	0.45	1664	1811.05	3.12	15.45
syll011_speaker10_rep06	11	10	f	6	hòng	xoŋ31	x	oŋ31	o	ŋ	31	2	0	0	0	1	x	19.29	4048.24	1733	1856.36	2.29	9.24	181	1008.5	13.83	220.46	951	1395.86	6.08	56.75	2009	2023.52	1.94	5.69	1781	1959.57	2.02	5.32	0.37	0.49	120	0.42	0.43	0.44	1875	1867.24	2.27	9.2
syll011_speaker10_rep07	11	10	f	7	hòng	xoŋ31	x	oŋ31	o	ŋ	31	2	0	0	0	1	x	11.78	1335.06	697	1096.67	7.59	94.94	610	1936.45	6.29	46.8	549	1280.78	8.08	88.78	934	924.33	8.71	124.14	1016	1176.06	5.58	51.4	0.31	0.41	100	0.35	0.36	0.37	1103	1251.19	7.52	82.05
syll011_speaker10_rep08	11	10	f	8	hòng	xoŋ31	x	oŋ31	o	ŋ	31	2	0	0	0	1	x	20.28	1335.06	1117	1002.33	6.78	79.51	1043	789.06	9.71	168.36	1117	1002.33	6.78	79.51	1117	1002.33	6.78	79.51	1083	1224.9	6.8	62.67	0.42	0.5	80	0.45	0.46	0.47	1189	998.21	7.21	84.61
syll011_speaker10_rep09	11	10	f	9	hòng	xoŋ31	x	oŋ31	o	ŋ	31	2	0	0	0	1	x	21.31	4005.18	1545	1696.77	2.52	9.73	326	1510.95	8.74	87.25	998	1413.35	5.94	54.15	1978	1988.56	1.74	4.76	1434	1568.07	2.22	7.39	0.38	0.53	150	0.445	0.455	0.465	1687	1718.77	2.48	9.42
syll011_speaker10_rep10	11	10	f	10	hòng	xoŋ31	x	oŋ31	o	ŋ	31	2	0	0	0	1	x	16.57	1335.06	960	928.62	7.83	116.87	854	1803.14	6.68	54.58	1058	879.48	10.66	173.81	977	950.68	7.23	102.82	1023	956.67	7.47	89.93	0.34	0.43	90	0.375	0.385	0.395	1200	904.88	10.18	153.96
syll011_speaker1_rep01	11	1	m	1	hòng	xoŋ31	x	oŋ31	o	ŋ	31	2	0	0	0	1	x	13.6	1033.59	1017	1674.16	5.03	30.58	71	539	26.79	819.69	1408	2619.97	3.41	14.68	1578	2354.33	2.93	11.32	1127	1690.06	3.84	22.57	1.37	1.5	130	1.425	1.435	1.445	1095	1720.8	4.9	28.72
syll011_speaker1_rep02	11	1	m	2	hòng	xoŋ31	x	oŋ31	o	ŋ	31	2	0	0	0	1	x	9.71	1033.59	718	964.01	8.83	100.67	591	705.87	17.77	411.9	518	1264.25	7.5	81.13	1338	2412.91	3.07	9.63	992	1487.3	5.03	33.81	1.19	1.31	120	1.24	1.25	1.26	765	990.46	8.71	96.39
syll011_speaker1_rep03	11	1	m	3	hòng	xoŋ31	x	oŋ31	o	ŋ	31	2	0	0	0	1	x	9.4	1033.59	609	710	10.6	184.65	989	2722.22	4.8	25.27	972	2179.65	5.03	32.17	1017	1510.51	4.61	33.51	903	1194.19	6.43	60.8	1.32	1.44	120	1.37	1.38	1.39	705	742.22	10.83	180.4
syll011_speaker1_rep04	11	1	m	4	hòng	xoŋ31	x	oŋ31	o	ŋ	31	2	0	0	0	1	x	0.05	1076.66	3111	4474.22	1.41	0.8	785	2491.78	5.24	30.88	595	808.96	12.04	198.37	1994	3293.08	2.45	5.8	1175	1659.55	4.22	24.16	1.08	1.25	170	1.155	1.165	1.175	4218	4780.61	0.97	-0.29
syll011_speaker1_rep05	11	1	m	5	hòng	xoŋ31	x	oŋ31	o	ŋ	31	2	0	0	0	1	x	5.92	5555.57	5553	4518.71	0.38	-0.71	848	2764.46	5.06	27.31	795	1287.15	6.82	60.77	3035	4054.53	1.49	1.2	955	1399.54	6.36	55.7	1.05	1.18	130	1.105	1.115	1.125	6510	4225.31	0.23	-0.49
syll011_speaker1_rep06	11	1	m	6	hòng	xoŋ31	x	oŋ31	o	ŋ	31	2	0	0	0	1	x	7.27	3359.18	607	718.28	11.66	186.67	458	1862.94	7.48	63.01	753	1901.37	5.11	35.39	1172	2005.67	3.73	16.77	1239	1777.64	4.22	24.32	0.95	1.08	130	1.005	1.015	1.025	642	735.6	11.62	181.21
syll011_speaker1_rep07	11	1	m	7	hòng	xoŋ31	x	oŋ31	o	ŋ	31	2	0	0	0	1	x	10.66	1033.59	1584	2319.15	3.05	11.7	467	1624.81	7.29	66.5	834	849.54	5.01	44.19	2348	2938.42	2.04	4.86	1206	1641.06	4.35	26.4	1.26	1.38	120	1.31	1.32	1.33	1907	2436.52	2.85	10
syll011_speaker1_rep08	11	1	m	8	hòng	xoŋ31	x	oŋ31	o	ŋ	31	2	0	0	0	1	x	3.35	3445.31	2283	3886.13	1.94	2.97	453	1005.18	11.6	173.55	1213	3070.59	2.89	8.1	1823	3042.15	2.44	5.23	2458	3302.35	1.93	3.1	1.12	1.24	120	1.17	1.18	1.19	3808	4422.63	1.23	0.5
syll011_speaker1_rep09	11	1	m	9	hòng	xoŋ31	x	oŋ31	o	ŋ	31	2	0	0	0	1	x	15.09	1076.66	1055	1745.78	3.38	14.33	725	2596.94	5.51	32.64	1218	1858.71	3.08	12.89	947	1178.03	6.22	61.72	931	1099.26	6.87	80.46	1.24	1.35	110	1.285	1.295	1.305	1469	1954.88	2.87	10.13
syll011_speaker1_rep10	11	1	m	10	hòng	xoŋ31	x	oŋ31	o	ŋ	31	2	0	0	0	1	x	14.01	1033.59	959	1529.44	5.52	37.98	504	997.61	10.87	163.38	365	1337.71	10.38	126.99	1406	2112.44	3.04	11.7	1180	1523.54	3.8	22.16	0.86	1	140	0.92	0.93	0.94	1073	1591.1	5.35	34.98
syll011_speaker2_rep01	11	2	f	1	hòng	xoŋ31	x	oŋ31	o	ŋ	31	2	0	0	0	1	x	19.03	1378.13	1289	1162.92	2.84	10.78	556	1195.49	9.92	125.24	499	1000.16	8.69	126.39	1333	1132.12	3.81	24.31	1116	844.68	7.07	86.63	1.11	1.28	170	1.185	1.195	1.205	1313	1162.59	2.86	10.82
syll011_speaker2_rep02	11	2	f	2	hòng	xoŋ31	x	oŋ31	o	ŋ	31	2	0	0	0	1	x	24.68	1291.99	1191	835.12	10.23	172.25	952	2818.71	5.8	34.15	1010	1390.75	7.02	68.56	1057	651.44	12.8	272.85	1024	671.49	13.22	271.38	0.76	0.93	170	0.835	0.845	0.855	1247	818.31	11.35	193.62
syll011_speaker2_rep03	11	2	f	3	hòng	xoŋ31	x	oŋ31	o	ŋ	31	2	0	0	0	1	x	29.99	1335.06	1900	1906.85	3.25	14.34	285	1261.25	10.4	127.19	568	887.31	9	142.89	1184	1440.3	5.17	36.81	1176	1039.28	7.79	94.44	0.72	0.96	240	0.83	0.84	0.85	1996	1908.38	3.31	14.46
syll011_speaker2_rep04	11	2	f	4	hòng	xoŋ31	x	oŋ31	o	ŋ	31	2	0	0	0	1	x	21.77	3962.11	1921	1684.67	2.88	15.58	802	1751	7.76	72.27	1315	2280.45	5.28	33.3	1156	854.64	7.49	101.88	1121	1028.29	5.79	61.04	0.84	1.07	230	0.945	0.955	0.965	1956	1681.64	2.91	15.8
syll011_speaker2_rep05	11	2	f	5	hòng	xoŋ31	x	oŋ31	o	ŋ	31	2	0	0	0	1	x	26.9	1291.99	1392	1232.11	3.27	18.89	1399	3092.99	3.94	16.15	602	898.23	7.72	113.19	1293	1203.75	3.95	28.31	1132	1420.16	4.9	35.44	0.74	0.9	160	0.81	0.82	0.83	1427	1230.83	3.31	19.17
syll011_speaker2_rep06	11	2	f	6	hòng	xoŋ31	x	oŋ31	o	ŋ	31	2	0	0	0	1	x	11.35	1937.99	1857	1682.39	2.36	12.5	279	1502.42	9.39	99.73	706	1417.91	7.61	80.81	2055	2023.95	1.7	3.4	600	966.8	5.8	39.23	1.13	1.27	140	1.19	1.2	1.21	1966	1676.39	2.41	12.99
syll011_speaker2_rep07	11	2	f	7	hòng	xoŋ31	x	oŋ31	o	ŋ	31	2	0	0	0	1	x	16.11	3832.91	1988	1929.8	1.9	7.62	853	2322.86	5.6	36.11	1394	1700.33	4.62	37.14	1153	1114.83	4.34	28.75	1115	1017.26	4.77	31.67	0.8	0.98	180	0.88	0.89	0.9	2128	1925.26	1.91	7.84
syll011_speaker2_rep08	11	2	f	8	hòng	xoŋ31	x	oŋ31	o	ŋ	31	2	0	0	0	1	x	22.22	1033.59	1131	1106.51	6.06	64.13	822	2214.58	5.92	39.85	827	1243.32	8.36	98.97	1394	1095.23	6.05	58.78	995	583.64	9.93	196.18	0.42	0.56	140	0.48	0.49	0.5	1265	1107.14	6.57	69.27
syll011_speaker2_rep09	11	2	f	9	hòng	xoŋ31	x	oŋ31	o	ŋ	31	2	0	0	0	1	x	17.65	1205.86	996	901.58	5.9	63.83	608	1749.17	7	57.78	1015	1103.15	8.45	107.39	972	847.23	6.79	72.01	681	1076.29	8.8	111.97	0.38	0.58	200	0.47	0.48	0.49	1042	904.2	6.06	65.43
syll011_speaker2_rep10	11	2	f	10	hòng	xoŋ31	x	oŋ31	o	ŋ	31	2	0	0	0	1	x	26.55	1335.06	1656	1449.2	3.33	18.94	221	1331.64	10.32	119.82	393	957.66	9.18	134.42	1637	1528.42	2.08	6.26	1217	1159.47	3.57	20.82	0.91	1.05	140	0.97	0.98	0.99	1697	1447.19	3.38	19.24
syll011_speaker3_rep01	11	3	m	1	hòng	xoŋ31	x	oŋ31	o	ŋ	31	2	0	0	0	1	x	10.81	2842.38	2466	1996.86	1.18	4.26	327	1325.97	9.27	108.56	839	1662.53	5.29	44.24	2341	1831.79	1.29	4.78	2316	1878.34	1.86	8.77	0.86	1.04	180	0.94	0.95	0.96	2637	1958.28	1.21	4.79
syll011_speaker3_rep02	11	3	m	2	hòng	xoŋ31	x	oŋ31	o	ŋ	31	2	0	0	0	1	x	13.13	3445.31	1588	1738.02	3.32	20.92	578	1699.94	8.42	81.84	876	840.57	9.72	164.29	1524	1549.06	2.66	14.27	1412	1609.14	2.89	13.63	1.32	1.49	170	1.395	1.405	1.415	1662	1751.17	3.32	20.82
syll011_speaker3_rep03	11	3	m	3	hòng	xoŋ31	x	oŋ31	o	ŋ	31	2	0	0	0	1	x	0	0	795	1119.14	7.62	98.43	394	1669.53	9.22	93.91	548	1296.41	10.83	140.12	1645	1684.38	1.86	6.47	1291	1580.96	2.02	5.66	1.12	1.42	300	1.26	1.27	1.28	1014	1200.95	7.62	91.82
syll011_speaker3_rep04	11	3	m	4	hòng	xoŋ31	x	oŋ31	o	ŋ	31	2	0	0	0	1	x	3.34	3229.98	907	681.13	8.43	153.71	563	2126.35	7.23	57.11	839	689.04	14.71	336.26	1014	900.99	5.32	65.41	942	795.95	5.81	75.85	1.09	1.19	100	1.13	1.14	1.15	919	681.1	8.54	155.79
syll011_speaker3_rep05	11	3	m	5	hòng	xoŋ31	x	oŋ31	o	ŋ	31	2	0	0	0	1	x	12.1	2670.12	1514	1529.74	2.13	8.54	732	1846.67	6.53	51.91	1439	1411.24	2.38	16.27	2277	1809.32	1.36	5.92	2013	1882.71	2	8.58	0.74	0.87	130	0.795	0.805	0.815	1721	1537.01	2.12	8.67
syll011_speaker3_rep06	11	3	m	6	hòng	xoŋ31	x	oŋ31	o	ŋ	31	2	0	0	0	1	x	14.24	3919.04	1771	1705.96	1.07	2.79	282	1521.03	9.15	95.03	1679	1697	2.82	20.36	2759	1627.5	0.92	6.75	2184	1881.5	1.62	7.22	0.77	0.91	140	0.83	0.84	0.85	2351	1630.34	0.91	3.97
syll011_speaker3_rep07	11	3	m	7	hòng	xoŋ31	x	oŋ31	o	ŋ	31	2	0	0	0	1	x	13.73	2627.05	2019	1395.55	0.94	4.97	540	1773.34	7.8	71.12	1379	1456.24	3.81	31.15	1981	1597.95	1.42	6.21	2177	1606.01	1.11	5.37	0.82	0.94	120	0.87	0.88	0.89	2076	1377.51	0.96	5.39
syll011_speaker3_rep08	11	3	m	8	hòng	xoŋ31	x	oŋ31	o	ŋ	31	2	0	0	0	1	x	14.86	3186.91	2201	1369.01	0.7	5.06	626	2371.94	6.07	39.69	2302	1529.38	2.66	25.77	2718	1501.7	0.89	8.47	2240	1482.26	1.16	6.57	1.26	1.39	130	1.315	1.325	1.335	2223	1360.09	0.71	5.26
syll011_speaker3_rep09	11	3	m	9	hòng	xoŋ31	x	oŋ31	o	ŋ	31	2	0	0	0	1	x	14.37	3316.11	1319	1270.41	1.91	8.41	196	1132.06	13.82	213.37	839	1181.31	10.25	142.97	1316	1403.25	2.76	14.75	2345	1875.43	1.05	3.31	1.08	1.24	160	1.15	1.16	1.17	1465	1268.93	1.91	8.79
syll011_speaker3_rep10	11	3	m	10	hòng	xoŋ31	x	oŋ31	o	ŋ	31	2	0	0	0	1	x	10.54	3186.91	2376	1690.24	1.11	4.81	929	1995.5	6.92	54.17	1161	1562.55	6.64	62.56	2827	1753.66	0.71	3.66	2332	1779.87	1.27	4	0.57	0.73	160	0.64	0.65	0.66	2542	1639.83	1.18	5.71
syll011_speaker4_rep01	11	4	f	1	hòng	xoŋ31	x	oŋ31	o	ŋ	31	2	0	0	0	1	x	22.14	1248.93	1249	1694.35	4.38	27.39	358	1695.61	8.83	85.57	778	1169.05	8.43	101.25	2564	3702.77	2.49	6.44	1815	2464.61	3.45	14.66	0.8	0.96	160	0.87	0.88	0.89	1560	1792.45	4.26	24.77
syll011_speaker4_rep02	11	4	f	2	hòng	xoŋ31	x	oŋ31	o	ŋ	31	2	0	0	0	1	x	28.39	1291.99	1981	2735.03	3.15	11.42	255	1614.8	10.26	111.79	454	1554.87	9.18	99.23	2088	2705.86	2.7	7.94	1669	2591.24	2.96	9.04	0.58	0.78	200	0.67	0.68	0.69	2191	2803.2	3.06	10.54
syll011_speaker4_rep03	11	4	f	3	hòng	xoŋ31	x	oŋ31	o	ŋ	31	2	0	0	0	1	x	20.03	1248.93	767	1402.35	5.23	38.25	162	1156.54	12.58	176.18	694	1248.2	9.59	121.75	1100	1397.43	5.19	35.09	1210	1708.51	4.14	20.15	0.62	0.78	160	0.69	0.7	0.71	1374	1673.92	4.59	26.86
syll011_speaker4_rep04	11	4	f	4	hòng	xoŋ31	x	oŋ31	o	ŋ	31	2	0	0	0	1	x	29.32	1033.59	2809	3282.04	1.91	3.36	1177	1298.78	6.87	67.68	1302	1021.05	8.77	112.85	3010	3504.53	1.81	3.22	2000	2724.4	2.37	5.71	0.51	0.71	200	0.6	0.61	0.62	2899	3297.2	1.89	3.22
syll011_speaker4_rep05	11	4	f	5	hòng	xoŋ31	x	oŋ31	o	ŋ	31	2	0	0	0	1	x	17.12	1076.66	2003	2639.84	2.85	9.72	568	2242.61	6.91	51.13	1118	1616.55	7.63	74.48	2406	2856.07	2.24	5.75	1768	2220.52	2.71	10.07	0.62	0.77	150	0.685	0.695	0.705	2065	2662.08	2.82	9.44
syll011_speaker4_rep06	11	4	f	6	hòng	xoŋ31	x	oŋ31	o	ŋ	31	2	0	0	0	1	x	29.48	1162.79	1208	1532.92	5.04	32.79	311	1707.17	9.2	91.45	588	1683.52	7.61	68.52	1673	2215.86	3.09	11.35	1332	2114.67	3.55	14.44	0.46	0.63	170	0.535	0.545	0.555	1347	1571.28	5.05	31.61
syll011_speaker4_rep07	11	4	f	7	hòng	xoŋ31	x	oŋ31	o	ŋ	31	2	0	0	0	1	x	28.02	1205.86	1124	1475.47	5.72	46.89	322	1369.76	10.16	120.23	911	1380.99	9.13	105.8	1228	1391.33	5.49	41.04	1703	2546.89	3.03	9.85	0.48	0.62	140	0.54	0.55	0.56	1428	1546.93	5.89	45.29
syll011_speaker4_rep08	11	4	f	8	hòng	xoŋ31	x	oŋ31	o	ŋ	31	2	0	0	0	1	x	33.54	1205.86	1551	2659.89	2.67	6.84	335	891.59	12.92	243.59	740	1339.09	6.07	52.17	2339	3071.54	1.85	3.03	720	1752.59	5.03	29.94	0.56	0.72	160	0.63	0.64	0.65	2355	3035.49	2.04	3.42
syll011_speaker4_rep09	11	4	f	9	hòng	xoŋ31	x	oŋ31	o	ŋ	31	2	0	0	0	1	x	30.36	4909.57	3748	3692.63	1.26	1.27	866	1917.01	5.68	39.53	1183	2050.61	4.26	21.24	2337	2725.47	1.94	4.33	1163	2308.11	3.56	13.32	0.51	0.67	160	0.58	0.59	0.6	3911	3691.07	1.23	1.19
syll011_speaker4_rep10	11	4	f	10	hòng	xoŋ31	x	oŋ31	o	ŋ	31	2	0	0	0	1	x	25.16	1162.79	1375	2219.4	3.33	12.65	134	904.42	16.7	312.16	480	1251.28	9.23	116.06	3378	3489.08	1.59	2.95	2146	2596.75	2.29	6.38	0.43	0.61	180	0.51	0.52	0.53	1625	2339.75	3.1	10.68
syll011_speaker5_rep01	11	5	m	1	hòng	xoŋ31	x	oŋ31	o	ŋ	31	2	0	0	0	1	x	16.62	3531.45	2785	1800.32	0.67	2.98	679	844.27	7.18	100.03	930	1517.51	4.7	36.67	2663	1956.64	0.8	2.33	1395	1570.15	2.74	12.13	0.42	0.56	140	0.48	0.49	0.5	2962	1717.45	0.76	3.92
syll011_speaker5_rep02	11	5	m	2	hòng	xoŋ31	x	oŋ31	o	ŋ	31	2	0	0	0	1	x	12.37	3445.31	2379	2088.27	1.2	2.58	667	1707	8.03	74.15	1286	1424.84	3.26	17.98	2214	1954.19	1.35	3.61	2239	1915.81	1.31	4.22	0.41	0.55	140	0.47	0.48	0.49	2480	2078.89	1.18	2.63
syll011_speaker5_rep03	11	5	m	3	hòng	xoŋ31	x	oŋ31	o	ŋ	31	2	0	0	0	1	x	13.91	3789.84	1901	1996.64	2.08	7.77	693	1379.14	8.1	87.17	996	1425.04	5.88	54.99	2105	2037.65	1.51	3.31	1857	1983.82	2.05	6.34	0.35	0.52	170	0.425	0.435	0.445	1976	2006.39	2.06	7.68
syll011_speaker5_rep04	11	5	m	4	hòng	xoŋ31	x	oŋ31	o	ŋ	31	2	0	0	0	1	x	9.29	1033.59	1449	1497.47	3.17	17.84	537	2360.93	6	38.44	1055	1402.93	6.54	63.92	1839	1889.39	1.86	5.32	945	1384.5	3.79	23.34	0.29	0.42	130	0.345	0.355	0.365	1473	1501.03	3.17	17.82
syll011_speaker5_rep05	11	5	m	5	hòng	xoŋ31	x	oŋ31	o	ŋ	31	2	0	0	0	1	x	9.66	1205.86	1127	1356.99	3.76	21.83	801	2925.37	4.97	25.24	1275	2471.28	3.71	17.11	2084	1959.18	1.62	5.16	1300	1420.72	3.51	20.33	0.81	1	190	0.895	0.905	0.915	1213	1380.86	3.73	21.19
syll011_speaker5_rep06	11	5	m	6	hòng	xoŋ31	x	oŋ31	o	ŋ	31	2	0	0	0	1	x	14.82	3746.78	1831	1649.55	1.84	7.27	1325	3458.7	3.85	15.24	1142	1349.72	4.85	42.8	2694	1993.03	0.95	2.54	2289	1836.49	1.38	5.04	0.33	0.46	130	0.385	0.395	0.405	1921	1643.02	1.86	7.49
syll011_speaker5_rep07	11	5	m	7	hòng	xoŋ31	x	oŋ31	o	ŋ	31	2	0	0	0	1	x	13.59	2670.12	1808	1827.37	1.73	4.25	575	1426.76	7.72	78.87	1338	1372.87	3.47	24.07	1530	1655.1	2.35	8.98	1317	1552.06	3.16	17.24	0.3	0.47	170	0.375	0.385	0.395	1878	1833.79	1.71	4.16
syll011_speaker5_rep08	11	5	m	8	hòng	xoŋ31	x	oŋ31	o	ŋ	31	2	0	0	0	1	x	14.18	3488.38	1583	1635.46	2.4	9.56	904	2598.47	5.15	29.34	1129	1407.11	5.73	55.66	1453	1553.36	2.69	12.72	1559	1647.05	1.94	7.75	0.29	0.46	170	0.365	0.375	0.385	1650	1644.49	2.38	9.45
syll011_speaker5_rep09	11	5	m	9	hòng	xoŋ31	x	oŋ31	o	ŋ	31	2	0	0	0	1	x	16.27	2799.32	1445	1497.65	2.9	14.99	746	1564.66	6.74	60.98	1815	2052.65	2.88	13.71	1926	1746.45	1.37	3.58	1175	1318.81	2.77	12.95	0.31	0.45	140	0.37	0.38	0.39	1492	1504.98	2.89	14.91
syll011_speaker5_rep10	11	5	m	10	hòng	xoŋ31	x	oŋ31	o	ŋ	31	2	0	0	0	1	x	10.39	1119.73	1265	1508.22	3.4	16.99	776	2233.62	6.21	42.99	1008	1373.19	4.52	37.29	1826	1811.71	2	6.11	1338	1482.19	2.56	8.03	0.39	0.51	120	0.44	0.45	0.46	1324	1522.26	3.38	16.68
syll011_speaker6_rep01	11	6	f	1	hòng	xoŋ31	x	oŋ31	o	ŋ	31	2	0	0	0	1	x	16.3	1205.86	1341	1543.38	3.02	13.21	790	1061.79	8.56	110.93	1341	1543.38	3.02	13.21	1341	1543.38	3.02	13.21	2332	1954.52	1.29	2.77	0.39	0.47	80	0.42	0.43	0.44	1466	1581.52	2.93	12.4
syll011_speaker6_rep02	11	6	f	2	hòng	xoŋ31	x	oŋ31	o	ŋ	31	2	0	0	0	1	x	11.28	1033.59	970	1282.57	5.7	48.94	378	1768.53	7.62	65.33	745	902.09	11.2	183.03	1111	1288.51	4.09	23.47	1521	1519.05	2.62	9.44	0.32	0.44	120	0.37	0.38	0.39	1127	1369.45	5.41	43.3
syll011_speaker6_rep03	11	6	f	3	hòng	xoŋ31	x	oŋ31	o	ŋ	31	2	0	0	0	1	x	14.85	1205.86	1105	1252.57	5.32	38.99	1252	3412.82	4.18	17.7	951	1314.85	9.17	111	1390	1519.15	3.34	15.74	1558	1704.13	2.76	12	0.29	0.45	160	0.36	0.37	0.38	1122	1259.33	5.31	38.64
syll011_speaker6_rep04	11	6	f	4	hòng	xoŋ31	x	oŋ31	o	ŋ	31	2	0	0	0	1	x	13.7	1248.93	1023	1119.36	6.8	74.59	873	2603.81	5.94	37.36	915	1103.66	9.21	123.79	1068	1141.02	5.54	46.66	1470	1964.03	2.95	12	0.33	0.44	110	0.375	0.385	0.395	1086	1138.26	6.83	73.7
syll011_speaker6_rep05	11	6	f	5	hòng	xoŋ31	x	oŋ31	o	ŋ	31	2	0	0	0	1	x	16.43	1205.86	880	1035.05	6.57	70.18	279	924.94	14.56	257.84	573	681.63	11.59	245.38	931	989.56	6.67	72.76	1251	1437.7	3.46	18.88	0.28	0.41	130	0.335	0.345	0.355	1033	1064.12	6.86	71.04
syll011_speaker6_rep06	11	6	f	6	hòng	xoŋ31	x	oŋ31	o	ŋ	31	2	0	0	0	1	x	10.86	1248.93	771	699.82	11.65	228.18	182	728.97	16.2	342.91	678	680.24	12.97	263.71	753	674.64	8.22	133.37	913	1063.46	4.99	37.92	0.23	0.34	110	0.275	0.285	0.295	868	697.85	13.19	257.65
syll011_speaker6_rep07	11	6	f	7	hòng	xoŋ31	x	oŋ31	o	ŋ	31	2	0	0	0	1	x	18.3	1033.59	1090	1312.07	4.25	22.83	248	1295.39	10.81	135.61	607	1012.2	8.56	120.04	1383	1688.29	3.05	10.78	1504	1870.54	2.82	9.4	0.27	0.39	120	0.32	0.33	0.34	1190	1337.59	4.24	22.03
syll011_speaker6_rep08	11	6	f	8	hòng	xoŋ31	x	oŋ31	o	ŋ	31	2	0	0	0	1	x	10.16	1335.06	944	1199.8	5.15	37.52	244	1247.7	11.45	149.21	507	955.45	10.17	153.2	1113	1382.62	4.08	20.72	1860	2038.77	1.91	4.21	0.3	0.42	120	0.35	0.36	0.37	1104	1246.08	5.15	35.7
syll011_speaker6_rep09	11	6	f	9	hòng	xoŋ31	x	oŋ31	o	ŋ	31	2	0	0	0	1	x	17.63	1033.59	799	980.76	9.04	130.8	483	1515.52	8.52	84.36	740	709.21	13.76	297.34	1043	841.67	7.27	94.32	1178	1160.09	4.35	26.82	0.27	0.39	120	0.32	0.33	0.34	982	1041.76	9.25	125.66
syll011_speaker6_rep10	11	6	f	10	hòng	xoŋ31	x	oŋ31	o	ŋ	31	2	0	0	0	1	x	17.68	1291.99	1016	974.83	7.16	82.29	943	2787.48	4.42	20.95	848	1448.59	8.37	85.21	1103	1159	4.41	29.22	1204	1429.39	3.94	22.92	0.31	0.44	130	0.365	0.375	0.385	1103	979.42	7.56	86.2
syll011_speaker7_rep01	11	7	f	1	hòng	xoŋ31	x	oŋ31	o	ŋ	31	2	0	0	0	1	x	11.87	1033.59	956	1304.47	7.79	88.56	259	1339.91	11.26	142.76	725	1289.7	8.81	109.29	1085	1307.12	7.52	83.61	1093	996.5	9.27	131.7	1.02	1.13	110	1.065	1.075	1.085	1278	1401.58	8.04	83.9
syll011_speaker7_rep02	11	7	f	2	hòng	xoŋ31	x	oŋ31	o	ŋ	31	2	0	0	0	1	x	12.27	1076.66	1225	1256.13	5.53	59.17	503	1938.34	7.73	65.24	685	1308.67	7.97	95.47	1087	1076.68	5.93	71.24	976	999.02	7.76	105.95	0.98	1.11	130	1.035	1.045	1.055	1403	1266.22	5.95	63.35
syll011_speaker7_rep03	11	7	f	3	hòng	xoŋ31	x	oŋ31	o	ŋ	31	2	0	0	0	1	x	11.03	1162.79	796	1273.08	10.93	149.24	808	2168.61	7.64	61.75	709	1535.11	9.7	110.84	977	1425.57	8.69	96.86	1724	2655.45	3.53	15.07	1.02	1.15	130	1.075	1.085	1.095	1077	1393.43	10.92	133.98
syll011_speaker7_rep04	11	7	f	4	hòng	xoŋ31	x	oŋ31	o	ŋ	31	2	0	0	0	1	x	2.6	1248.93	878	1471.05	7.32	73.21	606	1661.57	8.85	89.55	699	1256.02	10.28	131.04	932	1309.43	7.42	76.98	1020	1462.31	5.72	49.34	0.91	1.02	110	0.955	0.965	0.975	1129	1633.03	6.77	60.24
syll011_speaker7_rep05	11	7	f	5	hòng	xoŋ31	x	oŋ31	o	ŋ	31	2	0	0	0	1	x	1.97	1205.86	789	1186.83	9.66	119.59	404	1223.44	10.73	136.11	645	1094.21	10.67	148.11	870	1206.23	9.33	112.58	784	1000.45	8.07	97.64	1.04	1.14	100	1.08	1.09	1.1	930	1260.27	9.46	109.36
syll011_speaker7_rep06	11	7	f	6	hòng	xoŋ31	x	oŋ31	o	ŋ	31	2	0	0	0	1	x	13.8	1205.86	598	723.64	10.38	221.78	516	1568.22	8.76	90.38	393	1065.88	11.69	176.6	635	968.74	9.3	146.58	337	928.49	11.24	182.9	0.64	0.78	140	0.7	0.71	0.72	956	754.42	14.17	289.83
syll011_speaker7_rep07	11	7	f	7	hòng	xoŋ31	x	oŋ31	o	ŋ	31	2	0	0	0	1	x	13.99	1033.59	755	873.11	10.57	193.99	285	1141.17	12.44	185.67	434	768.41	13.31	286.05	569	905.02	7.6	115.57	844	1161.4	7.91	99.21	0.64	0.76	120	0.69	0.7	0.71	1013	890.98	12.89	229.93
syll011_speaker7_rep08	11	7	f	8	hòng	xoŋ31	x	oŋ31	o	ŋ	31	2	0	0	0	1	x	16.21	1205.86	814	806.68	8.66	143.11	208	1072.46	12.27	178.65	500	773.01	11.33	218.88	1042	1289.91	4.28	36	1042	1235.63	6.55	69.81	0.59	0.72	130	0.645	0.655	0.665	995	802.02	10.48	173.29
syll011_speaker7_rep09	11	7	f	9	hòng	xoŋ31	x	oŋ31	o	ŋ	31	2	0	0	0	1	x	9.39	1291.99	909	1223.39	9.57	128.25	165	1063.4	15.49	263.82	515	1108.66	12.34	194.27	687	1055.33	9.02	131.13	550	1100.22	8.33	112.19	0.61	0.73	120	0.66	0.67	0.68	1112	1282.61	9.89	125.36
syll011_speaker7_rep10	11	7	f	10	hòng	xoŋ31	x	oŋ31	o	ŋ	31	2	0	0	0	1	x	10.35	1076.66	494	746.87	8.75	162.18	155	893.96	15.23	273.06	494	746.87	8.75	162.18	494	746.87	8.75	162.18	919	765.05	9	151.16	0.71	0.79	80	0.74	0.75	0.76	1041	860.19	11.09	180.84
syll011_speaker8_rep01	11	8	m	1	hòng	xoŋ31	x	oŋ31	o	ŋ	31	2	0	0	0	1	x	25.93	1076.66	1219	1137.41	2.97	19.18	954	1038.1	7.05	99.69	977	1068.34	5.74	66.46	894	922.62	8.03	112.18	475	1049.22	11.16	163.72	1.49	1.66	170	1.565	1.575	1.585	1356	1138.63	3.09	20.27
syll011_speaker8_rep02	11	8	m	2	hòng	xoŋ31	x	oŋ31	o	ŋ	31	2	0	0	0	1	x	22.45	2454.79	1920	1676.67	1.94	7.27	222	1238.33	11.35	145.67	861	1169.62	3.43	21.87	1301	1366.34	3.27	18.57	254	759.51	13.27	249.57	0.35	0.51	160	0.42	0.43	0.44	2026	1670.1	1.96	7.48
syll011_speaker8_rep03	11	8	m	3	hòng	xoŋ31	x	oŋ31	o	ŋ	31	2	0	0	0	1	x	21.65	1162.79	900	1182.01	4.34	32.36	87	621.48	22.47	579.13	1067	1312.14	3.58	27.53	1149	1298.36	3.31	19.42	445	953.31	9.72	145.67	0.3	0.47	170	0.375	0.385	0.395	1234	1295.24	4.1	28.06
syll011_speaker8_rep04	11	8	m	4	hòng	xoŋ31	x	oŋ31	o	ŋ	31	2	0	0	0	1	x	22.22	1205.86	1140	1418.17	4.22	29.57	418	1963.71	7.46	61.33	970	1341.89	4.18	36.25	1187	1204.75	4.26	35.18	367	900.16	11.22	181.75	0.35	0.5	150	0.415	0.425	0.435	1429	1492.61	4.17	27.79
syll011_speaker8_rep05	11	8	m	5	hòng	xoŋ31	x	oŋ31	o	ŋ	31	2	0	0	0	1	x	21.2	1205.86	1148	1308.29	3.52	21.44	165	1050.02	14.65	241.06	814	1009.22	6.74	90	1230	1204.89	3.87	24.91	325	774.32	13.01	243.91	0.25	0.42	170	0.325	0.335	0.345	1417	1346.68	3.59	21.3
syll011_speaker8_rep06	11	8	m	6	hòng	xoŋ31	x	oŋ31	o	ŋ	31	2	0	0	0	1	x	25.24	1248.93	1049	1195.99	5.09	45.41	153	922.62	15.09	264.41	1125	1419.35	2.86	17.08	1119	1385.76	2.88	14.63	364	531.71	11.39	252.49	0.28	0.45	170	0.355	0.365	0.375	1154	1224.59	5.1	44.53
syll011_speaker8_rep07	11	8	m	7	hòng	xoŋ31	x	oŋ31	o	ŋ	31	2	0	0	0	1	x	26.95	1205.86	1254	1114.72	3.18	19.3	215	1238.13	12.16	165.71	1157	1303.69	3.01	24.15	1000	1057.76	3.53	22.7	258	506.56	18.02	522.16	0.33	0.5	170	0.405	0.415	0.425	1327	1113.75	3.26	19.94
syll011_speaker8_rep08	11	8	m	8	hòng	xoŋ31	x	oŋ31	o	ŋ	31	2	0	0	0	1	x	25.1	4220.51	1711	2038.23	1.77	4.42	133	964.06	16.13	289.19	1355	1598.33	3.22	21.21	1567	1712.4	2.37	8.18	595	1244.44	9.01	108.12	0.32	0.48	160	0.39	0.4	0.41	2263	2095.87	1.54	3.77
syll011_speaker8_rep09	11	8	m	9	hòng	xoŋ31	x	oŋ31	o	ŋ	31	2	0	0	0	1	x	18.73	2627.05	1696	1725.78	2.25	9.19	148	1082.38	13.9	217.55	1026	1428.3	4.4	35.96	1233	1366.21	3.65	21.71	244	657.66	17.34	394.25	0.32	0.46	140	0.38	0.39	0.4	1875	1735.98	2.23	9.22
syll011_speaker8_rep10	11	8	m	10	hòng	xoŋ31	x	oŋ31	o	ŋ	31	2	0	0	0	1	x	19.58	2411.72	1470	1869.23	2.62	10.13	419	1453.69	9.06	96.04	858	1061.52	5.48	61.22	1271	1647.91	3.21	15.38	229	577.96	18.47	486.74	0.37	0.54	170	0.445	0.455	0.465	1693	1944.19	2.44	8.97
syll011_speaker9_rep01	11	9	m	1	hòng	xoŋ31	x	oŋ31	o	ŋ	31	2	0	0	0	1	x	11.11	3617.58	665	1044.43	10.19	153.89	291	1431.62	10.11	113.31	526	1149.13	10.68	147.96	1073	1267.67	3.45	27.62	817	903.29	4.97	49.36	0.54	0.66	120	0.59	0.6	0.61	844	1138.17	9.91	136.76
syll011_speaker9_rep02	11	9	m	2	hòng	xoŋ31	x	oŋ31	o	ŋ	31	2	0	0	0	1	x	14.13	1119.73	834	1121.91	9.56	128.47	470	1763.56	8.52	80.16	677	1076.75	11.17	167.52	852	909.01	8.66	125.66	720	1046.93	6.85	77.81	0.43	0.53	100	0.47	0.48	0.49	966	1179.3	9.52	121.04
syll011_speaker9_rep03	11	9	m	3	hòng	xoŋ31	x	oŋ31	o	ŋ	31	2	0	0	0	1	x	14.28	1076.66	1449	1815	3.38	19.14	362	1545.72	9.18	95.69	738	1683.01	6.89	59.66	1572	2000.96	2.56	8.57	902	1164.11	5.84	51.08	0.52	0.65	130	0.575	0.585	0.595	1669	1874.44	3.29	18.08
syll011_speaker9_rep04	11	9	m	4	hòng	xoŋ31	x	oŋ31	o	ŋ	31	2	0	0	0	1	x	11.82	1033.59	830	1260.77	7.24	81.53	617	1915.22	7.36	60.59	804	1171.51	8.36	104.77	929	1304.22	6.49	65.83	798	822.42	9.63	139.32	0.43	0.53	100	0.47	0.48	0.49	1142	1396.86	7	70.73
syll011_speaker9_rep05	11	9	m	5	hòng	xoŋ31	x	oŋ31	o	ŋ	31	2	0	0	0	1	x	12.62	1119.73	1118	1548.81	5.64	49.05	863	2659.72	5.01	27.05	1024	1828.86	5.79	43.42	995	1125.32	6.09	63.37	821	752.71	7.34	96.46	0.46	0.56	100	0.5	0.51	0.52	1396	1644.5	5.57	45.33
syll011_speaker9_rep06	11	9	m	6	hòng	xoŋ31	x	oŋ31	o	ŋ	31	2	0	0	0	1	x	9.57	1119.73	975	1297.07	6.46	66.54	1207	3086	3.62	14.51	976	1770.2	6.86	59.5	996	1353.21	4.9	43.55	1074	1199.7	4.59	41.91	0.52	0.63	110	0.565	0.575	0.585	1103	1343.57	6.43	63.84
syll011_speaker9_rep07	11	9	m	7	hòng	xoŋ31	x	oŋ31	o	ŋ	31	2	0	0	0	1	x	14.34	1162.79	966	1078.28	5.59	59.1	334	1508.19	8.99	91.82	944	1266.94	6.49	70.28	1089	1154.52	3.95	31.55	924	947.28	6.09	61.19	0.56	0.66	100	0.6	0.61	0.62	1060	1102.43	5.64	58.52
syll011_speaker9_rep08	11	9	m	8	hòng	xoŋ31	x	oŋ31	o	ŋ	31	2	0	0	0	1	x	6.83	3789.84	988	1503.89	6.39	61.69	656	2191.93	6.63	47.35	854	1450.23	7.12	74.06	1060	1458.06	5.73	54.23	1218	1575.02	4.16	30.85	0.46	0.55	90	0.495	0.505	0.515	1299	1657.89	6.03	52.39
syll011_speaker9_rep09	11	9	m	9	hòng	xoŋ31	x	oŋ31	o	ŋ	31	2	0	0	0	1	x	12	1162.79	858	1245.61	5.48	54.17	601	1881.51	7.2	57.62	621	1210.07	7.72	91.16	901	1083.37	5.08	48.83	828	775.16	6.83	85.81	0.39	0.49	100	0.43	0.44	0.45	1227	1372.44	5.34	48.38
syll011_speaker9_rep10	11	9	m	10	hòng	xoŋ31	x	oŋ31	o	ŋ	31	2	0	0	0	1	x	10.45	1076.66	692	1165.22	6.01	61.56	178	1060.36	13.76	214.53	208	754.7	15.6	320.74	809	1164.08	5.2	44.72	872	1071.46	6.63	70.17	0.46	0.58	120	0.51	0.52	0.53	1121	1340.63	5.65	50.43
syll012_speaker10_rep01	12	10	f	1	fán	fæ̃31	f	æ̃31	æ̃	null	31	2	0	1	0	0	f	14.62	5426.37	6961	3737.63	0.53	0.31	4808	3706.45	0.87	0.81	6652	4310.42	0.39	-0.62	4334	3808.71	1.07	0.74	528	881.75	10.73	176.01	0.49	0.6	110	0.535	0.545	0.555	7071	3665.21	0.58	0.37
syll012_speaker10_rep02	12	10	f	2	fán	fæ̃31	f	æ̃31	æ̃	null	31	2	0	1	0	0	f	16.14	10120.61	8626	4826.42	-0.24	-0.87	1044	1750.9	5.32	34.89	8849	4976.16	-0.26	-0.73	2858	3293.3	1.81	3	513	831.69	10.96	194.95	0.48	0.63	150	0.545	0.555	0.565	8777	4731.9	-0.25	-0.81
syll012_speaker10_rep03	12	10	f	3	fán	fæ̃31	f	æ̃31	æ̃	null	31	2	0	1	0	0	f	20.88	9991.41	8659	3962.25	0.31	0.51	6483	4451.01	0.64	-0.19	7238	4282.39	0.3	-0.46	6190	4174.94	0.71	0.25	555	1317.39	7.21	66.82	0.55	0.72	170	0.625	0.635	0.645	8680	3944.85	0.33	0.52
syll012_speaker10_rep04	12	10	f	4	fán	fæ̃31	f	æ̃31	æ̃	null	31	2	0	1	0	0	f	7.88	2024.12	5679	4781.98	0.61	-0.63	4142	4521.9	1.05	0.05	6441	4708.25	0.39	-0.91	2200	3055.94	2.4	6	511	534.72	11.36	268.9	0.44	0.56	120	0.49	0.5	0.51	6085	4699.53	0.55	-0.65
syll012_speaker10_rep05	12	10	f	5	fán	fæ̃31	f	æ̃31	æ̃	null	31	2	0	1	0	0	f	13.99	5641.7	6778	4538.86	0.5	-0.37	1547	2694.54	2.46	7.51	4058	4004.8	1.05	0.8	4706	3595.23	1.16	1.45	600	1647.53	5.65	39.79	0.47	0.6	130	0.525	0.535	0.545	7133	4380.25	0.53	-0.31
syll012_speaker10_rep06	12	10	f	6	fán	fæ̃31	f	æ̃31	æ̃	null	31	2	0	1	0	0	f	12.62	11843.26	8403	5756.75	-0.24	-1.12	1463	2837.02	2.91	10.25	5531	6171.4	0.69	-0.87	5290	4530.54	0.64	-0.67	429	1162.83	9.23	109.88	0.45	0.58	130	0.505	0.515	0.525	10729	4180.48	-0.41	0.15
syll012_speaker10_rep07	12	10	f	7	fán	fæ̃31	f	æ̃31	æ̃	null	31	2	0	1	0	0	f	16.72	6115.43	7856	4630.75	0.1	-0.7	5934	5655.8	0.73	-0.7	8148	5194.84	0.08	-0.84	2740	2503.13	1.9	5.31	550	584.45	7.81	170.41	0.44	0.57	130	0.495	0.505	0.515	8041	4525.47	0.11	-0.65
syll012_speaker10_rep08	12	10	f	8	fán	fæ̃31	f	æ̃31	æ̃	null	31	2	0	1	0	0	f	23.09	4134.38	5277	4413.45	1.21	1.19	3626	4258.46	1.33	1.13	5676	4656.6	0.61	-0.19	2528	2984.44	2.42	7.39	418	1232.85	9.34	110.05	0.44	0.55	110	0.485	0.495	0.505	5537	4362.63	1.22	1.19
syll012_speaker10_rep09	12	10	f	9	fán	fæ̃31	f	æ̃31	æ̃	null	31	2	0	1	0	0	f	19.16	1722.66	7188	4211.08	-0.08	-0.79	4509	4156.01	0.89	-0.04	6150	4099.45	0.48	-0.44	3538	3168.65	1.44	2.44	581	1468.96	8	81.94	0.43	0.56	130	0.485	0.495	0.505	7474	4040.44	-0.08	-0.68
syll012_speaker10_rep10	12	10	f	10	fán	fæ̃31	f	æ̃31	æ̃	null	31	2	0	1	0	0	f	19.58	5124.9	4910	4344.16	1.12	0.87	3929	4253	1.26	0.81	5807	5246.7	0.7	-0.59	2283	2560.76	2.4	7.22	555	451.84	3.6	63.13	0.34	0.45	110	0.385	0.395	0.405	5122	4319.65	1.1	0.84
syll012_speaker1_rep01	12	1	m	1	fán	fæ̃31	f	æ̃31	æ̃	null	31	2	0	1	0	0	f	21.44	9302.34	8543	4503.79	-0.11	-0.3	1878	3305.52	2.49	6.21	5559	4867.33	0.51	-0.81	308	613.8	18.06	432.83	486	482.08	18.57	593.69	1.6	1.77	170	1.675	1.685	1.695	8840	4290.34	-0.08	-0.14
syll012_speaker1_rep02	12	1	m	2	fán	fæ̃31	f	æ̃31	æ̃	null	31	2	0	1	0	0	f	21.66	7622.75	7246	4486.92	0.31	-0.11	4740	4030.68	0.48	-0.73	6435	4436.41	0.21	-0.7	513	1404.67	7.63	68.02	439	390.12	23.51	913.82	1.19	1.33	140	1.25	1.26	1.27	7376	4422	0.31	-0.04
syll012_speaker1_rep03	12	1	m	3	fán	fæ̃31	f	æ̃31	æ̃	null	31	2	0	1	0	0	f	18.22	9216.21	7938	4288.44	-0.12	-0.55	2398	3811.75	1.78	2.3	6275	4567.05	0.22	-1.06	224	727.73	14.6	256.47	458	270.61	6.82	292.37	1.13	1.28	150	1.195	1.205	1.215	8052	4214.12	-0.12	-0.5
syll012_speaker1_rep04	12	1	m	4	fán	fæ̃31	f	æ̃31	æ̃	null	31	2	0	1	0	0	f	16.48	8656.35	7505	4354	0.24	-0.27	2784	3923.26	2.1	4.02	5606	4928.3	0.78	-0.4	1816	3495.38	2.72	7.14	439	302.74	23.11	1135.37	1.08	1.25	170	1.155	1.165	1.175	7653	4268.53	0.26	-0.21
syll012_speaker1_rep05	12	1	m	5	fán	fæ̃31	f	æ̃31	æ̃	null	31	2	0	1	0	0	f	16.53	7665.82	7322	4030.41	0.43	0.4	1483	2747.77	3.51	14.01	4158	4326.94	1.2	0.54	721	2117.78	5.39	32.62	542	762.67	14.23	287.49	1.16	1.35	190	1.245	1.255	1.265	7397	3984.22	0.45	0.45
syll012_speaker1_rep06	12	1	m	6	fán	fæ̃31	f	æ̃31	æ̃	null	31	2	0	1	0	0	f	15.93	1335.06	6813	4626.59	0.4	-0.34	4224	4128.6	0.98	-0.04	6173	4245.4	0.26	-0.59	614	1510.47	7.43	67.97	380	403.54	21.25	811.86	0.79	0.93	140	0.85	0.86	0.87	6964	4566.5	0.4	-0.29
syll012_speaker1_rep07	12	1	m	7	fán	fæ̃31	f	æ̃31	æ̃	null	31	2	0	1	0	0	f	17.41	1421.19	5624	5093.76	0.74	-0.54	4503	4711.65	1.03	0.02	6083	5040.11	0.47	-0.89	346	559.95	19.13	521.5	429	397.15	23.2	897.15	1.48	1.61	130	1.535	1.545	1.555	6087	5036.32	0.66	-0.62
syll012_speaker1_rep08	12	1	m	8	fán	fæ̃31	f	æ̃31	æ̃	null	31	2	0	1	0	0	f	21.29	7536.62	7504	4155.56	0.32	0.15	3444	4201.86	1.24	0.43	6913	4344.65	0.07	-0.89	1862	3191.78	2.61	7.23	408	369.69	20.66	831.87	1.01	1.16	150	1.075	1.085	1.095	7603	4093.63	0.34	0.21
syll012_speaker1_rep09	12	1	m	9	fán	fæ̃31	f	æ̃31	æ̃	null	31	2	0	1	0	0	f	16.92	8311.82	6742	4100.36	0.16	-0.56	3282	3785.28	1.37	1.39	5495	3868.74	0.3	-0.54	346	1014.97	11.53	167.22	466	375.28	20.91	851.31	1.7	1.84	140	1.76	1.77	1.78	6848	4045.7	0.16	-0.52
syll012_speaker1_rep10	12	1	m	10	fán	fæ̃31	f	æ̃31	æ̃	null	31	2	0	1	0	0	f	17.91	1205.86	5097	5072.41	0.77	-0.66	4262	4634.72	0.99	-0.26	6871	4762.39	0.12	-1.03	363	380.51	25.95	1041.32	499	328.34	14.37	610.99	1.03	1.18	150	1.095	1.105	1.115	6066	4988.53	0.57	-0.88
syll012_speaker2_rep01	12	2	f	1	fán	fæ̃31	f	æ̃31	æ̃	null	31	2	0	1	0	0	f	13.75	11369.53	8396	4503.03	-0.34	-0.31	1867	1735.16	3.05	22.16	3652	3136.55	1.81	3.74	4118	4696.54	1.24	0.35	548	582.87	8.46	130.85	0.75	0.95	200	0.84	0.85	0.86	9043	4003.92	-0.3	0.21
syll012_speaker2_rep02	12	2	f	2	fán	fæ̃31	f	æ̃31	æ̃	null	31	2	0	1	0	0	f	17.39	3746.78	5506	4686.17	1.77	3.03	1925	2215.95	2.93	13.29	2020	3079.01	4	18.79	3350	3334.49	1.89	5.28	424	415.89	7.42	157.23	1.39	1.61	220	1.49	1.5	1.51	5708	4652.57	1.81	3.04
syll012_speaker2_rep03	12	2	f	3	fán	fæ̃31	f	æ̃31	æ̃	null	31	2	0	1	0	0	f	23.6	11412.6	8956	4140.56	-0.65	-0.4	3231	3828.04	1.51	1.36	3906	3625.23	1.52	1.64	6274	5131.07	0.24	-1.64	384	536.91	17.52	465.54	0.7	0.92	220	0.8	0.81	0.82	9217	3906.64	-0.65	-0.27
syll012_speaker2_rep04	12	2	f	4	fán	fæ̃31	f	æ̃31	æ̃	null	31	2	0	1	0	0	f	21.54	4694.24	4175	2863.31	1.72	3.93	1518	2382.95	3.15	17.42	2451	2086.22	0.91	4.54	3374	3137.58	1.7	3.89	540	485.87	11.94	300.45	0.39	0.71	320	0.54	0.55	0.56	4258	2831.62	1.79	4.08
syll012_speaker2_rep05	12	2	f	5	fán	fæ̃31	f	æ̃31	æ̃	null	31	2	0	1	0	0	f	20.5	10465.14	12610	5438.98	-0.33	-0.68	1927	3630.1	2.49	5.98	3068	3826.29	1.59	2.07	6324	4192.48	0.88	0.31	684	1272.2	9.51	111.75	0.54	0.8	260	0.66	0.67	0.68	12757	5297.19	-0.29	-0.73
syll012_speaker2_rep06	12	2	f	6	fán	fæ̃31	f	æ̃31	æ̃	null	31	2	0	1	0	0	f	26.02	5038.77	7449	3644.73	0.51	-0.39	5167	2915.94	0.42	0.76	5311	3074.53	0.79	1.47	5350	3077.25	1.19	1.89	658	897.34	6.33	61.51	1.03	1.26	230	1.135	1.145	1.155	7474	3625.68	0.53	-0.4
syll012_speaker2_rep07	12	2	f	7	fán	fæ̃31	f	æ̃31	æ̃	null	31	2	0	1	0	0	f	11.82	2196.39	8555	5007.42	0.64	0.02	3564	4320.1	1.96	3.62	7119	5216	0.1	-1.22	7184	4961.25	0.58	-0.38	586	1342.56	7.82	73.41	0.66	0.89	230	0.765	0.775	0.785	8618	4972.34	0.65	0.04
syll012_speaker2_rep08	12	2	f	8	fán	fæ̃31	f	æ̃31	æ̃	null	31	2	0	1	0	0	f	17.05	8268.75	8092	4505.83	0.65	0.47	2905	2919.87	1.97	4.47	4391	4135.88	1.02	0.18	5258	4030.91	0.92	0.51	490	685.27	11.13	183.68	0.62	0.82	200	0.71	0.72	0.73	8160	4464.26	0.67	0.5
syll012_speaker2_rep09	12	2	f	9	fán	fæ̃31	f	æ̃31	æ̃	null	31	2	0	1	0	0	f	12.7	3057.71	7576	5053.1	0.78	0.18	8874	6319.74	-0.22	-1.46	5882	4173.3	0.4	-0.13	5692	4466.81	0.86	0.3	471	515.68	12.39	266.99	0.46	0.69	230	0.565	0.575	0.585	7792	4962.92	0.81	0.22
syll012_speaker2_rep10	12	2	f	10	fán	fæ̃31	f	æ̃31	æ̃	null	31	2	0	1	0	0	f	16.8	12575.39	7745	4957.29	-0.03	-0.99	1961	3066.69	2.23	5.86	4030	4958.62	1.43	1.28	5735	4827.87	0.85	-0.23	478	709.52	11.54	187.04	0.75	0.93	180	0.83	0.84	0.85	8811	4313.43	-0.02	-0.77
syll012_speaker3_rep01	12	3	m	1	fán	fæ̃31	f	æ̃31	æ̃	null	31	2	0	1	0	0	f	13.1	13781.25	10691	5535.31	-0.11	-0.98	1570	2405.79	2.48	8.25	4374	3481.51	0.81	2.36	522	1644.59	7.14	58.81	645	444.28	8.55	216.71	1.52	1.81	290	1.655	1.665	1.675	11175	5162.75	-0.03	-1.08
syll012_speaker3_rep02	12	3	m	2	fán	fæ̃31	f	æ̃31	æ̃	null	31	2	0	1	0	0	f	12.88	7278.22	11468	5586.55	0.002	-1.01	2965	4292.5	1.75	2.31	3207	4105.02	1.69	2.53	6018	6266.81	0.78	-0.77	594	565.08	14.96	392.12	1.41	1.59	180	1.49	1.5	1.51	11695	5405.8	0.06	-1.09
syll012_speaker3_rep03	12	3	m	3	fán	fæ̃31	f	æ̃31	æ̃	null	31	2	0	1	0	0	f	7.27	7149.02	7466	5584.45	0.96	0.11	998	2614.28	3.64	15.77	3683	3919.84	1.21	2.05	3049	4540.65	1.84	2.75	547	439.77	16.26	553.49	0.79	0.96	170	0.865	0.875	0.885	7904	5440.86	1.01	0.08
syll012_speaker3_rep04	12	3	m	4	fán	fæ̃31	f	æ̃31	æ̃	null	31	2	0	1	0	0	f	9.92	2325.59	872	1495.51	4.89	39.36	4728	5025.15	0.99	0.06	1390	2240.36	3.83	19.7	548	1236.83	7.98	91.47	610	423.77	14.23	476.32	1.51	1.61	100	1.55	1.56	1.57	1862	1806.54	4.54	29.88
syll012_speaker3_rep05	12	3	m	5	fán	fæ̃31	f	æ̃31	æ̃	null	31	2	0	1	0	0	f	11.28	7321.29	7623	3630.72	1.54	3.47	1209	2923.76	3.11	12.18	3443	3783.7	1.39	2.48	5315	4713.43	0.71	0.14	468	372.03	17.67	709.42	0.51	0.64	130	0.565	0.575	0.585	7702	3566.97	1.68	3.66
syll012_speaker3_rep06	12	3	m	6	fán	fæ̃31	f	æ̃31	æ̃	null	31	2	0	1	0	0	f	9.18	8139.55	7325	4009.57	0.4	0.83	1163	2637.03	3.25	12.03	4960	3942.07	0.62	0.2	1072	2999.91	3.75	14.63	590	387.43	5.97	158.68	0.88	1.07	190	0.965	0.975	0.985	7619	3812.23	0.53	1.16
syll012_speaker3_rep07	12	3	m	7	fán	fæ̃31	f	æ̃31	æ̃	null	31	2	0	1	0	0	f	12.31	7019.82	7474	3493.03	1.57	4.15	1711	3115.21	2.26	5.9	1740	3090.43	2.14	5.04	1065	2817.67	3.71	14.81	468	367.09	6.78	167.16	0.86	1.05	190	0.945	0.955	0.965	7640	3349.25	1.92	4.72
syll012_speaker3_rep08	12	3	m	8	fán	fæ̃31	f	æ̃31	æ̃	null	31	2	0	1	0	0	f	5.15	14987.11	8317	5686.2	0.43	-1.15	3887	3709.87	1.14	2.22	1731	2869.3	2.93	10.7	5865	5150.71	0.63	-0.39	554	315.1	7.74	246.73	0.66	1.03	370	0.835	0.845	0.855	8722	5515.56	0.43	-1.22
syll012_speaker3_rep09	12	3	m	9	fán	fæ̃31	f	æ̃31	æ̃	null	31	2	0	1	0	0	f	8.99	8182.62	7909	3499.45	0.03	2.01	3655	4329.14	0.88	-0.61	6920	3981.11	-0.13	0.44	4119	4494.38	1.03	-0.08	481	354.91	7.19	199.13	1.21	1.38	170	1.285	1.295	1.305	8190	3228.7	0.28	2.81
syll012_speaker3_rep10	12	3	m	10	fán	fæ̃31	f	æ̃31	æ̃	null	31	2	0	1	0	0	f	11.77	7321.29	7281	3597.62	1.41	3.31	1960	2889.33	2.28	6.28	5167	4083.02	0.97	1.88	4945	4792.5	0.88	0.21	531	375.65	10.07	311.11	0.55	0.71	160	0.62	0.63	0.64	7417	3491.07	1.62	3.64
syll012_speaker4_rep01	12	4	f	1	fán	fæ̃31	f	æ̃31	æ̃	null	31	2	0	1	0	0	f	18.37	1507.32	3975	5940.25	2.04	2.96	1245	2373.25	3.8	20.24	1876	3143.77	3.03	11.24	3959	4891.64	1.97	3.34	843	1950.65	5.34	35.91	1.06	1.18	120	1.11	1.12	1.13	4880	6264.47	1.76	1.77
syll012_speaker4_rep02	12	4	f	2	fán	fæ̃31	f	æ̃31	æ̃	null	31	2	0	1	0	0	f	29.53	1464.26	4399	5038.01	1.44	0.92	699	1844.29	5.44	38.4	3033	5258.08	2.16	3.43	4228	5001.98	1.31	0.8	705	1455.89	5.81	42.63	0.58	0.76	180	0.66	0.67	0.68	4830	5088.3	1.34	0.6
syll012_speaker4_rep03	12	4	f	3	fán	fæ̃31	f	æ̃31	æ̃	null	31	2	0	1	0	0	f	26.59	1464.26	6658	6851.22	0.86	-0.89	2169	3177	3.15	11.81	4377	5551.02	1.83	2.03	3059	4737.46	2.05	3.38	718	1842.7	6.25	45.46	1.01	1.21	200	1.1	1.11	1.12	6870	6857.15	0.82	-0.96
syll012_speaker4_rep04	12	4	f	4	fán	fæ̃31	f	æ̃31	æ̃	null	31	2	0	1	0	0	f	19.69	1421.19	4054	5572.93	1.51	0.97	5381	6780.95	1.08	-0.56	3625	5206.58	1.96	2.67	3749	4752.55	1.86	2.73	392	967.57	13.43	214.53	0.71	0.85	140	0.77	0.78	0.79	5976	5876.7	1.04	-0.36
syll012_speaker4_rep05	12	4	f	5	fán	fæ̃31	f	æ̃31	æ̃	null	31	2	0	1	0	0	f	14.22	1765.72	8433	7017.44	0.38	-1.38	2230	5200.24	2.6	5.48	5410	7023.63	1.16	-0.16	3806	4953.58	1.77	2.35	645	1738.61	5.55	34.23	0.78	0.92	140	0.84	0.85	0.86	8985	6901.33	0.3	-1.43
syll012_speaker4_rep06	12	4	f	6	fán	fæ̃31	f	æ̃31	æ̃	null	31	2	0	1	0	0	f	21.41	2368.65	8138	7201.17	0.39	-1.39	2161	4258.5	2.6	6.21	4151	5973.52	1.41	0.66	5457	5684.89	0.99	-0.24	1146	2464.83	4.12	18.9	0.83	0.98	150	0.895	0.905	0.915	9550	6896.14	0.18	-1.48
syll012_speaker4_rep07	12	4	f	7	fán	fæ̃31	f	æ̃31	æ̃	null	31	2	0	1	0	0	f	23.5	2024.12	7970	5728.16	0.16	-1.27	2827	4828.41	2.06	3.1	5208	5698.38	1.11	-0.05	2951	4687.63	1.75	2.11	368	707.76	13.27	222.27	0.31	0.5	190	0.395	0.405	0.415	8560	5501.62	0.1	-1.24
syll012_speaker4_rep08	12	4	f	8	fán	fæ̃31	f	æ̃31	æ̃	null	31	2	0	1	0	0	f	25.79	1593.46	3689	4623.11	1.79	2.34	1258	3515.06	3.33	10.21	3334	5078.57	1.83	2.16	2064	3147.7	3.08	10.19	404	1057.58	10.34	126.71	0.57	0.71	140	0.63	0.64	0.65	4380	4745.48	1.62	1.6
syll012_speaker4_rep09	12	4	f	9	fán	fæ̃31	f	æ̃31	æ̃	null	31	2	0	1	0	0	f	35.02	1679.59	5478	5775.91	1.08	-0.3	897	2754.62	4.69	23.7	3934	5646.97	1.58	1.21	4557	4713	1.41	1.11	1832	3106.17	2.75	7.6	1.3	1.46	160	1.37	1.38	1.39	5983	5787.81	0.98	-0.53
syll012_speaker4_rep10	12	4	f	10	fán	fæ̃31	f	æ̃31	æ̃	null	31	2	0	1	0	0	f	27.16	1593.46	5171	5412.31	1.27	0.34	1778	3628.9	2.9	8.15	3388	4196.87	1.84	2.45	4423	5379.03	1.53	1.2	1538	2722.57	3.68	15.34	0.45	0.63	180	0.53	0.54	0.55	5681	5422.22	1.19	0.07
syll012_speaker5_rep01	12	5	m	1	fán	fæ̃31	f	æ̃31	æ̃	null	31	2	0	1	0	0	f	22.89	6373.83	9324	4318.68	0.43	-0.02	7127	5025.79	0.31	-0.73	8036	4538.94	0.4	-0.09	4553	5637.7	1.04	-0.08	592	972.33	10.14	136.06	0.49	0.69	200	0.58	0.59	0.6	9367	4283.04	0.45	-0.02
syll012_speaker5_rep02	12	5	m	2	fán	fæ̃31	f	æ̃31	æ̃	null	31	2	0	1	0	0	f	19.66	8441.02	8807	4615.77	0.39	-0.38	1047	2202.36	5.15	29.3	9657	4904.22	-0.47	-0.72	6354	4923.84	0.47	-0.52	645	516.65	8.5	178.5	0.45	0.66	210	0.545	0.555	0.565	8847	4588.28	0.41	-0.38
syll012_speaker5_rep03	12	5	m	3	fán	fæ̃31	f	æ̃31	æ̃	null	31	2	0	1	0	0	f	21.23	7450.49	8497	3779.39	0.74	0.9	3183	4871.4	1.72	1.93	9352	4534.66	-0.36	-0.38	5620	4996.41	0.67	-0.26	614	513.76	7.9	166.22	0.42	0.65	230	0.525	0.535	0.545	8520	3759.5	0.76	0.91
syll012_speaker5_rep04	12	5	m	4	fán	fæ̃31	f	æ̃31	æ̃	null	31	2	0	1	0	0	f	17.59	16623.63	12510	5595.79	-0.37	-0.96	6026	6075.07	0.77	-0.61	9899	5104.56	0.08	-0.61	6277	6481.05	0.76	-0.67	561	583.46	12.36	297.67	0.36	0.54	180	0.44	0.45	0.46	12571	5540.81	-0.36	-0.98
syll012_speaker5_rep05	12	5	m	5	fán	fæ̃31	f	æ̃31	æ̃	null	31	2	0	1	0	0	f	20.84	8570.21	8392	4370.75	0.22	-0.17	3550	4827.88	1.36	0.74	6990	4856.03	0.29	-0.8	3427	4219.21	1.48	1.92	617	507.03	8.65	217.97	0.41	0.59	180	0.49	0.5	0.51	8424	4348.71	0.23	-0.15
syll012_speaker5_rep06	12	5	m	6	fán	fæ̃31	f	æ̃31	æ̃	null	31	2	0	1	0	0	f	21.26	7450.49	11078	4551.92	0.12	-0.73	4737	4664.87	0.77	-0.46	9411	3595.97	0.13	0.92	4370	5093.89	1.05	0.12	570	491.88	13.42	391.29	0.38	0.55	170	0.455	0.465	0.475	11106	4523.79	0.15	-0.76
syll012_speaker5_rep07	12	5	m	7	fán	fæ̃31	f	æ̃31	æ̃	null	31	2	0	1	0	0	f	24.12	8742.48	8621	4343.7	0.21	-0.16	6538	5277.94	0.37	-0.9	9389	4932.79	-0.1	-0.49	5061	5705.96	0.99	-0.07	719	942.3	10.14	158.48	0.45	0.62	170	0.525	0.535	0.545	8687	4294.96	0.24	-0.14
syll012_speaker5_rep08	12	5	m	8	fán	fæ̃31	f	æ̃31	æ̃	null	31	2	0	1	0	0	f	16.12	6416.89	11488	4970.72	0.08	-0.86	688	1567.13	6.5	51.11	6705	5080.31	0.49	-0.54	1772	3829.55	2.68	6.94	703	639.11	11.33	257.07	0.35	0.58	230	0.455	0.465	0.475	11550	4912.24	0.12	-0.91
syll012_speaker5_rep09	12	5	m	9	fán	fæ̃31	f	æ̃31	æ̃	null	31	2	0	1	0	0	f	23.69	8570.21	8136	4307.03	0.45	-0.03	6832	4317.77	0.6	-0.13	8136	4289.91	0.25	-0.38	3235	4602.79	1.28	0.15	671	507.89	7.9	167.19	0.39	0.59	200	0.48	0.49	0.5	8174	4281.94	0.46	-0.01
syll012_speaker5_rep10	12	5	m	10	fán	fæ̃31	f	æ̃31	æ̃	null	31	2	0	1	0	0	f	19.89	7881.15	9335	4274.86	0.08	0.4	901	2804.33	3.85	15.05	8674	4418.63	-0.2	-0.18	1842	3933.04	2.62	6.33	579	537.36	11.69	293.47	0.42	0.63	210	0.515	0.525	0.535	9485	4143.52	0.16	0.49
syll012_speaker6_rep01	12	6	f	1	fán	fæ̃31	f	æ̃31	æ̃	null	31	2	0	1	0	0	f	13.28	1937.99	5729	6600.05	1.05	-0.45	9067	7434.26	-0.1	-1.79	6598	7568.41	0.6	-1.42	2129	4054.43	3.14	9.25	530	937.8	11.58	183.02	0.46	0.56	100	0.5	0.51	0.52	6850	6719.34	0.81	-0.93
syll012_speaker6_rep02	12	6	f	2	fán	fæ̃31	f	æ̃31	æ̃	null	31	2	0	1	0	0	f	14.53	1464.26	4213	5004.06	1.45	1.1	5631	6350.28	0.66	-0.95	3964	4758.82	1.59	1.75	5162	5548.57	0.91	-0.49	549	527.87	11.45	247.03	0.46	0.55	90	0.495	0.505	0.515	4618	5081.75	1.34	0.75
syll012_speaker6_rep03	12	6	f	3	fán	fæ̃31	f	æ̃31	æ̃	null	31	2	0	1	0	0	f	12.5	10335.94	10314	4467.78	-0.43	0.75	5884	5599.11	0.31	-1.49	9920	3860.73	-1.13	1.92	4436	5160.28	1.17	0.03	555	901.14	10.15	139.55	0.41	0.55	140	0.47	0.48	0.49	10510	4277.2	-0.37	0.97
syll012_speaker6_rep04	12	6	f	4	fán	fæ̃31	f	æ̃31	æ̃	null	31	2	0	1	0	0	f	20.65	1636.52	1687	2495.03	4.39	22.33	1603	2176.53	5.21	34.24	1481	2918.32	3.79	14.69	1686	2502.02	4.4	22.37	476	614.38	14.51	338.95	0.43	0.5	70	0.455	0.465	0.475	1886	2601.96	4.21	20.07
syll012_speaker6_rep05	12	6	f	5	fán	fæ̃31	f	æ̃31	æ̃	null	31	2	0	1	0	0	f	21.52	1421.19	3109	4174.78	2.38	5.29	3355	3857.08	1.88	3.3	3009	4471.74	2.26	4.57	3195	4058.56	2.33	5.18	502	1049.2	13.1	200.15	0.45	0.52	70	0.475	0.485	0.495	3335	4252.37	2.29	4.78
syll012_speaker6_rep06	12	6	f	6	fán	fæ̃31	f	æ̃31	æ̃	null	31	2	0	1	0	0	f	13.35	13436.72	8892	6036.29	-0.38	-1.44	4660	5527.35	0.73	-1.18	8521	5924.06	-0.29	-1.5	1837	3607.12	3	7.64	465	462.16	11.94	272.24	0.39	0.49	100	0.43	0.44	0.45	10220	5336.15	-0.72	-0.84
syll012_speaker6_rep07	12	6	f	7	fán	fæ̃31	f	æ̃31	æ̃	null	31	2	0	1	0	0	f	18.12	1033.59	1648	3131.01	3.48	12.54	1887	3373.26	3.19	10.46	1853	3432.65	3.09	9.38	1809	3347.68	3.26	10.74	424	927.28	11.63	166.26	0.45	0.52	70	0.475	0.485	0.495	1983	3381.23	3.11	9.73
syll012_speaker6_rep08	12	6	f	8	fán	fæ̃31	f	æ̃31	æ̃	null	31	2	0	1	0	0	f	15.08	2756.25	3284	4949.57	1.74	1.79	5171	6518.61	0.89	-0.86	2511	4101.52	2.25	4.26	3502	5230.3	1.6	1.19	416	985.72	10.96	148.29	0.45	0.52	70	0.475	0.485	0.495	3823	5177.23	1.51	0.98
syll012_speaker6_rep09	12	6	f	9	fán	fæ̃31	f	æ̃31	æ̃	null	31	2	0	1	0	0	f	12.02	16365.23	1659	4318.06	2.98	7.59	841	2803.22	5.03	24.84	698	2289.11	5.74	35.05	2342	4226.94	2.27	4.47	386	662.47	14.69	284.77	0.34	0.46	120	0.39	0.4	0.41	7107	7135.76	0.43	-1.43
syll012_speaker6_rep10	12	6	f	10	fán	fæ̃31	f	æ̃31	æ̃	null	31	2	0	1	0	0	f	15.51	2799.32	5083	5552.25	1.23	0.44	10441	7869.42	-0.26	-1.63	4573	5481.82	1.48	0.93	4229	4832.01	1.5	1.52	380	804.39	13.37	241.29	0.4	0.5	100	0.44	0.45	0.46	5823	5588.84	1.09	0.07
syll012_speaker7_rep01	12	7	f	1	fán	fæ̃31	f	æ̃31	æ̃	null	31	2	0	1	0	0	f	19.5	1765.72	2992	3997.75	2.49	5.93	833	1513.81	5.85	52.8	1389	2534.12	4.12	21.23	327	443.05	22.83	759.57	495	334.83	17.35	745.77	1.69	1.88	190	1.775	1.785	1.795	3489	4124.76	2.35	4.97
syll012_speaker7_rep02	12	7	f	2	fán	fæ̃31	f	æ̃31	æ̃	null	31	2	0	1	0	0	f	8.36	2799.32	7087	6848.44	0.53	-1.27	3628	5087.66	1.46	0.81	7509	6421.43	0.39	-1.3	539	1332.82	8.62	92.8	345	372.59	25.48	1050.32	0.9	1.1	200	0.99	1	1.01	7649	6824.01	0.42	-1.36
syll012_speaker7_rep03	12	7	f	3	fán	fæ̃31	f	æ̃31	æ̃	null	31	2	0	1	0	0	f	18.93	1722.66	2517	2984.81	3.24	11.97	1181	2458.28	4.89	29.81	1758	2736.42	3.54	16.2	1009	2239.58	5.13	30.05	365	358.63	23.05	846.69	0.98	1.15	170	1.055	1.065	1.075	2815	3034.64	3.23	11.37
syll012_speaker7_rep04	12	7	f	4	fán	fæ̃31	f	æ̃31	æ̃	null	31	2	0	1	0	0	f	11.25	2540.92	4463	4849.84	1.37	1	1308	2778.34	4.2	20.11	1385	2575.56	4.05	19.73	212	412.33	27.79	913.78	339	697.38	18.1	393.59	1.67	1.87	200	1.76	1.77	1.78	5099	4878.76	1.26	0.63
syll012_speaker7_rep05	12	7	f	5	fán	fæ̃31	f	æ̃31	æ̃	null	31	2	0	1	0	0	f	10.9	3445.31	3428	4118.52	1.82	2.74	1044	2946.63	3.9	15.6	3243	4301.97	1.82	2.49	2307	2802.45	3.01	10.05	455	534.36	19.66	562.19	0.9	1.01	110	0.945	0.955	0.965	3813	4185.16	1.72	2.28
syll012_speaker7_rep06	12	7	f	6	fán	fæ̃31	f	æ̃31	æ̃	null	31	2	0	1	0	0	f	12.76	1765.72	1800	2350.13	4.09	21.73	1302	2177.55	4.47	26.94	1734	2620.66	3.41	15.44	528	1478.23	8.2	81.71	356	306.91	16.46	731.81	0.9	1.04	140	0.96	0.97	0.98	2148	2432.9	4.07	20.38
syll012_speaker7_rep07	12	7	f	7	fán	fæ̃31	f	æ̃31	æ̃	null	31	2	0	1	0	0	f	11.47	1550.39	934	1619.84	5.17	39.45	559	1275.32	7.11	79.78	973	1810.34	4.21	25.56	339	972.25	10.71	147.02	367	494.17	20.99	654.37	0.74	0.88	140	0.8	0.81	0.82	1589	1905.77	4.6	28.98
syll012_speaker7_rep08	12	7	f	8	fán	fæ̃31	f	æ̃31	æ̃	null	31	2	0	1	0	0	f	11.72	1033.59	949	1596.97	4.57	32.08	1146	1689.26	4.12	29.06	1447	2020.66	3.87	21.73	327	714.33	12.57	240.26	286	232.94	16	894.96	0.73	0.85	120	0.78	0.79	0.8	1817	1891.18	4.12	23.68
syll012_speaker7_rep09	12	7	f	9	fán	fæ̃31	f	æ̃31	æ̃	null	31	2	0	1	0	0	f	7.13	1636.52	1671	2409.19	3.32	14.81	586	1394.05	7.08	77.28	801	1667.48	5.2	39.9	545	1297.84	7.92	87.59	286	242.03	19.08	1035.98	0.63	0.8	170	0.705	0.715	0.725	2205	2573.5	3.09	12.41
syll012_speaker7_rep10	12	7	f	10	fán	fæ̃31	f	æ̃31	æ̃	null	31	2	0	1	0	0	f	10.16	2971.58	1860	2672.95	2.87	11.49	1742	3044.6	2.93	10.34	2459	3328.7	2.35	6.74	932	1505.86	4.39	33.29	438	472.23	18.49	593.16	0.72	0.83	110	0.765	0.775	0.785	3072	2899.97	2.62	9.06
syll012_speaker8_rep01	12	8	m	1	fán	fæ̃31	f	æ̃31	æ̃	null	31	2	0	1	0	0	f	22.57	1593.46	2488	3084.48	3.43	13.12	1263	2816.55	3.92	17.47	2381	3605.6	2.71	7.97	2050	2477.89	3.74	17.1	308	421.27	21.34	752.94	1.43	1.58	150	1.495	1.505	1.515	2685	3132.13	3.4	12.53
syll012_speaker8_rep02	12	8	m	2	fán	fæ̃31	f	æ̃31	æ̃	null	31	2	0	1	0	0	f	21.99	2411.72	6215	6050.03	1.01	-0.28	1498	2083.79	3.95	22.28	3729	3519.68	1.59	3.32	4363	4913.87	1.67	1.91	320	973.63	12.83	204.9	0.4	0.55	150	0.465	0.475	0.485	6610	6031.13	0.96	-0.42
syll012_speaker8_rep03	12	8	m	3	fán	fæ̃31	f	æ̃31	æ̃	null	31	2	0	1	0	0	f	20.33	1507.32	5666	5482.35	1.04	0.06	1871	3699.19	2.92	8.19	5694	5419.96	0.96	-0.22	3432	3976.19	2.19	4.92	425	411.8	8.52	262.94	0.4	0.53	130	0.455	0.465	0.475	6249	5444.12	0.96	-0.12
syll012_speaker8_rep04	12	8	m	4	fán	fæ̃31	f	æ̃31	æ̃	null	31	2	0	1	0	0	f	16.46	1076.66	5503	5902.43	0.89	-0.65	2363	3658.23	2.61	6.72	3039	4659.91	2	3.13	3761	4741	1.74	1.97	331	1105.02	9.61	116.49	0.37	0.5	130	0.425	0.435	0.445	6177	5924.2	0.74	-0.9
syll012_speaker8_rep05	12	8	m	5	fán	fæ̃31	f	æ̃31	æ̃	null	31	2	0	1	0	0	f	16.54	1378.13	3089	3814.66	2.4	5.81	1013	2812.31	4.38	20.75	3345	4964.81	1.97	2.88	1744	2492.39	3.74	17.48	260	409.97	15.31	470.07	0.39	0.53	140	0.45	0.46	0.47	3281	3858.53	2.35	5.46
syll012_speaker8_rep06	12	8	m	6	fán	fæ̃31	f	æ̃31	æ̃	null	31	2	0	1	0	0	f	20.4	1765.72	5434	5792.65	1.15	0.02	997	2710.2	4.33	19.67	5099	6147.15	1	-0.45	4496	4897.95	1.5	1.69	359	366.53	14.93	508.29	0.34	0.5	160	0.41	0.42	0.43	5672	5812.53	1.1	-0.1
syll012_speaker8_rep07	12	8	m	7	fán	fæ̃31	f	æ̃31	æ̃	null	31	2	0	1	0	0	f	16.52	2196.39	4836	5841.49	1.29	0.25	1737	2756.92	2.96	11.25	2360	3882.74	2.28	5.03	2488	3930.04	2.42	5.86	427	552.58	17.96	501.56	0.42	0.57	150	0.485	0.495	0.505	5882	5951.8	1.06	-0.35
syll012_speaker8_rep08	12	8	m	8	fán	fæ̃31	f	æ̃31	æ̃	null	31	2	0	1	0	0	f	19.63	2411.72	8404	7084.24	0.51	-1.25	2175	3850.71	2.55	6.08	4579	5755.67	1.39	0.52	3359	4387.58	1.84	3.06	349	1142.72	9.85	126.93	0.41	0.56	150	0.475	0.485	0.495	8968	6969.02	0.44	-1.32
syll012_speaker8_rep09	12	8	m	9	fán	fæ̃31	f	æ̃31	æ̃	null	31	2	0	1	0	0	f	16.53	1636.52	4155	4852.22	1.55	1.66	3617	3466.93	1.73	3.69	5414	4802.48	1.17	0.7	2947	3339.71	2.29	6.45	410	1186.34	10.02	127.78	0.43	0.56	130	0.485	0.495	0.505	4782	4925.32	1.41	1.18
syll012_speaker8_rep10	12	8	m	10	fán	fæ̃31	f	æ̃31	æ̃	null	31	2	0	1	0	0	f	12.08	1550.39	3834	4675.63	1.93	2.98	1110	1908.15	4.22	25.08	2653	3071.46	2.64	8.9	1575	2663.79	3.9	17.49	267	709.22	16.85	364.28	0.38	0.51	130	0.435	0.445	0.455	4220	4754.58	1.83	2.51
syll012_speaker9_rep01	12	9	m	1	fán	fæ̃31	f	æ̃31	æ̃	null	31	2	0	1	0	0	f	7.13	6804.49	6360	4916.91	0.14	-0.76	2315	3818.71	1.58	1.71	1271	3205.47	2.56	5.65	4661	5124.92	0.83	-0.45	443	545.79	19.35	543.09	0.56	0.76	200	0.65	0.66	0.67	8631	3685.45	0.15	0.84
syll012_speaker9_rep02	12	9	m	2	fán	fæ̃31	f	æ̃31	æ̃	null	31	2	0	1	0	0	f	22.96	8182.62	8510	4203.45	0.2	0.38	3314	5167.87	1.39	0.55	7800	5311.72	-0.01	-1	10196	4611.21	-0.27	-0.38	352	378.22	19.96	706.8	0.5	0.66	160	0.57	0.58	0.59	8907	3876.05	0.44	0.62
syll012_speaker9_rep03	12	9	m	3	fán	fæ̃31	f	æ̃31	æ̃	null	31	2	0	1	0	0	f	18.39	2670.12	9752	5859.4	-0.02	-1.05	9070	6538.94	-0.18	-1.45	10790	5988.64	-0.43	-0.79	9328	5029.78	-0.11	-0.83	426	437.56	20.56	713.03	0.59	0.71	120	0.64	0.65	0.66	10305	5532.84	-0.02	-1
syll012_speaker9_rep04	12	9	m	4	fán	fæ̃31	f	æ̃31	æ̃	null	31	2	0	1	0	0	f	8.13	1550.39	5458	5975.02	0.92	-0.39	893	2628.07	4.32	20.72	5476	6072.41	0.87	-0.61	3391	4399.83	1.91	3.35	378	420.86	19.32	633.79	0.5	0.63	130	0.555	0.565	0.575	7790	5751.08	0.55	-0.89
syll012_speaker9_rep05	12	9	m	5	fán	fæ̃31	f	æ̃31	æ̃	null	31	2	0	1	0	0	f	15.46	17700.29	13024	5558.92	-1.11	0.19	3265	5259.14	1.78	2.12	9525	6910.43	-0.12	-1.45	10593	6149.57	-0.26	-1.2	437	498.81	19.53	556.56	0.5	0.64	140	0.56	0.57	0.58	13847	4639.07	-1.18	0.76
syll012_speaker9_rep06	12	9	m	6	fán	fæ̃31	f	æ̃31	æ̃	null	31	2	0	1	0	0	f	9.63	1248.93	7963	6395.8	0.33	-1.1	3568	4992.96	1.47	0.83	5489	6513.1	0.76	-0.89	6709	5046.47	0.73	-0.23	443	732.53	15.95	335.54	0.52	0.66	140	0.58	0.59	0.6	8914	6122.82	0.21	-1.07
syll012_speaker9_rep07	12	9	m	7	fán	fæ̃31	f	æ̃31	æ̃	null	31	2	0	1	0	0	f	17.28	7622.75	7912	5039.41	0.46	-0.55	2719	4313.9	1.98	3.37	6994	6357.62	0.53	-1.13	5145	4151.41	1.27	1.5	339	598.21	19.19	498.74	0.49	0.66	170	0.565	0.575	0.585	8239	4878.69	0.5	-0.53
syll012_speaker9_rep08	12	9	m	8	fán	fæ̃31	f	æ̃31	æ̃	null	31	2	0	1	0	0	f	14.07	1550.39	5552	4417.15	1.04	0.77	2078	4514.69	2.29	4.07	4146	4390.42	1.32	1.53	3450	3952.42	1.57	2.46	433	347.2	18.39	782.73	0.53	0.67	140	0.59	0.6	0.61	6035	4289.37	1.07	0.83
syll012_speaker9_rep09	12	9	m	9	fán	fæ̃31	f	æ̃31	æ̃	null	31	2	0	1	0	0	f	9.05	10465.14	3974	5178.59	1.1	0.18	499	2060.15	6.37	45.52	865	2809.4	4.2	18.71	3860	4275.72	1.53	2.24	512	1001.56	11.99	183.59	0.51	0.64	130	0.565	0.575	0.585	8362	4522.5	0.4	-0.1
syll012_speaker9_rep10	12	9	m	10	fán	fæ̃31	f	æ̃31	æ̃	null	31	2	0	1	0	0	f	15.84	4435.84	4072	4278.42	1.62	2.94	605	1857.93	5.43	37.14	653	1893.78	4.89	30.94	2096	3125.38	2.36	6.83	420	568.08	19.26	521.62	0.61	0.81	200	0.7	0.71	0.72	5568	4124.63	1.7	2.87
syll013_speaker10_rep01	13	10	f	1	hùn	fən324	f	ən324	ə	n	324	4	0	1	0	0	xw	15.77	8871.68	7274	4925.17	0.26	-0.76	6769	6035.23	0.29	-1.41	10248	4762.14	-0.67	-0.62	637	1322.81	7.09	60.38	633	572.36	6.2	115.14	0.74	0.89	150	0.805	0.815	0.825	8178	4460.61	0.31	-0.63
syll013_speaker10_rep02	13	10	f	2	hùn	fən324	f	ən324	ə	n	324	4	0	1	0	0	xw	18.43	1765.72	4512	4890.34	1.22	0.54	10944	5893.14	-0.82	-0.9	7571	5293.22	0.34	-0.88	555	1442.37	7.75	72.25	840	575.45	3.57	57.68	0.44	0.54	100	0.48	0.49	0.5	4620	4900.42	1.19	0.48
syll013_speaker10_rep03	13	10	f	3	hùn	fən324	f	ən324	ə	n	324	4	0	1	0	0	xw	18.75	1593.46	7414	4508.57	0.32	-0.57	3238	3146.2	1.6	3.54	4897	3809.57	1.18	0.93	555	602.05	9.23	179.1	654	739.46	7.11	95.21	0.46	0.65	190	0.545	0.555	0.565	7435	4498.15	0.32	-0.56
syll013_speaker10_rep04	13	10	f	4	hùn	fən324	f	ən324	ə	n	324	4	0	1	0	0	xw	18.61	4306.64	7131	4744.6	0.54	-0.53	1492	3905.03	2.92	7.63	5962	5465.47	0.5	-0.99	573	554.02	13.31	342.92	547	660.48	13.37	294.75	0.98	1.15	170	1.055	1.065	1.075	7487	4584	0.57	-0.52
syll013_speaker10_rep05	13	10	f	5	hùn	fən324	f	ən324	ə	n	324	4	0	1	0	0	xw	14.9	1679.59	5612	4454.36	0.46	-0.81	1122	2845.41	3.66	14.48	3853	5057.09	1.07	-0.11	2834	3225.74	1.58	2.65	514	481.29	8.9	173.58	0.45	0.58	130	0.505	0.515	0.525	6391	4208.81	0.38	-0.78
syll013_speaker10_rep06	13	10	f	6	hùn	fən324	f	ən324	ə	n	324	4	0	1	0	0	xw	16.73	2540.92	9498	6231.51	0.12	-1.23	3109	4047.19	1.46	1.55	5409	4461.94	0.64	-0.49	779	1774.82	6.3	49.84	588	855.26	12.15	214.54	0.42	0.59	170	0.495	0.505	0.515	9935	6026.86	0.1	-1.22
syll013_speaker10_rep07	13	10	f	7	hùn	fən324	f	ən324	ə	n	324	4	0	1	0	0	xw	16.93	1550.39	6121	5119.17	0.84	-0.07	5336	5891.94	0.84	-0.72	8539	6043.3	0.15	-1.17	565	934.7	11.03	173.54	729	698	10.15	203.18	0.44	0.56	120	0.49	0.5	0.51	6703	4990.17	0.82	-0.1
syll013_speaker10_rep08	13	10	f	8	hùn	fən324	f	ən324	ə	n	324	4	0	1	0	0	xw	20.73	8225.68	6761	5018.82	0.51	-0.75	1551	3757.93	3.37	10.92	5240	4793.57	0.95	0.43	518	621.95	11.53	260.61	781	691.56	6.42	109.98	0.49	0.61	120	0.54	0.55	0.56	7134	4896.36	0.49	-0.76
syll013_speaker10_rep09	13	10	f	9	hùn	fən324	f	ən324	ə	n	324	4	0	1	0	0	xw	22.39	5124.9	4881	3899.91	0.89	0.57	2946	3705.27	1.44	1.58	5652	4099.72	0.7	0.09	462	545.15	13.86	349.31	620	598.52	8.16	145.05	0.37	0.5	130	0.425	0.435	0.445	5060	3860.38	0.88	0.59
syll013_speaker10_rep10	13	10	f	10	hùn	fən324	f	ən324	ə	n	324	4	0	1	0	0	xw	17.09	1894.92	4285	4158.1	1.32	1.2	3802	5104.11	1.21	0.02	6415	6172.72	0.62	-1.23	573	522.6	11.61	303.23	569	516.25	11.62	296.55	0.36	0.5	140	0.42	0.43	0.44	4728	4133.23	1.28	1.03
syll013_speaker1_rep01	13	1	m	1	hùn	fən324	f	ən324	ə	n	324	4	0	1	0	0	xw	20.28	1205.86	3197	4670.11	1.72	1.97	2250	3903.72	2.14	3.89	6873	5297.93	0.3	-1.01	500	465.49	12.39	384.91	554	560.61	12.27	317.92	1.45	1.62	170	1.525	1.535	1.545	4350	4982.36	1.33	0.64
syll013_speaker1_rep02	13	1	m	2	hùn	fən324	f	ən324	ə	n	324	4	0	1	0	0	xw	12.86	1378.13	3931	4698.77	1.37	0.82	2026	3723.64	2.18	3.95	4644	4813.36	0.74	-0.7	454	326.23	13.02	562.83	507	691.67	15.36	343.99	1.39	1.55	160	1.46	1.47	1.48	4188	4746.89	1.29	0.59
syll013_speaker1_rep03	13	1	m	3	hùn	fən324	f	ən324	ə	n	324	4	0	1	0	0	xw	13.9	1205.86	5512	5026.43	0.61	-0.77	4356	4401.15	0.92	-0.31	7775	4395.17	-0.21	-0.79	413	485.7	22.11	690.54	519	528.71	16.82	456	1.24	1.39	150	1.305	1.315	1.325	5763	5006.6	0.55	-0.81
syll013_speaker1_rep04	13	1	m	4	hùn	fən324	f	ən324	ə	n	324	4	0	1	0	0	xw	18.82	8742.48	7835	4519.53	0.14	-0.31	4277	4554.66	1	-0.02	6961	4457.88	0.09	-0.73	283	338.74	26.45	1040.49	400	575.35	16.39	391.73	1.21	1.37	160	1.28	1.29	1.3	7948	4455.6	0.15	-0.26
syll013_speaker1_rep05	13	1	m	5	hùn	fən324	f	ən324	ə	n	324	4	0	1	0	0	xw	20.16	8613.28	7570	4363.24	0.36	0.06	5183	4557.37	0.72	-0.44	7087	4203.02	0.05	-0.54	437	772.99	14.7	291.49	569	659.01	15.18	349.11	1.14	1.3	160	1.21	1.22	1.23	7616	4336.88	0.37	0.09
syll013_speaker1_rep06	13	1	m	6	hùn	fən324	f	ən324	ə	n	324	4	0	1	0	0	xw	15.5	1291.99	5416	5304.17	0.82	-0.54	2774	3973.84	1.94	3.26	4616	5099.01	0.99	-0.25	351	425.46	22.09	781.29	496	446.92	15.54	501.86	1.04	1.2	160	1.11	1.12	1.13	6217	5243.77	0.67	-0.74
syll013_speaker1_rep07	13	1	m	7	hùn	fən324	f	ən324	ə	n	324	4	0	1	0	0	xw	22.66	8139.55	7296	4778.67	0.2	-0.55	6107	4699.85	0.4	-0.77	7548	4199.99	0.04	-0.22	279	379.36	22.53	853.97	399	465.28	14.64	463.28	1.37	1.51	140	1.43	1.44	1.45	7827	4518.68	0.2	-0.36
syll013_speaker1_rep08	13	1	m	8	hùn	fən324	f	ən324	ə	n	324	4	0	1	0	0	xw	21.49	8527.15	7014	4658.9	0.14	-0.8	2755	3876.22	1.75	2.17	6194	4588.43	0.24	-1.18	388	352.95	21.88	893.69	545	403.27	11.87	377.09	1.06	1.22	160	1.13	1.14	1.15	7329	4519.71	0.11	-0.71
syll013_speaker1_rep09	13	1	m	9	hùn	fən324	f	ən324	ə	n	324	4	0	1	0	0	xw	11.5	2411.72	5388	4766.77	0.68	-0.51	3940	4392.43	1.22	0.56	5864	4505.04	0.37	-0.92	332	707.99	15.9	344.96	370	326.87	22.56	1029.86	1.2	1.34	140	1.26	1.27	1.28	6006	4656.73	0.59	-0.56
syll013_speaker1_rep10	13	1	m	10	hùn	fən324	f	ən324	ə	n	324	4	0	1	0	0	xw	16.25	13565.92	5478	4964.1	0.66	-0.53	6100	4930.45	0.29	-1.09	6223	4609.99	0.47	-0.69	538	320.01	12.79	549.84	706	912.64	11.6	194.99	0.74	0.89	150	0.805	0.815	0.825	6491	4787.94	0.5	-0.58
syll013_speaker2_rep01	13	2	f	1	hùn	fən324	f	ən324	ə	n	324	4	0	1	0	0	xw	16.15	1033.59	558	871.13	10.96	161.84	1021	983.39	7.91	109.18	1229	1359.76	4.49	33.08	434	517.52	9.66	214.63	675	598.45	6.18	107.01	1.35	1.65	300	1.49	1.5	1.51	791	999.47	10.41	132.19
syll013_speaker2_rep02	13	2	f	2	hùn	fən324	f	ən324	ə	n	324	4	0	1	0	0	xw	15.76	4091.31	802	1194.99	6.31	56.69	700	1731.48	7.4	65.44	939	1121.98	8.72	108.36	620	567.26	16.58	444.29	791	620.32	11.7	268.64	1.39	1.7	310	1.535	1.545	1.555	1042	1316.62	5.94	47.78
syll013_speaker2_rep03	13	2	f	3	hùn	fən324	f	ən324	ə	n	324	4	0	1	0	0	xw	15.78	4048.24	1185	1662.65	3.33	19	913	800.18	11.03	200.33	878	803.4	9.98	164.89	530	474.67	13.21	397.95	613	481.91	10.98	301.32	1.17	1.44	270	1.295	1.305	1.315	1570	1802.36	3.01	15.98
syll013_speaker2_rep04	13	2	f	4	hùn	fən324	f	ən324	ə	n	324	4	0	1	0	0	xw	16.81	4177.44	880	952.44	7.23	85.08	942	1275.72	11.13	146.7	724	972.29	12.53	211.86	786	489	9.42	248.54	732	565.57	9.97	244.36	0.68	1.06	380	0.86	0.87	0.88	907	959.62	7.27	84.91
syll013_speaker2_rep05	13	2	f	5	hùn	fən324	f	ən324	ə	n	324	4	0	1	0	0	xw	19.39	1076.66	747	887.75	10.51	147.09	680	1673.39	7.89	73.84	786	995.2	10.58	155.69	685	391.23	15.93	576.16	765	452.89	10.78	272.85	0.77	1.11	340	0.93	0.94	0.95	832	928.78	10.42	138.72
syll013_speaker2_rep06	13	2	f	6	hùn	fən324	f	ən324	ə	n	324	4	0	1	0	0	xw	25.63	4091.31	3312	3130.34	0.92	0.61	410	1604.46	8.54	83.75	764	1413.65	8.18	85.91	517	781.1	11.86	191.57	647	1020.39	6.91	61.53	0.84	1.11	270	0.965	0.975	0.985	3525	3122.52	0.86	0.56
syll013_speaker2_rep07	13	2	f	7	hùn	fən324	f	ən324	ə	n	324	4	0	1	0	0	xw	10.82	1033.59	958	1791.45	4.92	29.21	825	1572.73	8.9	92.88	985	1356.27	9.21	106.03	641	410.68	20.1	748.65	752	501.13	12.14	340.92	0.88	1.16	280	1.01	1.02	1.03	1357	2073.44	4.17	20.32
syll013_speaker2_rep08	13	2	f	8	hùn	fən324	f	ən324	ə	n	324	4	0	1	0	0	xw	16.24	1076.66	704	563.38	14.2	276.63	656	1118.25	10.21	140.31	945	1048.51	6.87	81.71	696	744.45	14.81	308.87	649	460.86	12.6	386.34	0.66	0.99	330	0.815	0.825	0.835	757	564.33	15.38	297.3
syll013_speaker2_rep09	13	2	f	9	hùn	fən324	f	ən324	ə	n	324	4	0	1	0	0	xw	18.31	1119.73	877	875.03	9.17	121.69	815	1361.98	8.92	103.68	760	1251.28	9.49	118.89	649	580.45	19.41	520.66	631	570.16	20.5	556.73	0.42	0.8	380	0.6	0.61	0.62	894	877.11	9.26	122.48
syll013_speaker2_rep10	13	2	f	10	hùn	fən324	f	ən324	ə	n	324	4	0	1	0	0	xw	10.72	1162.79	591	804.98	9.95	135.51	1208	2780.3	3.5	11.16	767	1088.7	6.94	76.07	612	464.56	9.01	167.12	654	566.4	8.21	130.29	0.66	0.95	290	0.795	0.805	0.815	797	924.71	9.31	108.88
syll013_speaker3_rep01	13	3	m	1	hùn	fən324	f	ən324	ə	n	324	4	0	1	0	0	xw	4.91	7105.96	5028	4934.38	0.9	-0.03	1056	2074.17	4.91	32.18	1535	2469.06	3.39	15.31	311	993.57	11.7	177.82	624	436.39	10.21	331.67	1.73	1.99	260	1.85	1.86	1.87	5706	4888.85	0.77	-0.18
syll013_speaker3_rep02	13	3	m	2	hùn	fən324	f	ən324	ə	n	324	4	0	1	0	0	xw	4.96	1722.66	4402	5076.64	1.26	0.55	3636	4732.85	1.28	0.45	2592	4116.06	2.29	4.95	390	645.73	17.23	411.15	576	335.49	14.03	595.51	1.21	1.34	130	1.265	1.275	1.285	5188	5144.85	1.08	0.09
syll013_speaker3_rep03	13	3	m	3	hùn	fən324	f	ən324	ə	n	324	4	0	1	0	0	xw	3.13	1507.32	5213	5158.82	0.97	-0.02	1302	2307.16	4.23	22.21	4688	5579	0.86	-0.7	448	284.32	6.52	202.62	571	492.84	17.3	525.46	1.04	1.21	170	1.115	1.125	1.135	5843	5125.14	0.86	-0.2
syll013_speaker3_rep04	13	3	m	4	hùn	fən324	f	ən324	ə	n	324	4	0	1	0	0	xw	11.31	1335.06	2719	2958.36	2.57	8.1	3364	4259.61	1.42	1.27	3511	3282.92	1.84	4.28	271	333.46	24.78	1086.58	537	346.12	17.11	719.39	0.9	1.01	110	0.945	0.955	0.965	2826	2971.63	2.56	7.96
syll013_speaker3_rep05	13	3	m	5	hùn	fən324	f	ən324	ə	n	324	4	0	1	0	0	xw	7.01	6847.56	7091	4524.81	0.74	0.77	947	2364	3.45	15.39	3467	3779.18	1.58	3.83	1016	2266.14	4.31	22.15	600	726.03	14.83	314.39	0.59	0.72	130	0.645	0.655	0.665	7629	4237.58	0.94	1.12
syll013_speaker3_rep06	13	3	m	6	hùn	fən324	f	ən324	ə	n	324	4	0	1	0	0	xw	11.85	8613.28	8469	3561.94	0.54	1.64	4093	3698.08	0.97	1.11	5685	3574.82	0.13	0.52	3110	4387.07	1.5	1.38	654	712.09	12.67	267.17	0.99	1.14	150	1.055	1.065	1.075	8551	3482.04	0.64	1.75
syll013_speaker3_rep07	13	3	m	7	hùn	fən324	f	ən324	ə	n	324	4	0	1	0	0	xw	1.62	1076.66	6901	5469.49	0.33	-1.06	6735	4416.81	0.28	-0.15	3934	4765.77	1.14	0.31	278	688.42	17.32	391.06	619	446	13.44	416.66	0.55	0.68	130	0.605	0.615	0.625	7488	5308.78	0.24	-1.03
syll013_speaker3_rep08	13	3	m	8	hùn	fən324	f	ən324	ə	n	324	4	0	1	0	0	xw	13.56	7062.89	8773	4881.16	1.13	0.47	5919	3533.58	-0.004	0.92	2102	3151.22	2.28	6	437	811.45	13.96	254.73	547	311.19	16.12	739.63	0.91	1.1	190	0.995	1.005	1.015	8812	4858.29	1.15	0.47
syll013_speaker3_rep09	13	3	m	9	hùn	fən324	f	ən324	ə	n	324	4	0	1	0	0	xw	1.49	1248.93	458	1505.57	5.91	46.35	5579	6205.6	0.85	-0.54	1270	2979.88	3.43	12.98	280	727.62	17.19	372.36	599	396.64	12.94	464.45	1.12	1.22	100	1.16	1.17	1.18	2432	2845.57	2.56	8.67
syll013_speaker3_rep10	13	3	m	10	hùn	fən324	f	ən324	ə	n	324	4	0	1	0	0	xw	10.69	8699.41	8137	3734.4	0.32	1.16	2622	3581.19	1.15	0.75	3194	3609.38	1.08	0.56	348	894.48	11.61	158.7	531	475.87	14.91	449.54	0.57	0.72	150	0.635	0.645	0.655	8430	3464.99	0.61	1.51
syll013_speaker4_rep01	13	4	f	1	hùn	fən324	f	ən324	ə	n	324	4	0	1	0	0	xw	31.01	1248.93	5470	6285.38	1.27	0.24	2894	4088.65	2.35	5.46	4283	5934.27	1.61	1.26	380	814.44	12.12	182.34	604	721.08	9.22	146.24	1.4	1.64	240	1.51	1.52	1.53	5936	6341.39	1.18	-0.03
syll013_speaker4_rep02	13	4	f	2	hùn	fən324	f	ən324	ə	n	324	4	0	1	0	0	xw	26.84	1421.19	5313	5650.27	0.9	-0.54	3760	5388.84	1.83	1.88	4106	5238.66	1.69	1.61	476	543.51	12.42	256.58	704	690.91	7.75	116.15	0.53	0.7	170	0.605	0.615	0.625	6151	5661.41	0.72	-0.83
syll013_speaker4_rep03	13	4	f	3	hùn	fən324	f	ən324	ə	n	324	4	0	1	0	0	xw	26.25	1679.59	6633	6634.91	0.86	-0.84	1083	2340.36	4.12	22.12	1549	3265.44	3.4	12.62	560	1523.15	7.37	64.46	331	812.4	12.21	183.5	0.72	0.93	210	0.815	0.825	0.835	6879	6635.78	0.82	-0.93
syll013_speaker4_rep04	13	4	f	4	hùn	fən324	f	ən324	ə	n	324	4	0	1	0	0	xw	27.38	9517.68	5414	4319.92	0.17	-1.08	571	1439.75	8.81	96.85	1350	2169.64	4	19.44	760	780.1	13.13	261.22	904	739.55	13.25	273.37	0.65	0.94	290	0.785	0.795	0.805	5569	4287.48	0.12	-1.06
syll013_speaker4_rep05	13	4	f	5	hùn	fən324	f	ən324	ə	n	324	4	0	1	0	0	xw	21.98	1593.46	6728	6700.5	0.77	-0.88	1842	3344.84	3.14	10.61	3400	4512.78	2.25	4.47	434	735.56	11.86	185.13	596	670.24	8.4	124.8	1.53	1.72	190	1.615	1.625	1.635	7781	6624.29	0.6	-1.12
syll013_speaker4_rep06	13	4	f	6	hùn	fən324	f	ən324	ə	n	324	4	0	1	0	0	xw	20.83	7321.29	1804	2843.75	2.88	8.38	1328	2774.21	4.11	19.62	893	1452.47	8.83	92.46	787	436.12	13.52	479.37	1001	510.94	6.3	137.76	1	1.28	280	1.13	1.14	1.15	1853	2870.25	2.84	8.09
syll013_speaker4_rep07	13	4	f	7	hùn	fən324	f	ən324	ə	n	324	4	0	1	0	0	xw	31.51	1507.32	4958	5930.85	1.18	-0.04	1067	2675	4.61	24.39	3378	4614.64	2.17	3.76	422	747.82	11.74	178.94	469	746.95	11.65	190.83	0.76	0.95	190	0.845	0.855	0.865	5904	6043.01	0.96	-0.55
syll013_speaker4_rep08	13	4	f	8	hùn	fən324	f	ən324	ə	n	324	4	0	1	0	0	xw	23.07	2411.72	6359	6248.17	0.95	-0.48	1733	3586.09	2.99	9.35	5357	6574.16	1.03	-0.47	487	806.83	14.24	248.51	553	1065.29	8.81	103.29	0.94	1.11	170	1.015	1.025	1.035	7055	6207.63	0.85	-0.7
syll013_speaker4_rep09	13	4	f	9	hùn	fən324	f	ən324	ə	n	324	4	0	1	0	0	xw	32.08	1765.72	4499	4952.07	1.64	1.44	1810	3018.92	3.61	14.49	3089	5159.25	2.08	3.14	435	1086.3	9.95	119.69	368	1023.63	11.13	148.76	0.41	0.58	170	0.485	0.495	0.505	4711	4976.26	1.6	1.26
syll013_speaker4_rep10	13	4	f	10	hùn	fən324	f	ən324	ə	n	324	4	0	1	0	0	xw	21.93	5081.84	3199	5107.01	1.93	2.76	145	944.16	16.1	291.59	506	1545.39	7.39	70.57	772	707.74	17.05	374.98	376	783.45	13.01	251.63	0.66	0.97	310	0.805	0.815	0.825	3938	5416.07	1.63	1.59
syll013_speaker5_rep01	13	5	m	1	hùn	fən324	f	ən324	ə	n	324	4	0	1	0	0	xw	18.78	4220.51	8060	4743.68	0.28	-0.51	3721	4179.31	1.42	1.32	5417	4503.63	0.76	-0.13	489	1257.91	9.32	101.2	543	339.86	13.4	558.32	0.73	0.97	240	0.84	0.85	0.86	8110	4716.54	0.29	-0.49
syll013_speaker5_rep02	13	5	m	2	hùn	fən324	f	ən324	ə	n	324	4	0	1	0	0	xw	18.33	8484.08	8509	4436.27	0.38	-0.16	6523	4692.77	0.51	-0.46	8337	4472.27	0.18	-0.45	2303	3847.59	2.13	4.46	463	591.83	12.27	293.09	0.46	0.64	180	0.54	0.55	0.56	8617	4361.1	0.43	-0.14
syll013_speaker5_rep03	13	5	m	3	hùn	fən324	f	ən324	ə	n	324	4	0	1	0	0	xw	18.76	13996.58	9862	4524.51	-0.04	-0.76	6835	4669.82	0.33	-0.65	9414	4321.1	-0.25	-0.08	6382	4982.68	0.56	-0.35	359	447.93	15.69	452.92	0.53	0.69	160	0.6	0.61	0.62	9894	4497.23	-0.03	-0.77
syll013_speaker5_rep04	13	5	m	4	hùn	fən324	f	ən324	ə	n	324	4	0	1	0	0	xw	21.55	7235.16	8641	4772.03	0.14	-0.57	6382	4607.61	0.63	-0.1	8768	5095.02	0.15	-0.74	2455	4230.19	2.03	3.28	481	457.61	10.46	277.72	0.37	0.55	180	0.45	0.46	0.47	8686	4744.57	0.14	-0.56
syll013_speaker5_rep05	13	5	m	5	hùn	fən324	f	ən324	ə	n	324	4	0	1	0	0	xw	23.04	9345.41	8967	4697.27	0.14	-0.4	5688	5184.48	0.77	-0.59	9171	5111.26	-0.24	-1.07	7039	6161.49	0.21	-1.35	579	639.6	15.06	351.42	0.39	0.56	170	0.465	0.475	0.485	9032	4652.95	0.16	-0.39
syll013_speaker5_rep06	13	5	m	6	hùn	fən324	f	ən324	ə	n	324	4	0	1	0	0	xw	23.26	7924.22	8313	4164.68	0.44	0.65	7488	4294.24	0.04	-0.32	8045	4577.33	0.04	-0.65	1474	3198.8	3.34	11.72	550	368.16	15.42	563.39	0.39	0.56	170	0.465	0.475	0.485	8338	4146.55	0.46	0.67
syll013_speaker5_rep07	13	5	m	7	hùn	fən324	f	ən324	ə	n	324	4	0	1	0	0	xw	20.78	7235.16	8460	4320.34	0.45	0.17	6375	3970.38	0.37	-0.17	6581	4319.59	0.71	0.29	2634	4200.16	2.03	3.73	631	563.74	17.58	479.03	0.71	0.88	170	0.785	0.795	0.805	8565	4244.55	0.5	0.21
syll013_speaker5_rep08	13	5	m	8	hùn	fən324	f	ən324	ə	n	324	4	0	1	0	0	xw	10.58	1291.99	6341	4452.72	0.68	-0.0003	2166	3158.7	2.47	6.76	2106	3204.2	2.5	6.62	939	2504.66	4.12	18.53	419	430.51	17.63	632.26	0.77	1.04	270	0.895	0.905	0.915	6434	4420.88	0.68	0.02
syll013_speaker5_rep09	13	5	m	9	hùn	fən324	f	ən324	ə	n	324	4	0	1	0	0	xw	19.96	7450.49	9232	4668.16	0.41	-0.35	5485	5324.68	0.63	-0.71	7884	5328.89	0.31	-1.01	848	1917.1	5.04	29.83	504	456.49	15.63	495.78	0.43	0.6	170	0.505	0.515	0.525	9255	4651.49	0.42	-0.35
syll013_speaker5_rep10	13	5	m	10	hùn	fən324	f	ən324	ə	n	324	4	0	1	0	0	xw	19.12	8053.42	8250	3840.44	0.44	0.99	1365	2768.21	3.33	10.9	5721	4770.87	0.53	-0.61	755	1968.03	4.87	28.1	524	412.75	15.71	535.45	0.39	0.57	180	0.47	0.48	0.49	8361	3745.38	0.53	1.09
syll013_speaker6_rep01	13	6	f	1	hùn	fən324	f	ən324	ə	n	324	4	0	1	0	0	xw	20.09	1593.46	6383	6904.24	0.89	-0.82	8499	7341.82	0.09	-1.66	5353	6870.79	0.95	-0.69	596	349.09	11.74	383.26	758	344.88	14.98	556.93	0.43	0.59	160	0.5	0.51	0.52	6761	6936.69	0.81	-0.97
syll013_speaker6_rep02	13	6	f	2	hùn	fən324	f	ən324	ə	n	324	4	0	1	0	0	xw	11.55	1076.66	1307	3495.74	3.85	14.74	7328	6091.51	0.31	-1.01	3246	4695.52	2.18	4.13	561	939.07	12.19	197.06	626	541.3	13.22	306.32	0.47	0.56	90	0.505	0.515	0.525	3630	5456.19	1.79	2.07
syll013_speaker6_rep03	13	6	f	3	hùn	fən324	f	ən324	ə	n	324	4	0	1	0	0	xw	16.22	10422.07	10041	3252.3	-1.24	2.23	4557	5442.05	0.79	-0.94	10151	4449.25	-0.89	0.93	581	1494.65	7.2	62.21	558	487.48	12.97	348.65	0.45	0.62	170	0.525	0.535	0.545	10088	3188.08	-1.23	2.32
syll013_speaker6_rep04	13	6	f	4	hùn	fən324	f	ən324	ə	n	324	4	0	1	0	0	xw	25.05	1248.93	534	737.77	12.87	252.74	1906	3291.65	4	16.38	607	1438.17	8.81	89.38	647	516.53	9.95	198.72	772	519.37	8.46	156.61	0.38	0.48	100	0.42	0.43	0.44	719	866.42	11.79	196.47
syll013_speaker6_rep05	13	6	f	5	hùn	fən324	f	ən324	ə	n	324	4	0	1	0	0	xw	21.65	1162.79	389	760.26	14.85	292	3553	4871.7	1.8	2.34	4090	5887.91	1.47	0.74	620	564.91	17.61	475.95	693	727.35	16.77	378.02	0.33	0.45	120	0.38	0.39	0.4	665	1089.29	10.83	146.46
syll013_speaker6_rep06	13	6	f	6	hùn	fən324	f	ən324	ə	n	324	4	0	1	0	0	xw	19.45	1033.59	1352	2815.09	4.03	15.89	4335	5513.77	0.82	-1.06	11357	5059.59	-1.13	0.19	560	335.44	9.14	282.98	690	384.35	11.72	392.21	0.43	0.55	120	0.48	0.49	0.5	1505	2965.81	3.76	13.61
syll013_speaker6_rep07	13	6	f	7	hùn	fən324	f	ən324	ə	n	324	4	0	1	0	0	xw	12.3	1076.66	3612	4735.67	1.67	1.9	1780	2899.67	3.31	12.22	2530	3707	2.41	5.73	471	1149.79	9.59	106.06	581	782.72	11.35	174.95	0.51	0.61	100	0.55	0.56	0.57	4619	4921.65	1.39	0.92
syll013_speaker6_rep08	13	6	f	8	hùn	fən324	f	ən324	ə	n	324	4	0	1	0	0	xw	10.47	1851.86	1785	3529.03	2.85	8.32	4835	6436.87	1.15	-0.37	1785	3529.03	2.85	8.32	1785	3529.03	2.85	8.32	424	501.05	15.91	384.68	0.4	0.48	80	0.43	0.44	0.45	3707	4381.3	1.81	2.65
syll013_speaker6_rep09	13	6	f	9	hùn	fən324	f	ən324	ə	n	324	4	0	1	0	0	xw	11.8	1937.99	10054	6973.2	0.04	-1.53	5666	7477.36	0.86	-1.01	3930	6923.04	1.53	0.52	358	539.94	20.55	541.09	478	698.34	13.99	265.34	0.3	0.46	160	0.37	0.38	0.39	10373	6850.99	0.005	-1.53
syll013_speaker6_rep10	13	6	f	10	hùn	fən324	f	ən324	ə	n	324	4	0	1	0	0	xw	9.42	1808.79	6815	6217.24	0.6	-0.95	2900	4596.68	1.45	0.87	6452	6367.15	0.41	-1.34	1559	2624.69	3.12	11.32	263	522.86	17.89	417.24	0.47	0.61	140	0.53	0.54	0.55	7858	6052.45	0.44	-1.08
syll013_speaker7_rep01	13	7	f	1	hùn	fən324	f	ən324	ə	n	324	4	0	1	0	0	xw	19.27	1808.79	5896	6276.46	1.02	-0.35	2716	3545.1	2.19	5.69	4757	5211.86	1.29	0.87	365	1082.94	12.67	182.64	576	951.42	12.34	181.26	1.09	1.23	140	1.15	1.16	1.17	6383	6306.21	0.92	-0.56
syll013_speaker7_rep02	13	7	f	2	hùn	fən324	f	ən324	ə	n	324	4	0	1	0	0	xw	12.08	1076.66	3315	3814.49	1.89	3.22	2053	3423.96	2.72	7.67	4749	5026.53	1.16	0.2	332	268.96	24.68	1321.92	389	358.16	19.93	773.19	0.84	1	160	0.91	0.92	0.93	3689	3858.73	1.81	2.81
syll013_speaker7_rep03	13	7	f	3	hùn	fən324	f	ən324	ə	n	324	4	0	1	0	0	xw	17.58	1162.79	265	271.72	35.78	1966.08	655	1981.75	7.98	70.3	442	1279.7	10.5	131.79	370	567.19	20.13	519.34	389	565.52	18.72	472.39	1	1.11	110	1.045	1.055	1.065	474	505.17	22.81	671.74
syll013_speaker7_rep04	13	7	f	4	hùn	fən324	f	ən324	ə	n	324	4	0	1	0	0	xw	11.85	1636.52	3554	4310.11	1.84	2.65	900	1967.21	6.08	46.31	1968	2737.7	3.69	16.09	288	488.07	22.04	618.45	414	553.1	16.21	372.78	1.13	1.37	240	1.24	1.25	1.26	3974	4388	1.73	2.15
syll013_speaker7_rep05	13	7	f	5	hùn	fən324	f	ən324	ə	n	324	4	0	1	0	0	xw	7.75	1464.26	1714	3168.15	3.03	9.65	1060	2571.02	4	18.6	2312	3646.61	2.55	6.32	394	1015.66	12.17	180.72	453	470.94	20.46	624.35	0.86	0.98	120	0.91	0.92	0.93	3111	3783	2.2	4.38
syll013_speaker7_rep06	13	7	f	6	hùn	fən324	f	ən324	ə	n	324	4	0	1	0	0	xw	7.77	1550.39	1312	2546.52	4.08	20.37	1604	3239.09	3.09	10.25	1385	2961.4	3.55	14.12	953	2092.42	4.49	24.15	376	350.73	23.8	996.39	0.97	1.08	110	1.015	1.025	1.035	2539	3131.57	3.18	11.3
syll013_speaker7_rep07	13	7	f	7	hùn	fən324	f	ən324	ə	n	324	4	0	1	0	0	xw	9.96	1550.39	437	1186.94	7.87	91.59	827	1671.61	5.23	40.11	823	1551.73	4.94	39.66	288	250.22	24.27	1231.23	394	437.51	20.57	704.14	0.98	1.09	110	1.025	1.035	1.045	1725	2035.04	4.84	31.04
syll013_speaker7_rep08	13	7	f	8	hùn	fən324	f	ən324	ə	n	324	4	0	1	0	0	xw	13.99	1421.19	293	410.46	27.42	1049.41	425	1340.2	7.98	85.34	539	1338.49	7.86	80.92	354	234.68	9.62	471.02	469	598.5	18.45	480.86	0.72	0.82	100	0.76	0.77	0.78	536	753.09	16.42	339.34
syll013_speaker7_rep09	13	7	f	9	hùn	fən324	f	ən324	ə	n	324	4	0	1	0	0	xw	12.08	1765.72	1588	2368.97	3.79	18.93	1372	2667.74	3.4	14.52	1982	2911.03	3.12	11.88	798	1522.62	6.3	55.08	435	306.79	11.3	476.77	1.27	1.37	100	1.31	1.32	1.33	2118	2557.66	3.52	15.67
syll013_speaker7_rep10	13	7	f	10	hùn	fən324	f	ən324	ə	n	324	4	0	1	0	0	xw	13.26	1507.32	2681	2799.7	2.48	8.29	1621	2403.92	2.68	10.65	2769	2979.17	2.18	6.51	371	1106.24	9.35	116.73	344	287.75	15.24	691.15	0.76	0.88	120	0.81	0.82	0.83	2873	2808.48	2.49	8.22
syll013_speaker8_rep01	13	8	m	1	hùn	fən324	f	ən324	ə	n	324	4	0	1	0	0	xw	14.83	2239.45	3038	4788.68	2.3	4.6	2061	3583.63	2.81	8.19	3366	5237.46	1.76	1.9	442	365.52	5.22	181.86	576	408.29	7.75	282.28	1.59	1.73	140	1.65	1.66	1.67	4233	5253.58	1.84	2.4
syll013_speaker8_rep02	13	8	m	2	hùn	fən324	f	ən324	ə	n	324	4	0	1	0	0	xw	14.62	2411.72	3727	6254.03	1.7	1.5	3019	4631.63	1.81	2.62	7732	6402.97	0.47	-1.01	454	459.72	14.55	469.82	503	543.73	13.17	354.93	0.49	0.65	160	0.56	0.57	0.58	8240	7114.9	0.59	-1.14
syll013_speaker8_rep03	13	8	m	3	hùn	fən324	f	ən324	ə	n	324	4	0	1	0	0	xw	14.16	1033.59	3493	5375.85	1.96	2.75	1597	3211.65	3.4	12.34	2953	4821.64	2.1	3.62	278	508.77	18.96	581.78	494	463.65	12.14	373.55	0.4	0.54	140	0.46	0.47	0.48	4924	5848.32	1.5	0.95
syll013_speaker8_rep04	13	8	m	4	hùn	fən324	f	ən324	ə	n	324	4	0	1	0	0	xw	18.23	1291.99	3360	4289.05	2.24	4.69	1644	3516.4	2.66	6.83	4548	5555.49	1.38	0.76	412	337.61	7.65	262.44	578	373.66	5.32	200.2	0.32	0.47	150	0.385	0.395	0.405	3832	4391.68	2.13	3.98
syll013_speaker8_rep05	13	8	m	5	hùn	fən324	f	ən324	ə	n	324	4	0	1	0	0	xw	10.88	1421.19	2500	3916.15	2.95	9.21	1094	2503.06	4.16	20.73	1591	3031.17	3.68	14.5	234	656.22	14.56	278.49	333	537.61	16.93	477.06	0.43	0.58	150	0.495	0.505	0.515	3168	4189.08	2.65	7.04
syll013_speaker8_rep06	13	8	m	6	hùn	fən324	f	ən324	ə	n	324	4	0	1	0	0	xw	11.62	1636.52	3656	4927.86	1.56	1.46	1117	2403.57	3.89	17.36	2249	3926.41	2.52	6.07	651	1435.07	7.49	74.32	350	546.32	15.9	438.44	0.43	0.58	150	0.495	0.505	0.515	5280	5237.47	1.08	0.13
syll013_speaker8_rep07	13	8	m	7	hùn	fən324	f	ən324	ə	n	324	4	0	1	0	0	xw	13.32	1550.39	1161	2637.63	4.19	19.05	3313	4966.89	1.63	1.34	6124	5917.29	0.79	-0.73	461	361.06	4.49	145.79	543	511.58	9.93	287.41	0.3	0.44	140	0.36	0.37	0.38	2443	3755.1	2.49	5.93
syll013_speaker8_rep08	13	8	m	8	hùn	fən324	f	ən324	ə	n	324	4	0	1	0	0	xw	19.11	2282.52	4789	5446.67	1.2	0.23	4255	6009.91	1.43	0.51	9507	7197.84	-0.13	-1.67	455	479.38	13.51	400.18	490	578.01	13.72	352.69	0.38	0.53	150	0.445	0.455	0.465	6005	5536.86	0.93	-0.39
syll013_speaker8_rep09	13	8	m	9	hùn	fən324	f	ən324	ə	n	324	4	0	1	0	0	xw	13.87	2282.52	2941	3680.74	2.21	5.09	858	1909.41	4.37	26.44	1820	3232.95	3.21	11.18	338	428.06	13.93	403.23	467	551.56	12.93	338.27	0.43	0.58	150	0.495	0.505	0.515	3404	3777.81	2.08	4.34
syll013_speaker8_rep10	13	8	m	10	hùn	fən324	f	ən324	ə	n	324	4	0	1	0	0	xw	12.51	1378.13	3532	3993.68	1.57	2.44	5067	5297.09	1.17	0.21	7085	4775.71	0.47	-0.46	407	838.46	13.41	244.53	555	725.91	13.76	286.18	0.38	0.52	140	0.44	0.45	0.46	4177	4038.05	1.43	2.01
syll013_speaker9_rep01	13	9	m	1	hùn	fən324	f	ən324	ə	n	324	4	0	1	0	0	xw	16.32	11283.4	8704	4293.97	-0.36	0.13	4322	5022.44	0.55	-1.28	9439	3705.08	-0.82	1.41	436	442.23	17.41	559.07	546	543.25	15.02	409.96	1.84	2	160	1.91	1.92	1.93	9543	3505.28	-0.006	0.82
syll013_speaker9_rep02	13	9	m	2	hùn	fən324	f	ən324	ə	n	324	4	0	1	0	0	xw	19.02	9216.21	9071	3937.42	0.05	0.94	6764	6511.37	0.43	-1.12	8495	5195.4	0.008	-0.44	897	2452.75	4.51	21.43	559	514.28	18.3	531.52	0.96	1.11	150	1.025	1.035	1.045	9493	3500.56	0.51	1.22
syll013_speaker9_rep03	13	9	m	3	hùn	fən324	f	ən324	ə	n	324	4	0	1	0	0	xw	21.35	12230.86	11015	4158.38	-0.44	0.35	6783	5579.13	0.37	-1.14	7504	4977.21	0.19	-0.77	489	440.37	17.57	559.41	616	558.86	17.57	485.45	0.77	0.93	160	0.84	0.85	0.86	11154	3995.5	-0.34	0.3
syll013_speaker9_rep04	13	9	m	4	hùn	fən324	f	ən324	ə	n	324	4	0	1	0	0	xw	12.21	7622.75	7370	5217	0.44	-0.77	585	2245.76	5.35	32.51	8586	6455.11	-0.14	-1.59	589	491.02	18.33	569.93	751	456.85	8.25	202.26	0.75	0.92	170	0.825	0.835	0.845	7539	5158.88	0.43	-0.76
syll013_speaker9_rep05	13	9	m	5	hùn	fən324	f	ən324	ə	n	324	4	0	1	0	0	xw	9.6	1851.86	6940	6963.89	0.58	-1.14	813	2032.26	5.1	32.56	3570	4784.23	1.88	2.84	494	347.65	14.78	619.29	623	383.78	9.75	353.74	0.75	0.93	180	0.83	0.84	0.85	9222	6615.94	0.2	-1.35
syll013_speaker9_rep06	13	9	m	6	hùn	fən324	f	ən324	ə	n	324	4	0	1	0	0	xw	14.39	12790.72	9085	4911.08	-0.09	-0.76	7383	5610.06	0.44	-0.94	7679	5220.6	0.41	-0.75	497	457.6	19.21	620.93	604	523.16	15.49	432.16	0.93	1.07	140	0.99	1	1.01	9472	4639.85	-0.04	-0.7
syll013_speaker9_rep07	13	9	m	7	hùn	fən324	f	ən324	ə	n	324	4	0	1	0	0	xw	18.15	1335.06	6948	5134.09	0.65	-0.55	1299	3346.87	3.59	13.12	5283	5508.23	0.86	-0.22	493	461.35	21	706.59	595	487.44	18.71	587.52	1.45	1.61	160	1.52	1.53	1.54	7092	5090.85	0.64	-0.56
syll013_speaker9_rep08	13	9	m	8	hùn	fən324	f	ən324	ə	n	324	4	0	1	0	0	xw	20.54	13264.45	11903	4569.46	-0.66	0.07	1906	4178.03	2.31	4.09	5461	5697.65	0.64	-0.97	451	288.82	12.86	614.86	484	422.43	10.15	299.34	0.78	0.96	180	0.86	0.87	0.88	12068	4382.06	-0.59	0.03
syll013_speaker9_rep09	13	9	m	9	hùn	fən324	f	ən324	ə	n	324	4	0	1	0	0	xw	17.94	7105.96	9094	5753.34	0.21	-0.91	10386	5789.82	-0.58	-0.88	6044	6191.48	0.61	-0.89	380	514.81	14.78	352.74	618	491.57	8.59	214.42	1.16	1.3	140	1.22	1.23	1.24	9986	5248.24	0.29	-0.91
syll013_speaker9_rep10	13	9	m	10	hùn	fən324	f	ən324	ə	n	324	4	0	1	0	0	xw	9.74	9689.94	8055	6318.83	0.15	-1.08	6747	6622.72	0.1	-1.77	3309	5789.27	1.63	1.22	492	500.05	15.95	451.21	664	502.01	9.77	226.76	0.9	1.06	160	0.97	0.98	0.99	10390	5247.77	-0.06	-0.46
syll014_speaker10_rep01	14	10	f	1	fēn	fən45	f	ən45	ə	n	45	1	0	1	0	0	f	10.25	1421.19	5773	5009.41	0.7	-0.52	1139	2791.34	3.24	11.17	4343	4649.43	1.02	0.14	3532	4197.67	1.24	0.48	439	533.78	12.19	300.51	0.48	0.62	140	0.54	0.55	0.56	6447	4870.17	0.62	-0.59
syll014_speaker10_rep02	14	10	f	2	fēn	fən45	f	ən45	ə	n	45	1	0	1	0	0	f	10.42	16106.84	10738	6043.53	-0.48	-1.17	1676	2937.74	3.19	12.82	4831	4613.93	0.75	-0.61	4269	4565.49	1.5	1.46	600	1037.07	10.88	160.93	0.42	0.56	140	0.48	0.49	0.5	11176	5758.18	-0.55	-1.04
syll014_speaker10_rep03	14	10	f	3	fēn	fən45	f	ən45	ə	n	45	1	0	1	0	0	f	10.06	9259.28	7546	4395.77	0.29	-0.52	3224	3307.71	1.77	3.72	7819	4342.6	0.24	-0.49	5375	4033.82	0.72	-0.001	409	916.73	12.26	201.1	0.44	0.61	170	0.515	0.525	0.535	7642	4341.36	0.3	-0.51
syll014_speaker10_rep04	14	10	f	4	fēn	fən45	f	ən45	ə	n	45	1	0	1	0	0	f	14.89	2024.12	3607	3835.51	1.3	1.31	1572	3268.07	2.68	7.27	3401	4184.69	1.46	1.48	1827	2734.64	2.9	9.7	523	507.12	13.99	388.58	0.42	0.54	120	0.47	0.48	0.49	4822	3734.27	1.18	0.97
syll014_speaker10_rep05	14	10	f	5	fēn	fən45	f	ən45	ə	n	45	1	0	1	0	0	f	9.13	11326.46	7621	6066.89	0.08	-1.39	1187	2176.52	4.22	24.5	2256	4047.58	2.17	3.96	5483	3822.95	0.72	0.24	301	647.78	13.66	233.96	0.36	0.51	150	0.425	0.435	0.445	9402	5377.79	-0.25	-1.03
syll014_speaker10_rep06	14	10	f	6	fēn	fən45	f	ən45	ə	n	45	1	0	1	0	0	f	12.9	10335.94	7862	5600.16	0.37	-0.72	6662	5983.99	0.6	-0.71	10519	6167.27	-0.3	-1.08	3319	4878.98	1.84	1.97	292	496.27	17.69	476.29	0.4	0.55	150	0.465	0.475	0.485	8869	5149.22	0.39	-0.62
syll014_speaker10_rep07	14	10	f	7	fēn	fən45	f	ən45	ə	n	45	1	0	1	0	0	f	23.9	8354.88	8374	4896.82	0.18	-0.75	1432	2437.4	4.51	22.5	4537	5390.68	1.23	0.42	6050	4354.14	0.82	0.24	476	1007.42	9.99	127.78	0.77	0.9	130	0.825	0.835	0.845	8556	4791.5	0.2	-0.73
syll014_speaker10_rep08	14	10	f	8	fēn	fən45	f	ən45	ə	n	45	1	0	1	0	0	f	19.72	1851.86	4812	3795.35	0.69	-0.006	1359	2183.25	3.06	12.14	3229	3588.18	1.31	1.23	2552	3426.02	1.94	3.42	229	516.49	17.56	436.22	0.38	0.51	130	0.435	0.445	0.455	5361	3628.73	0.69	0.11
syll014_speaker10_rep09	14	10	f	9	fēn	fən45	f	ən45	ə	n	45	1	0	1	0	0	f	14.44	1033.59	7311	4752.76	0.25	-0.51	4496	4082.45	0.81	0.1	6159	5198.97	0.39	-1.08	3438	4037	1.64	1.99	440	1350.85	9.23	104.67	0.51	0.65	140	0.57	0.58	0.59	7708	4562.02	0.25	-0.38
syll014_speaker10_rep10	14	10	f	10	fēn	fən45	f	ən45	ə	n	45	1	0	1	0	0	f	16.52	9130.08	8607	5363.13	-0.09	-1.14	7705	6069.19	-0.04	-1.45	10346	5163.32	-0.83	-0.38	4581	4208.29	1.11	0.45	750	1339.64	8.51	94.68	0.35	0.47	120	0.4	0.41	0.42	8965	5175.64	-0.12	-1.07
syll014_speaker1_rep01	14	1	m	1	fēn	fən45	f	ən45	ə	n	45	1	0	1	0	0	f	19.14	1550.39	8717	5048.12	0.21	-0.47	3392	4165.36	1.59	1.89	6463	4869.8	0.34	-0.67	460	387.32	20.19	797.26	654	486.74	15.79	494.05	1.58	1.74	160	1.65	1.66	1.67	8826	4985.38	0.22	-0.45
syll014_speaker1_rep02	14	1	m	2	fēn	fən45	f	ən45	ə	n	45	1	0	1	0	0	f	16.15	1378.13	5464	5305.18	0.73	-0.73	4498	4542.99	0.8	-0.58	6024	4856.99	0.23	-1.12	412	404.25	25.85	998.23	532	378.32	16.61	657.26	1.08	1.23	150	1.145	1.155	1.165	5916	5281.19	0.64	-0.84
syll014_speaker1_rep03	14	1	m	3	fēn	fən45	f	ən45	ə	n	45	1	0	1	0	0	f	15.01	1162.79	5822	5086.6	0.69	-0.68	2203	3236.57	2.48	6.48	4855	4827.92	1.03	-0.04	379	247.75	22.78	1238.52	499	285.06	8.13	315.25	0.96	1.12	160	1.03	1.04	1.05	5967	5067.33	0.66	-0.71
syll014_speaker1_rep04	14	1	m	4	fēn	fən45	f	ən45	ə	n	45	1	0	1	0	0	f	19.49	8957.81	6572	4845.49	0.41	-0.51	5016	4821.75	0.75	-0.47	7502	4419.07	0.06	-0.38	380	241.42	25.96	1578.17	491	482.76	19.74	629.17	1.22	1.36	140	1.28	1.29	1.3	7073	4673.37	0.37	-0.4
syll014_speaker1_rep05	14	1	m	5	fēn	fən45	f	ən45	ə	n	45	1	0	1	0	0	f	19.74	7795.02	7470	3615.37	0.29	0.86	4156	4494.26	1.05	0.08	6467	4467.28	0.28	-0.47	437	454.87	19.81	647.8	568	363.28	13.79	532.59	0.91	1.1	190	0.995	1.005	1.015	7546	3555.68	0.34	0.95
syll014_speaker1_rep06	14	1	m	6	fēn	fən45	f	ən45	ə	n	45	1	0	1	0	0	f	14.98	1378.13	5751	4976.07	0.62	-0.53	2020	3607.97	2.73	7.3	4092	4639.2	1.33	0.76	357	317.93	26.79	1247.99	528	485.87	20.09	645.2	1.2	1.36	160	1.27	1.28	1.29	6896	4701.62	0.48	-0.5
syll014_speaker1_rep07	14	1	m	7	fēn	fən45	f	ən45	ə	n	45	1	0	1	0	0	f	19.86	2196.39	3447	4392.65	1.75	2.39	3038	4508.62	2.6	6.23	4328	4850.26	1.36	0.92	363	599.71	19.01	486.4	499	409.47	12.72	440.41	1.29	1.43	140	1.35	1.36	1.37	3965	4511.53	1.59	1.75
syll014_speaker1_rep08	14	1	m	8	fēn	fən45	f	ən45	ə	n	45	1	0	1	0	0	f	18.2	1507.32	4547	4409.45	1.21	0.68	1683	2567.36	4.01	18.67	3173	3907.21	2	3.38	377	343.57	25.08	1112.07	506	329.12	11.57	460.31	1.04	1.19	150	1.105	1.115	1.125	4673	4408.29	1.19	0.62
syll014_speaker1_rep09	14	1	m	9	fēn	fən45	f	ən45	ə	n	45	1	0	1	0	0	f	17.48	1378.13	2841	4167.4	2.03	3.73	3958	4589.1	1.32	0.82	5275	4914.92	0.84	-0.29	366	489.68	23.01	742.6	505	355.92	19.39	840.72	1.51	1.66	150	1.575	1.585	1.595	4094	4524.07	1.57	1.83
syll014_speaker1_rep10	14	1	m	10	fēn	fən45	f	ən45	ə	n	45	1	0	1	0	0	f	17.01	1291.99	2051	3654.02	2.69	6.91	1809	3273.76	3.18	10.64	2685	3680.49	2.54	6.06	341	435.4	21.58	741.6	532	319.31	5.28	168.47	0.7	0.83	130	0.755	0.765	0.775	3310	4222.32	2	3.16
syll014_speaker2_rep01	14	2	f	1	fēn	fən45	f	ən45	ə	n	45	1	0	1	0	0	f	14.26	1162.79	6049	5680.76	0.83	-0.55	1356	3053.07	3.92	16.9	2676	3960.96	2.2	4.07	4209	5047.98	1.43	0.85	614	1397.87	8.77	95.4	0.89	1.1	210	0.985	0.995	1.005	6368	5661.04	0.78	-0.63
syll014_speaker2_rep02	14	2	f	2	fēn	fən45	f	ən45	ə	n	45	1	0	1	0	0	f	17.69	8699.41	8347	4765.04	0.48	-0.37	5111	4774.09	0.36	-1.52	3770	5086.44	1.57	0.91	4577	4158.14	1.29	0.98	479	424.6	8.22	174.54	0.63	0.96	330	0.785	0.795	0.805	8436	4712.19	0.5	-0.36
syll014_speaker2_rep03	14	2	f	3	fēn	fən45	f	ən45	ə	n	45	1	0	1	0	0	f	16.25	11240.33	6159	4812.76	0.71	-0.33	1771	2141.34	2.94	13.78	2370	2865.52	2.76	8.87	1522	1716.72	3.43	21.17	405	411.85	20.55	756.8	1.19	1.4	210	1.285	1.295	1.305	6509	4715.06	0.7	-0.34
syll014_speaker2_rep04	14	2	f	4	fēn	fən45	f	ən45	ə	n	45	1	0	1	0	0	f	29.37	16968.16	9826	6381.28	0.03	-1.72	12883	5429.51	-1.21	-0.27	13505	4850.87	-1.47	0.64	6104	5384.06	0.81	-0.79	483	469.52	12.47	333.91	0.89	1.1	210	0.985	0.995	1.005	9858	6367.45	0.02	-1.72
syll014_speaker2_rep05	14	2	f	5	fēn	fən45	f	ən45	ə	n	45	1	0	1	0	0	f	17.86	2670.12	921	3158.07	4.18	17.43	2214	3397.68	2.66	7.35	2194	3143.58	3.25	11.92	4085	4444.47	1.39	1.06	582	687.36	15.63	340.28	0.48	0.77	290	0.615	0.625	0.635	8314	5947.58	0.42	-1.05
syll014_speaker2_rep06	14	2	f	6	fēn	fən45	f	ən45	ə	n	45	1	0	1	0	0	f	23.19	1851.86	4145	3151.32	2.16	5.11	946	2918.21	4.34	19.88	2380	4293.05	2.24	4.52	7911	4740.39	0.66	-0.68	776	1485.88	6.43	55.21	0.66	1.08	420	0.86	0.87	0.88	4185	3141.87	2.19	5.16
syll014_speaker2_rep07	14	2	f	7	fēn	fən45	f	ən45	ə	n	45	1	0	1	0	0	f	11.97	4435.84	7249	5753.03	0.52	-1.02	2598	1978.04	3.44	20.54	3200	2726.86	2.88	10.15	4255	4054.36	1.73	2.37	496	475.04	13.64	361.6	0.64	0.83	190	0.725	0.735	0.745	7586	5673.09	0.48	-1.05
syll014_speaker2_rep08	14	2	f	8	fēn	fən45	f	ən45	ə	n	45	1	0	1	0	0	f	13.98	2110.25	5983	4696.99	0.87	-0.17	2239	2236.82	3.25	16.24	4558	3901.42	1.3	1.62	2883	3042.71	2.44	7.4	377	359.39	8.26	217.94	1.32	1.47	150	1.385	1.395	1.405	6123	4662.94	0.87	-0.18
syll014_speaker2_rep09	14	2	f	9	fēn	fən45	f	ən45	ə	n	45	1	0	1	0	0	f	3.56	11843.26	1145	3156.84	3.66	12.53	1646	2464.95	3.85	18.89	2457	3478.91	2.46	5.75	1789	2310.44	2.95	11.72	529	578.04	14.04	331.1	0.3	0.5	200	0.39	0.4	0.41	3856	5512.65	1.19	-0.12
syll014_speaker2_rep10	14	2	f	10	fēn	fən45	f	ən45	ə	n	45	1	0	1	0	0	f	19.33	1765.72	3795	4526.5	1.45	1.59	1086	2524.6	3.31	13.29	3675	4122.59	1.34	1.58	2180	3181.38	2.62	7.83	396	404.54	17.54	534.75	0.47	0.6	130	0.525	0.535	0.545	5399	4537.09	1.19	0.82
syll014_speaker3_rep01	14	3	m	1	fēn	fən45	f	ən45	ə	n	45	1	0	1	0	0	f	9.22	7751.95	9465	5857.8	0.21	-0.96	1261	2032.02	4.33	25.13	1537	2674.37	3.42	13.72	1522	3553.03	2.98	8.81	523	392.87	10.41	334.87	1.59	1.85	260	1.71	1.72	1.73	10004	5562.18	0.24	-0.96
syll014_speaker3_rep02	14	3	m	2	fēn	fən45	f	ən45	ə	n	45	1	0	1	0	0	f	9.08	7838.09	7570	3476.27	0.81	2.29	1127	2452.54	5.03	29.49	2298	3173.6	2.44	6.98	5262	4974.08	0.97	0.33	503	336.12	7.76	229.39	1.36	1.59	230	1.465	1.475	1.485	7732	3333.47	1.04	2.63
syll014_speaker3_rep03	14	3	m	3	fēn	fən45	f	ən45	ə	n	45	1	0	1	0	0	f	1.93	1291.99	1361	2591.1	3.53	14.05	5973	5936.98	0.38	-1.5	2535	4058.59	2.06	3.18	580	1489.94	6.41	53.64	506	326.06	17.02	767.53	1.32	1.42	100	1.36	1.37	1.38	1931	2932.14	2.95	9.43
syll014_speaker3_rep04	14	3	m	4	fēn	fən45	f	ən45	ə	n	45	1	0	1	0	0	f	3.67	9948.34	8293	5587.29	0.21	-0.68	2975	4368.51	1.78	2.53	7953	5408.6	0.36	-0.53	1995	3715.81	2.76	7.62	566	726.68	13.92	288.22	1.25	1.37	120	1.3	1.31	1.32	8816	5354.35	0.19	-0.55
syll014_speaker3_rep05	14	3	m	5	fēn	fən45	f	ən45	ə	n	45	1	0	1	0	0	f	1.33	1033.59	602	1659.2	7.19	63.24	1064	2303.04	4.25	20.21	716	1743.29	5.57	36.85	264	406.24	24.11	919.58	438	335.99	9.84	392.08	0.57	0.66	90	0.605	0.615	0.625	1516	2627.79	4.3	21.55
syll014_speaker3_rep06	14	3	m	6	fēn	fən45	f	ən45	ə	n	45	1	0	1	0	0	f	9.71	7967.29	6640	3605.75	0.62	1.29	3715	3593.91	1.34	2.45	5688	3081.72	0.13	0.9	4852	4671.59	0.98	0.25	544	578.82	13.29	344.54	1.06	1.2	140	1.12	1.13	1.14	6825	3482.26	0.74	1.54
syll014_speaker3_rep07	14	3	m	7	fēn	fən45	f	ən45	ə	n	45	1	0	1	0	0	f	9.2	5857.03	7740	4335.73	0.55	0.23	2018	2809.13	2.11	6.03	3366	3463.51	1.18	1.65	2006	3357.08	2.6	7.13	495	327.2	6.27	211.09	1.04	1.2	160	1.11	1.12	1.13	7847	4270.93	0.59	0.27
syll014_speaker3_rep08	14	3	m	8	fēn	fən45	f	ən45	ə	n	45	1	0	1	0	0	f	3.12	6976.76	6835	4698.52	0.67	0.4	1336	2747.93	3.93	17.51	4769	4452.33	0.83	0.32	2906	3895.25	1.53	1.83	487	508.55	18.5	558.42	1.18	1.33	150	1.245	1.255	1.265	7810	4201.51	0.98	0.86
syll014_speaker3_rep09	14	3	m	9	fēn	fən45	f	ən45	ə	n	45	1	0	1	0	0	f	8.32	7062.89	8333	4447.31	0.3	-0.06	4371	4063.25	0.88	0.8	6738	3586.46	0.33	1.16	6525	4439.81	0.54	0.18	502	847.09	12.83	231.47	1.17	1.33	160	1.24	1.25	1.26	8879	4032.84	0.59	0.03
syll014_speaker3_rep10	14	3	m	10	fēn	fən45	f	ən45	ə	n	45	1	0	1	0	0	f	5.16	6330.76	6560	4673.05	0.77	0.67	884	2049.26	3.89	18.99	2139	3461.41	1.62	2.32	5002	4817.04	0.94	0.29	549	492.2	10.3	262.72	0.75	0.9	150	0.815	0.825	0.835	7435	4276.84	0.99	1.13
syll014_speaker4_rep01	14	4	f	1	fēn	fən45	f	ən45	ə	n	45	1	0	1	0	0	f	27.89	8527.15	4846	4707.79	0.88	0.13	1050	2513.11	5.63	32.51	925	1183.35	8.93	99.29	370	935.29	11.93	179	339	362.27	18.71	662.04	1.56	1.84	280	1.69	1.7	1.71	5014	4702.86	0.84	0.09
syll014_speaker4_rep02	14	4	f	2	fēn	fən45	f	ən45	ə	n	45	1	0	1	0	0	f	28.82	1421.19	3812	4941.55	1.86	2.29	2107	3813.49	3.22	9.93	2990	4566.05	2.27	4.21	1413	2612.87	3.53	13.97	408	673.66	11.66	194.59	0.51	0.67	160	0.58	0.59	0.6	4141	5027.65	1.77	1.86
syll014_speaker4_rep03	14	4	f	3	fēn	fən45	f	ən45	ə	n	45	1	0	1	0	0	f	20.75	1076.66	1569	2745.79	3.68	14.89	540	1590.31	9.07	94.13	685	981.01	12.79	213.87	272	378.45	23.64	918.35	343	702.9	15.46	295.84	0.83	1.07	240	0.94	0.95	0.96	1734	2847	3.51	13.36
syll014_speaker4_rep04	14	4	f	4	fēn	fən45	f	ən45	ə	n	45	1	0	1	0	0	f	22.24	1550.39	5883	6177.29	0.97	-0.51	7140	7915.25	0.53	-1.52	4407	6817.92	1.28	-0.008	1815	3486.38	2.92	8.5	333	745.29	14.16	258.01	0.58	0.73	150	0.645	0.655	0.665	6561	6182.97	0.85	-0.76
syll014_speaker4_rep05	14	4	f	5	fēn	fən45	f	ən45	ə	n	45	1	0	1	0	0	f	21.6	1636.52	8362	7456.46	0.49	-1.41	3178	5643.63	2.08	3.15	8865	8284.3	0.36	-1.65	444	1374.16	8.42	80.34	445	670.37	12.34	216.45	0.48	0.62	140	0.54	0.55	0.56	8989	7363.03	0.39	-1.5
syll014_speaker4_rep06	14	4	f	6	fēn	fən45	f	ən45	ə	n	45	1	0	1	0	0	f	26.13	3703.71	1604	2301.97	3.32	14.16	617	2795.84	5.78	32.92	647	1256.93	9.03	105.14	254	539.62	19.86	488.13	394	388.01	14.31	452.38	0.23	0.46	230	0.335	0.345	0.355	1702	2343.67	3.24	13.46
syll014_speaker4_rep07	14	4	f	7	fēn	fən45	f	ən45	ə	n	45	1	0	1	0	0	f	28.49	5211.04	1604	2508.69	3.25	10.58	544	1590.13	8.65	87.99	806	961.82	11.03	159.61	300	478.3	22.28	586.61	421	374.32	15.91	506.27	0.79	1.01	220	0.89	0.9	0.91	1656	2538.99	3.2	10.15
syll014_speaker4_rep08	14	4	f	8	fēn	fən45	f	ən45	ə	n	45	1	0	1	0	0	f	22.16	1033.59	917	1796.13	5.54	36.42	201	830.52	15.7	302.88	485	1659.23	6.84	54.4	309	575.19	20.1	480.61	327	506	19.51	512.27	1.67	1.9	230	1.775	1.785	1.795	1194	1997.33	4.98	28.46
syll014_speaker4_rep09	14	4	f	9	fēn	fən45	f	ən45	ə	n	45	1	0	1	0	0	f	27.64	4048.24	2395	3220.35	1.81	2.73	123	864.76	17.45	342.1	713	1606.18	6.1	47.33	325	423.04	22.57	747.9	484	445.13	16.97	556.54	0.88	1.09	210	0.975	0.985	0.995	2603	3287.17	1.69	2.29
syll014_speaker4_rep10	14	4	f	10	fēn	fən45	f	ən45	ə	n	45	1	0	1	0	0	f	22.22	1033.59	2472	3823.49	1.66	1.77	621	1798.24	7.73	68.45	440	1268.03	10.07	126.42	533	1241.28	8.43	84.82	314	576.74	17.16	404.68	0.84	1.11	270	0.965	0.975	0.985	4461	4347.03	0.77	-0.42
syll014_speaker5_rep01	14	5	m	1	fēn	fən45	f	ən45	ə	n	45	1	0	1	0	0	f	21.32	7278.22	9476	4858.32	0.44	-0.4	7182	5874.3	0.5	-1	9006	4858.09	0.31	-0.28	2399	4253.11	2.03	3.71	542	549.08	18.35	512.96	0.62	0.82	200	0.71	0.72	0.73	9498	4842.4	0.45	-0.4
syll014_speaker5_rep02	14	5	m	2	fēn	fən45	f	ən45	ə	n	45	1	0	1	0	0	f	18.43	9216.21	10520	4834.64	-0.24	-0.57	7996	5388.27	0.38	-0.98	9707	6213.91	-0.1	-1.31	3959	5692.43	1.3	0.35	471	620.69	14.08	319.38	0.54	0.73	190	0.625	0.635	0.645	10554	4805.69	-0.24	-0.56
syll014_speaker5_rep03	14	5	m	3	fēn	fən45	f	ən45	ə	n	45	1	0	1	0	0	f	19.79	10335.94	9635	4011.96	0.18	0.23	6802	5236.18	0.44	-0.71	8823	4922.09	0.05	-0.52	6192	5390.05	0.56	-0.52	497	491.42	13.34	369	0.38	0.59	210	0.475	0.485	0.495	9694	3954.11	0.23	0.22
syll014_speaker5_rep04	14	5	m	4	fēn	fən45	f	ən45	ə	n	45	1	0	1	0	0	f	19.84	7321.29	9481	4869.22	-0.05	-0.65	2297	3872.35	2.63	6.29	8601	5493.11	0.02	-1.22	7425	5582.82	0.14	-1.15	498	995.58	11.79	171.61	0.4	0.58	180	0.48	0.49	0.5	9505	4852.71	-0.05	-0.64
syll014_speaker5_rep05	14	5	m	5	fēn	fən45	f	ən45	ə	n	45	1	0	1	0	0	f	20.57	10034.47	10537	4381.1	-0.12	0.21	8905	5179.32	-0.03	-0.88	10119	4825.87	-0.28	-0.34	5484	5304.95	0.61	-0.72	478	695.02	15.08	315.74	0.39	0.54	150	0.455	0.465	0.475	10588	4330.65	-0.09	0.22
syll014_speaker5_rep06	14	5	m	6	fēn	fən45	f	ən45	ə	n	45	1	0	1	0	0	f	15.19	1636.52	7597	5068.56	0.36	-0.73	5816	5103.27	0.71	-0.6	6659	5271.81	0.56	-0.86	1491	3355.21	3.04	9.08	528	752.31	14.39	295.24	0.44	0.59	150	0.505	0.515	0.525	7694	5029.33	0.35	-0.72
syll014_speaker5_rep07	14	5	m	7	fēn	fən45	f	ən45	ə	n	45	1	0	1	0	0	f	17.35	9302.34	7957	4928.57	0.45	-0.45	6337	4430.12	0.48	-0.25	7781	4637.89	0.29	-0.35	1705	3500.38	2.75	7.37	556	363.06	9.65	320.79	0.44	0.6	160	0.51	0.52	0.53	8009	4903.67	0.45	-0.44
syll014_speaker5_rep08	14	5	m	8	fēn	fən45	f	ən45	ə	n	45	1	0	1	0	0	f	18.01	8785.55	9140	4833.45	0.002	-0.59	4303	4566.67	1.21	0.56	6887	5000.18	0.4	-0.68	3592	4405.04	1.61	2.12	525	888.86	12.96	224.8	0.41	0.59	180	0.49	0.5	0.51	9211	4785.34	0.01	-0.57
syll014_speaker5_rep09	14	5	m	9	fēn	fən45	f	ən45	ə	n	45	1	0	1	0	0	f	20.62	7967.29	9700	4154.23	0.44	0.04	3047	4237.4	1.88	2.64	9512	4256.32	0.09	-0.05	7289	5156.54	0.44	-0.44	521	743.74	13.99	278.24	0.37	0.55	180	0.45	0.46	0.47	9730	4125.76	0.47	0.03
syll014_speaker5_rep10	14	5	m	10	fēn	fən45	f	ən45	ə	n	45	1	0	1	0	0	f	22.48	7622.75	8743	4030.27	0.5	0.83	6128	4937.09	0.59	-0.55	7761	4405.74	0.35	0.07	3226	4131.72	1.46	1.72	480	350.37	13.75	539.25	0.37	0.55	180	0.45	0.46	0.47	8772	4005.85	0.52	0.85
syll014_speaker6_rep01	14	6	f	1	fēn	fən45	f	ən45	ə	n	45	1	0	1	0	0	f	14.21	1765.72	4414	5845.28	1.45	0.72	6034	7027.44	0.77	-1.05	8226	7185.83	0.25	-1.59	3117	4556.06	2.26	4.27	498	456.46	12.13	286.72	1.13	1.23	100	1.17	1.18	1.19	4698	5932.94	1.37	0.45
syll014_speaker6_rep02	14	6	f	2	fēn	fən45	f	ən45	ə	n	45	1	0	1	0	0	f	16.97	1119.73	3472	4709.46	1.98	3.21	7314	4590.9	-0.15	0.01	3747	4783.69	1.81	2.6	3588	4836.26	1.89	2.73	502	455.59	13.38	342.32	0.38	0.47	90	0.415	0.425	0.435	3645	4770.67	1.91	2.91
syll014_speaker6_rep03	14	6	f	3	fēn	fən45	f	ən45	ə	n	45	1	0	1	0	0	f	17.69	1033.59	6018	6295.87	0.82	-0.58	7241	6851.33	0.59	-1.24	6018	6295.87	0.82	-0.58	6018	6295.87	0.82	-0.58	484	781.63	13.36	246.14	1.11	1.19	80	1.14	1.15	1.16	6539	6318.51	0.71	-0.74
syll014_speaker6_rep04	14	6	f	4	fēn	fən45	f	ən45	ə	n	45	1	0	1	0	0	f	18.26	1981.05	3665	4478.63	1.98	3.37	4608	4346.19	1.22	0.82	2059	3770.52	3.24	10.45	4362	4867	1.63	1.88	508	646.02	11.68	230.81	0.41	0.48	70	0.435	0.445	0.455	3868	4528.03	1.92	3.08
syll014_speaker6_rep05	14	6	f	5	fēn	fən45	f	ən45	ə	n	45	1	0	1	0	0	f	14.36	1076.66	1188	2467.6	4.39	22.48	2261	3763.15	3.06	8.9	2059	3728.97	2.96	8.6	474	1323.23	9.28	102.93	459	475.79	18.98	572.83	0.35	0.44	90	0.385	0.395	0.405	1898	3033.31	3.35	12.61
syll014_speaker6_rep06	14	6	f	6	fēn	fən45	f	ən45	ə	n	45	1	0	1	0	0	f	17.46	1550.39	3572	5011.65	1.59	1.2	6178	5038.81	0.04	-1.38	5284	5779.07	0.79	-0.77	2916	4357.34	2.04	3.12	504	366.16	12.72	370.57	0.37	0.47	100	0.41	0.42	0.43	3788	5093.44	1.5	0.91
syll014_speaker6_rep07	14	6	f	7	fēn	fən45	f	ən45	ə	n	45	1	0	1	0	0	f	15.33	1119.73	3366	5258.87	1.93	2.53	6031	7235.87	0.83	-1.1	3366	5258.87	1.93	2.53	3366	5258.87	1.93	2.53	456	626.69	15.27	324.61	0.39	0.47	80	0.42	0.43	0.44	4148	5590.6	1.62	1.33
syll014_speaker6_rep08	14	6	f	8	fēn	fən45	f	ən45	ə	n	45	1	0	1	0	0	f	18.29	1378.13	4363	5813.04	1.56	1.2	9230	7370.03	-0.13	-1.58	4831	6097.91	1.33	0.45	4326	5993.09	1.52	0.94	440	380.83	21.27	798.34	0.48	0.57	90	0.515	0.525	0.535	4909	5963.69	1.4	0.68
syll014_speaker6_rep09	14	6	f	9	fēn	fən45	f	ən45	ə	n	45	1	0	1	0	0	f	16.49	1033.59	902	1827.93	6.2	45.18	4344	5927.03	1.5	0.97	902	1827.93	6.2	45.18	902	1827.93	6.2	45.18	341	656.36	16.79	365.92	0.46	0.54	80	0.49	0.5	0.51	1236	2160.18	5.18	30.65
syll014_speaker6_rep10	14	6	f	10	fēn	fən45	f	ən45	ə	n	45	1	0	1	0	0	f	9.48	1119.73	8093	6437.14	0.23	-1.28	4005	6470.37	1.4	0.34	9006	7391.52	-0.003	-1.63	4318	5042.56	1.49	1.37	422	423.99	15.5	450.59	0.36	0.48	120	0.41	0.42	0.43	9109	6125.6	0.09	-1.23
syll014_speaker7_rep01	14	7	f	1	fēn	fən45	f	ən45	ə	n	45	1	0	1	0	0	f	16.76	1765.72	2814	3786.82	2.39	6.07	2976	3289.79	2.31	6.81	4141	4078.12	2	4.1	336	733.46	13.4	246.03	473	274.43	11.5	589.1	1.09	1.21	120	1.14	1.15	1.16	3419	3956.64	2.19	4.83
syll014_speaker7_rep02	14	7	f	2	fēn	fən45	f	ən45	ə	n	45	1	0	1	0	0	f	8.37	1421.19	3703	4958.6	1.38	0.7	1115	2353.96	4.58	25.67	1992	3053.61	3.03	10.4	875	1886.06	5.51	36.97	406	318.22	18.31	799.31	0.89	1.09	200	0.98	0.99	1	5628	5192.13	0.86	-0.52
syll014_speaker7_rep03	14	7	f	3	fēn	fən45	f	ən45	ə	n	45	1	0	1	0	0	f	11.22	1550.39	236	424.06	27.61	889.96	788	2673.66	5.27	29.3	242	789.52	15.38	269.63	272	386.55	28.71	1039.93	342	307.99	31.89	1466.76	1.09	1.18	90	1.125	1.135	1.145	594	1271.69	9.31	95.75
syll014_speaker7_rep04	14	7	f	4	fēn	fən45	f	ən45	ə	n	45	1	0	1	0	0	f	12	1464.26	1454	2721.87	3.59	14.59	4671	4853.09	1.41	1.23	4207	4563.13	1.64	1.88	394	1003.29	12.46	190.62	407	389.86	23.8	916.76	1.18	1.28	100	1.22	1.23	1.24	2302	3258.91	2.75	8.05
syll014_speaker7_rep05	14	7	f	5	fēn	fən45	f	ən45	ə	n	45	1	0	1	0	0	f	9.07	1119.73	979	1990.06	4.77	27.27	1749	2930.55	3.55	14.24	1818	2531.29	3.66	15.62	474	1301.25	9.55	110.11	436	492.53	20.03	586.31	0.79	0.9	110	0.835	0.845	0.855	1777	2494.13	3.67	15.1
syll014_speaker7_rep06	14	7	f	6	fēn	fən45	f	ən45	ə	n	45	1	0	1	0	0	f	11.31	1550.39	1755	2534.72	3.37	15.23	370	1331.34	7.72	77.74	2246	3112.93	2.71	8.48	282	755.29	14.9	297.52	410	270.14	13.55	709.13	0.82	0.95	130	0.875	0.885	0.895	2430	2724.26	3.15	12.61
syll014_speaker7_rep07	14	7	f	7	fēn	fən45	f	ən45	ə	n	45	1	0	1	0	0	f	10.44	1076.66	632	1009.17	12	195.89	358	1085.12	12.04	191.39	429	985.81	11.99	206.06	531	818.25	14.32	272.32	598	830.59	13.82	258.65	0.79	0.94	150	0.855	0.865	0.875	962	1184.8	11.47	157.02
syll014_speaker7_rep08	14	7	f	8	fēn	fən45	f	ən45	ə	n	45	1	0	1	0	0	f	14.41	1593.46	1224	1529.55	4.78	35.17	1481	2807.48	3.1	11.24	1609	2188.83	3.98	21.02	844	1248.54	6.79	70.91	355	500.56	20.59	635.09	0.63	0.74	110	0.675	0.685	0.695	1584	1598.58	4.96	34.4
syll014_speaker7_rep09	14	7	f	9	fēn	fən45	f	ən45	ə	n	45	1	0	1	0	0	f	13.7	1507.32	2987	3163.5	2.45	7.76	2529	3602.36	2.37	6.51	3684	3721.58	1.87	4.4	1107	1929.31	4.87	31.29	512	425.96	14.66	518.69	1.22	1.33	110	1.265	1.275	1.285	3403	3177.15	2.48	7.62
syll014_speaker7_rep10	14	7	f	10	fēn	fən45	f	ən45	ə	n	45	1	0	1	0	0	f	7.01	1636.52	1061	1934.37	5.89	47.75	860	1698.99	5.99	54.29	1133	1775.27	5.11	42.31	356	926.1	13.69	232.13	402	682.74	17.03	389.63	0.8	0.92	120	0.85	0.86	0.87	1933	2356.33	5.13	32.6
syll014_speaker8_rep01	14	8	m	1	fēn	fən45	f	ən45	ə	n	45	1	0	1	0	0	f	16.48	1636.52	6654	6530.39	0.98	-0.4	1082	2190.92	4.15	21.91	4912	4802.21	1.2	0.65	2301	3252.08	2.22	5.15	297	672.25	17.27	400.96	1.77	1.93	160	1.84	1.85	1.86	7079	6512.91	0.92	-0.54
syll014_speaker8_rep02	14	8	m	2	fēn	fən45	f	ən45	ə	n	45	1	0	1	0	0	f	15.04	1507.32	6933	6680.5	0.89	-0.62	1997	3962.93	2.79	7.43	6226	6025.97	0.72	-0.89	3240	4828.83	2.02	3.47	458	544.34	17.32	490.83	0.45	0.58	130	0.505	0.515	0.525	7420	6653.32	0.83	-0.76
syll014_speaker8_rep03	14	8	m	3	fēn	fən45	f	ən45	ə	n	45	1	0	1	0	0	f	13.11	1593.46	5361	5935.54	1.05	-0.29	1175	2874.69	3.74	15.56	3915	5463.08	1.47	0.74	2069	3078.86	3.14	11.75	379	313.61	4.54	127.06	0.37	0.49	120	0.42	0.43	0.44	6072	5985.48	0.9	-0.61
syll014_speaker8_rep04	14	8	m	4	fēn	fən45	f	ən45	ə	n	45	1	0	1	0	0	f	16.78	2411.72	2330	3243.92	2.63	7.97	3468	4204.27	1.51	1.85	3173	3798.48	1.99	4	807	1846.46	6.04	45.69	490	502.89	17.6	538.53	0.34	0.46	120	0.39	0.4	0.41	3124	3456.32	2.35	6.05
syll014_speaker8_rep05	14	8	m	5	fēn	fən45	f	ən45	ə	n	45	1	0	1	0	0	f	15.62	1507.32	2210	2823.81	3.11	12.18	2065	2570.37	2.89	11.91	2551	2989.21	2.9	10.13	1025	1573.98	5.47	42.75	329	523.33	16.59	470.19	0.39	0.52	130	0.445	0.455	0.465	2446	2888.99	3.04	11.38
syll014_speaker8_rep06	14	8	m	6	fēn	fən45	f	ən45	ə	n	45	1	0	1	0	0	f	15.78	4134.38	6022	6042.69	0.95	-0.51	1576	3802.66	3.16	9.24	6056	7029.25	0.72	-1.18	1475	2777.57	4.03	18.26	298	567.86	18.72	513.85	0.41	0.54	130	0.465	0.475	0.485	6609	6036.25	0.84	-0.72
syll014_speaker8_rep07	14	8	m	7	fēn	fən45	f	ən45	ə	n	45	1	0	1	0	0	f	14.23	2627.05	4103	4692.8	1.5	1.76	1956	3447.5	2.85	8.72	4926	6014.48	1.15	-0.04	1170	1680.54	4.09	25.2	339	543.35	16.85	461.81	0.37	0.5	130	0.425	0.435	0.445	4887	4762.24	1.34	1.24
syll014_speaker8_rep08	14	8	m	8	fēn	fən45	f	ən45	ə	n	45	1	0	1	0	0	f	10.21	1636.52	3442	5124.22	2.01	2.91	1509	3397.39	3.28	11.01	3958	5822.21	1.68	1.51	1221	1930.72	4.91	31.92	362	373.3	13.04	441.13	0.33	0.45	120	0.38	0.39	0.4	4080	5373.63	1.77	1.89
syll014_speaker8_rep09	14	8	m	9	fēn	fən45	f	ən45	ə	n	45	1	0	1	0	0	f	15.04	1507.32	3418	4320.53	1.83	2.83	2124	3526.02	2.62	7.43	5312	4889.76	0.82	-0.09	1155	1871.53	4.38	24.26	370	726.15	15.48	326.78	0.36	0.48	120	0.41	0.42	0.43	4097	4451.22	1.64	2.04
syll014_speaker8_rep10	14	8	m	10	fēn	fən45	f	ən45	ə	n	45	1	0	1	0	0	f	23.17	7493.55	6646	3909.89	0.54	0.69	6706	6121.24	0.8	-0.65	6604	4418.32	0.94	0.36	4947	3731.64	0.43	0.26	382	542.78	17.04	451.89	0.44	0.54	100	0.48	0.49	0.5	6783	3835.55	0.58	0.82
syll014_speaker9_rep01	14	9	m	1	fēn	fən45	f	ən45	ə	n	45	1	0	1	0	0	f	11.18	1765.72	895	2345.21	4.57	23.17	768	2668.86	4.41	20.31	895	2345.21	4.57	23.17	895	2345.21	4.57	23.17	460	343.08	15.34	602.21	1.86	1.94	80	1.89	1.9	1.91	2141	3469.12	2.62	6.89
syll014_speaker9_rep02	14	9	m	2	fēn	fən45	f	ən45	ə	n	45	1	0	1	0	0	f	14.9	8268.75	8074	5351.67	-0.09	-0.96	2912	4758.44	1.48	0.82	6783	6186.58	0.17	-1.56	946	2634.86	3.96	16.72	456	431.14	18.65	608.07	0.54	0.66	120	0.59	0.6	0.61	9678	4357.23	-0.11	-0.37
syll014_speaker9_rep03	14	9	m	3	fēn	fən45	f	ən45	ə	n	45	1	0	1	0	0	f	11.2	8354.88	6480	4740.53	0.59	-0.33	1234	3552.85	3.54	12.31	7418	5749.16	0.3	-0.98	3141	3575.38	2.04	4.13	454	599.94	18.69	495.37	0.53	0.65	120	0.58	0.59	0.6	6886	4598.7	0.6	-0.28
syll014_speaker9_rep04	14	9	m	4	fēn	fən45	f	ən45	ə	n	45	1	0	1	0	0	f	9.15	1205.86	3429	4080.06	1.8	3.34	4075	5007.56	1.41	1.26	2814	4189.31	2	3.82	2730	3584.79	2.03	4.68	383	299.01	15.52	685.17	0.58	0.67	90	0.615	0.625	0.635	4351	4171.36	1.62	2.58
syll014_speaker9_rep05	14	9	m	5	fēn	fən45	f	ən45	ə	n	45	1	0	1	0	0	f	14.25	1205.86	5168	4152.65	0.87	0.83	2918	5852.26	1.72	1.26	5188	6941.76	1.01	-0.5	717	1480.86	6.67	56.81	379	666.5	16.48	383.14	0.57	0.7	130	0.625	0.635	0.645	5874	3943.93	0.91	1.13
syll014_speaker9_rep06	14	9	m	6	fēn	fən45	f	ən45	ə	n	45	1	0	1	0	0	f	9.04	2540.92	4393	5400.16	1.32	0.87	1827	3840.3	2.82	8.06	2580	4928.9	2.13	3.53	3119	3917.98	1.88	3.55	409	497.53	18.94	578.59	0.55	0.66	110	0.595	0.605	0.615	6915	5362.87	0.92	-0.07
syll014_speaker9_rep07	14	9	m	7	fēn	fən45	f	ən45	ə	n	45	1	0	1	0	0	f	14.24	8785.55	8246	5053.3	0.22	-0.48	4861	6318.61	0.93	-0.62	10317	5295.92	-0.41	-0.33	3854	3684.75	1.5	2.26	546	363.64	20.89	872.62	0.58	0.71	130	0.635	0.645	0.655	8887	4680.43	0.31	-0.31
syll014_speaker9_rep08	14	9	m	8	fēn	fən45	f	ən45	ə	n	45	1	0	1	0	0	f	10.28	1335.06	3939	5248.3	1.32	0.6	7968	6641.57	0.07	-1.44	3939	5248.3	1.32	0.6	3939	5248.3	1.32	0.6	431	526.82	19.83	580.9	0.66	0.74	80	0.69	0.7	0.71	5700	5493.19	0.85	-0.46
syll014_speaker9_rep09	14	9	m	9	fēn	fən45	f	ən45	ə	n	45	1	0	1	0	0	f	8.91	1248.93	1982	3261.44	2.55	6.86	4011	5388.51	1.06	-0.28	3346	4169.09	1.63	2.33	796	1862.25	5.44	36.08	457	303.92	16.95	818.89	0.6	0.7	100	0.64	0.65	0.66	2873	3622.18	2.05	4.09
syll014_speaker9_rep10	14	9	m	10	fēn	fən45	f	ən45	ə	n	45	1	0	1	0	0	f	8.07	1507.32	2417	4208.49	2.26	4.95	556	1845	5.96	44.16	1267	2962.01	3.43	13.35	313	826.76	13.31	222.75	462	541.74	19.53	564.66	0.5	0.65	150	0.565	0.575	0.585	5581	4921.71	1.28	0.99
syll015_speaker10_rep01	15	10	f	1	fēi	fei45	f	ei45	ei	null	45	1	0	1	0	0	f	20.16	1464.26	4007	3914.04	1.25	0.65	2273	2947.15	2	4.18	6097	4310	0.36	-0.98	396	664.51	15.4	350.71	467	584.42	12.87	311.58	0.44	0.59	150	0.505	0.515	0.525	4105	3915.52	1.23	0.59
syll015_speaker10_rep02	15	10	f	2	fēi	fei45	f	ei45	ei	null	45	1	0	1	0	0	f	10.32	2024.12	3480	4303.45	1.42	1.33	1848	2460.58	2.87	10.75	3977	4047.08	1.25	0.85	1201	1216.19	5.19	45.45	493	562.64	12.42	322.28	0.37	0.53	160	0.44	0.45	0.46	5043	4360.95	1.08	0.44
syll015_speaker10_rep03	15	10	f	3	fēi	fei45	f	ei45	ei	null	45	1	0	1	0	0	f	19.37	6933.69	6608	3678.83	0.54	-0.08	3111	3011.68	1.84	4.03	5889	3493.81	0.7	0.78	388	364.55	13.93	415.98	432	414.76	9.44	184.65	0.38	0.57	190	0.465	0.475	0.485	6632	3664.53	0.55	-0.07
syll015_speaker10_rep04	15	10	f	4	fēi	fei45	f	ei45	ei	null	45	1	0	1	0	0	f	18.56	1765.72	4015	4249.36	1.15	0.32	485	1438.66	6.1	52.38	2507	4035.14	1.84	2.78	469	442.76	15.12	479.48	534	664.97	12.79	279.44	0.33	0.49	160	0.4	0.41	0.42	4850	4236.22	0.97	-0.08
syll015_speaker10_rep05	15	10	f	5	fēi	fei45	f	ei45	ei	null	45	1	0	1	0	0	f	21.33	6287.7	6620	3974.57	0.62	0.22	3065	3610.81	1.34	1.58	4469	3632.21	1.04	1.2	468	587.75	13.55	334.18	549	625.67	7.36	145.67	0.38	0.57	190	0.465	0.475	0.485	6764	3896.49	0.67	0.28
syll015_speaker10_rep06	15	10	f	6	fēi	fei45	f	ei45	ei	null	45	1	0	1	0	0	f	20.43	9043.95	8804	5067.47	-0.15	-0.9	1560	3350.38	2.92	8.51	7620	5272.88	0.1	-0.9	577	1411.75	6.95	63.86	368	486.18	18.72	566.32	0.44	0.6	160	0.51	0.52	0.53	9114	4879.1	-0.16	-0.81
syll015_speaker10_rep07	15	10	f	7	fēi	fei45	f	ei45	ei	null	45	1	0	1	0	0	f	21.26	1291.99	8076	4746.13	0.09	-0.9	2535	2986.53	2.05	4.58	4350	4491.63	1.16	0.38	442	506.24	16.09	454.06	530	583.34	9.69	210.93	0.44	0.62	180	0.52	0.53	0.54	8202	4674.56	0.1	-0.88
syll015_speaker10_rep08	15	10	f	8	fēi	fei45	f	ei45	ei	null	45	1	0	1	0	0	f	23.21	1550.39	5325	4052.47	0.39	-0.89	2091	2941.72	2.45	6.94	5129	4741.08	0.56	-0.96	989	1187.47	4.91	47.3	399	731.36	13.01	260.79	0.37	0.5	130	0.425	0.435	0.445	5546	3991.79	0.35	-0.88
syll015_speaker10_rep09	15	10	f	9	fēi	fei45	f	ei45	ei	null	45	1	0	1	0	0	f	14.9	1937.99	5577	4807.1	0.56	-0.56	1537	2057.41	3.3	14.96	3892	4048.08	1.17	0.77	467	441.75	13.6	421.88	524	507.06	8.83	208.19	0.41	0.59	180	0.49	0.5	0.51	6684	4517.27	0.42	-0.47
syll015_speaker10_rep10	15	10	f	10	fēi	fei45	f	ei45	ei	null	45	1	0	1	0	0	f	18.76	1464.26	2142	2325.79	2.87	11.35	2231	3650.49	2.28	5.36	4380	4559.08	1.29	0.94	472	739.28	13.67	279.57	484	653.59	13.33	297.74	0.36	0.49	130	0.415	0.425	0.435	2237	2339.55	2.86	11.19
syll015_speaker1_rep01	15	1	m	1	fēi	fei45	f	ei45	ei	null	45	1	0	1	0	0	f	21.15	7838.09	8328	5270.97	0.19	-0.67	6395	4697.41	0.15	-0.98	8470	4048.38	-0.11	0.1	407	420.05	23.08	830.15	505	434.56	19.62	682.92	1.2	1.35	150	1.265	1.275	1.285	8602	5136.87	0.18	-0.6
syll015_speaker1_rep02	15	1	m	2	fēi	fei45	f	ei45	ei	null	45	1	0	1	0	0	f	16.82	1378.13	4972	4731.28	0.86	-0.37	3669	4656.48	1.23	0.32	7250	4782.64	-0.06	-0.94	428	369.59	21.98	897.09	515	599.52	17.73	456.26	1.27	1.43	160	1.34	1.35	1.36	5410	4705.7	0.77	-0.5
syll015_speaker1_rep03	15	1	m	3	fēi	fei45	f	ei45	ei	null	45	1	0	1	0	0	f	12.88	1464.26	6227	4725.09	0.38	-1.02	1504	2660.87	3.9	17.49	2035	3354	2.43	5.61	432	599	19.54	511.34	516	539.41	20	570.03	0.99	1.22	230	1.095	1.105	1.115	6441	4666.63	0.35	-1.02
syll015_speaker1_rep04	15	1	m	4	fēi	fei45	f	ei45	ei	null	45	1	0	1	0	0	f	21.07	8570.21	7343	5296.23	0.19	-0.9	4892	4865.71	0.98	0.03	6519	4916.81	0.41	-0.68	397	750.5	16.38	340.81	515	602.1	16.81	423.95	1.25	1.4	150	1.315	1.325	1.335	8088	5003.34	0.11	-0.74
syll015_speaker1_rep05	15	1	m	5	fēi	fei45	f	ei45	ei	null	45	1	0	1	0	0	f	20.69	7708.89	7763	3645.29	0.4	0.97	3388	4261.61	1.76	2.32	6410	5012.13	0.4	-0.67	435	577.04	19.73	528.97	520	624.26	16.81	410.91	1.17	1.36	190	1.255	1.265	1.275	7809	3607.73	0.43	1.03
syll015_speaker1_rep06	15	1	m	6	fēi	fei45	f	ei45	ei	null	45	1	0	1	0	0	f	17.92	8010.35	8265	4588.07	-0.16	-0.71	3639	4282.47	1.35	0.85	6157	4774.48	0.3	-1.12	358	432.37	22.48	752.7	417	281.11	16.17	739.16	1.4	1.56	160	1.47	1.48	1.49	8343	4540.25	-0.16	-0.68
syll015_speaker1_rep07	15	1	m	7	fēi	fei45	f	ei45	ei	null	45	1	0	1	0	0	f	19.39	1378.13	5070	5106	1.01	-0.03	2254	3703.29	2.93	8.85	3221	4281.44	1.95	2.99	372	306.28	21.56	871.45	486	353.57	8.62	259.92	1.19	1.34	150	1.255	1.265	1.275	5526	5101.23	0.92	-0.21
syll015_speaker1_rep08	15	1	m	8	fēi	fei45	f	ei45	ei	null	45	1	0	1	0	0	f	14.47	1550.39	2472	3321.66	2.58	7.25	1367	2192.9	4.43	24.59	1989	3042.78	3.06	10.7	566	1251.2	7.07	69.21	355	399.9	23.58	893.38	1.33	1.47	140	1.39	1.4	1.41	2965	3465.19	2.4	5.97
syll015_speaker1_rep09	15	1	m	9	fēi	fei45	f	ei45	ei	null	45	1	0	1	0	0	f	24.88	7321.29	7154	3026.56	0.28	2.29	1478	2384.73	3.68	17.23	4524	4510.86	0.94	0.08	386	243.55	13.4	692.52	522	606.7	17.24	440.02	1.4	1.62	220	1.5	1.51	1.52	7265	2918.38	0.42	2.61
syll015_speaker1_rep10	15	1	m	10	fēi	fei45	f	ei45	ei	null	45	1	0	1	0	0	f	18.33	7967.29	6785	4643.8	0.3	-0.35	3790	4516.57	1.14	0.18	6208	4517.03	0.28	-0.71	408	660.3	18.16	427.76	520	437.93	19.03	660.31	1.04	1.19	150	1.105	1.115	1.125	7106	4511.41	0.29	-0.23
syll015_speaker2_rep01	15	2	f	1	fēi	fei45	f	ei45	ei	null	45	1	0	1	0	0	f	17.02	8096.48	7078	4829.19	0.44	-0.55	5163	4396.71	0.52	-0.83	5277	5452.13	0.75	-0.7	2203	2718.93	3.25	14.11	469	450.2	13.52	338.4	0.5	0.7	200	0.59	0.6	0.61	7261	4757.01	0.44	-0.52
syll015_speaker2_rep02	15	2	f	2	fēi	fei45	f	ei45	ei	null	45	1	0	1	0	0	f	18.29	12273.93	7822	4395.02	0.2	-0.84	1437	2540.88	3.03	11.19	3435	3879.56	1.45	1.22	467	358.45	7.94	179.54	499	414.18	7.33	127.51	1.58	1.82	240	1.69	1.7	1.71	8002	4283.49	0.23	-0.85
syll015_speaker2_rep03	15	2	f	3	fēi	fei45	f	ei45	ei	null	45	1	0	1	0	0	f	19.99	13996.58	5663	6108.15	0.53	-1.48	1273	1986.39	3.69	21.5	1572	2592.3	3.24	12.56	384	551.63	20.12	559.21	380	475.39	20.26	613.47	1.26	1.48	220	1.36	1.37	1.38	8092	5935.82	-0.12	-1.67
syll015_speaker2_rep04	15	2	f	4	fēi	fei45	f	ei45	ei	null	45	1	0	1	0	0	f	19.06	4005.18	3810	3219.44	1.96	4.58	2004	2352.42	4.05	21	3364	3514.47	2.35	5.8	914	1419.37	5.58	52.69	403	331.21	12.2	410.21	0.58	0.8	220	0.68	0.69	0.7	3874	3210.34	1.98	4.61
syll015_speaker2_rep05	15	2	f	5	fēi	fei45	f	ei45	ei	null	45	1	0	1	0	0	f	21.85	1593.46	6014	4603.13	0.7	-0.27	2367	3333.22	2.4	5.92	4256	4093.98	1.34	1.4	472	651.49	16.97	387.76	499	575.18	19.35	522.99	0.5	0.71	210	0.595	0.605	0.615	6285	4525.21	0.69	-0.26
syll015_speaker2_rep06	15	2	f	6	fēi	fei45	f	ei45	ei	null	45	1	0	1	0	0	f	26.42	8010.35	8426	4516.52	0.37	-0.53	3103	2596.66	2.06	6.61	5204	3564.65	1.43	2.16	4006	3145.07	1.89	4.14	557	914.22	8.71	107.39	0.84	1.05	210	0.935	0.945	0.955	8550	4432.56	0.41	-0.54
syll015_speaker2_rep07	15	2	f	7	fēi	fei45	f	ei45	ei	null	45	1	0	1	0	0	f	12.64	12790.72	7478	4718.16	0.3	-0.9	2693	3053.91	2.33	6.66	3468	3632.42	1.47	2.02	3874	3611.35	1.73	3.28	459	545.94	15.84	397.98	0.71	0.91	200	0.8	0.81	0.82	7523	4697.89	0.3	-0.9
syll015_speaker2_rep08	15	2	f	8	fēi	fei45	f	ei45	ei	null	45	1	0	1	0	0	f	15.54	7278.22	5127	4781.25	0.93	0.49	3267	4195.64	1.48	2.29	1076	2583.81	4.15	20.71	4001	3904.05	1.2	0.8	542	574.08	16.23	414.73	0.59	0.83	240	0.7	0.71	0.72	5453	4758.59	0.88	0.44
syll015_speaker2_rep09	15	2	f	9	fēi	fei45	f	ei45	ei	null	45	1	0	1	0	0	f	14.94	11757.13	8329	4477.62	-0.19	-0.71	2599	3200.57	2.56	7.28	6044	4678.81	0.39	-1.12	452	1015.4	11.15	162.9	502	568.68	16.34	408.94	0.38	0.59	210	0.475	0.485	0.495	8690	4220.31	-0.17	-0.6
syll015_speaker2_rep10	15	2	f	10	fēi	fei45	f	ei45	ei	null	45	1	0	1	0	0	f	20.62	8699.41	7966	4005.71	0.14	0.61	2153	4448.34	2.47	5.19	7356	5370.8	-0.18	-1.32	3536	3768.17	1.76	3	477	496.95	14.63	365.62	0.37	0.54	170	0.445	0.455	0.465	8221	3806.37	0.25	0.88
syll015_speaker3_rep01	15	3	m	1	fēi	fei45	f	ei45	ei	null	45	1	0	1	0	0	f	11.79	7278.22	8500	5166.48	0.12	-0.86	2720	4502.37	1.91	2.64	7760	6071.2	-0.17	-1.72	583	493.31	16.02	491.08	750	483.21	9.72	265.71	1.87	2.12	250	1.985	1.995	2.005	9056	4842.94	0.15	-0.81
syll015_speaker3_rep02	15	3	m	2	fēi	fei45	f	ei45	ei	null	45	1	0	1	0	0	f	4.26	1033.59	3179	4641.07	1.74	2.13	2606	3912.92	2.21	4.94	3905	4763.82	1.27	1.12	553	629.75	14.49	347.92	601	606.8	16.51	415.42	0.9	1.07	170	0.975	0.985	0.995	4206	4961.35	1.35	0.83
syll015_speaker3_rep03	15	3	m	3	fēi	fei45	f	ei45	ei	null	45	1	0	1	0	0	f	10.45	1033.59	1888	2600.15	2.97	10.59	3083	4336.48	1.53	1.09	3276	4002.09	1.64	2.07	452	484.34	15.73	469.06	582	456.48	14.34	432.95	1.19	1.33	140	1.25	1.26	1.27	2339	2737.06	2.77	8.87
syll015_speaker3_rep04	15	3	m	4	fēi	fei45	f	ei45	ei	null	45	1	0	1	0	0	f	9.71	1421.19	2130	3361.83	2.4	5.87	4621	4951.37	1.07	0.42	7687	4311.46	0.07	0.22	543	545.25	15.44	414.42	613	538.39	14.07	371.74	1.05	1.19	140	1.11	1.12	1.13	2714	3612.06	2.05	4.07
syll015_speaker3_rep05	15	3	m	5	fēi	fei45	f	ei45	ei	null	45	1	0	1	0	0	f	5.91	1335.06	1696	3433.41	2.86	8.29	2449	3958.55	2.41	6.14	6099	4893.2	0.73	0.51	413	488.15	20.11	640.89	567	409.91	14.48	494.57	0.54	0.66	120	0.59	0.6	0.61	3229	4270.2	1.83	2.79
syll015_speaker3_rep06	15	3	m	6	fēi	fei45	f	ei45	ei	null	45	1	0	1	0	0	f	5.82	8785.55	6768	4787.04	0.46	-0.29	2694	3603.78	1.44	2.11	5768	3784.39	0.16	0.04	692	1624.45	7.15	62.11	561	614.28	16.48	408.52	1.01	1.16	150	1.075	1.085	1.095	6916	4736.7	0.46	-0.26
syll015_speaker3_rep07	15	3	m	7	fēi	fei45	f	ei45	ei	null	45	1	0	1	0	0	f	0.96	9000.88	8310	4517.01	0.19	0.29	5120	3882.65	0.03	-0.25	6596	3796.66	0.02	0.85	475	357.53	17.82	732.98	580	466.65	13.14	381.59	0.78	0.96	180	0.86	0.87	0.88	8891	4087.89	0.42	0.72
syll015_speaker3_rep08	15	3	m	8	fēi	fei45	f	ei45	ei	null	45	1	0	1	0	0	f	8.27	6330.76	9983	4927.16	0.39	-0.76	2774	3679.73	1.88	4.2	7329	4243.12	1.11	1.32	473	353.27	14.23	528.11	536	470.01	12.08	328.49	1.41	1.63	220	1.51	1.52	1.53	10166	4782.96	0.48	-0.85
syll015_speaker3_rep09	15	3	m	9	fēi	fei45	f	ei45	ei	null	45	1	0	1	0	0	f	15.71	1162.79	349	307.9	21.97	1040.45	1109	1903.96	4.9	33.48	593	1296.64	7.55	82.13	432	345.26	15.8	658.57	569	590.57	13.07	317.76	1.16	1.26	100	1.2	1.21	1.22	532	381.79	24.37	937.15
syll015_speaker3_rep10	15	3	m	10	fēi	fei45	f	ei45	ei	null	45	1	0	1	0	0	f	6.71	1291.99	2108	3354.29	2.29	5	5166	4541.69	0.54	-0.44	5998	4318.23	0.57	-0.18	519	505.34	17.92	538.16	616	599.25	15.4	384.82	0.7	0.82	120	0.75	0.76	0.77	2933	3707.17	1.8	2.7
syll015_speaker4_rep01	15	4	f	1	fēi	fei45	f	ei45	ei	null	45	1	0	1	0	0	f	18.28	1593.46	4293	4886.72	1.83	2.66	1191	2513.27	4.44	24.39	1872	3148.21	3.31	12.12	288	542.8	17.08	386.12	541	577.67	10.63	225.62	0.7	0.88	180	0.78	0.79	0.8	4793	4941.32	1.74	2.23
syll015_speaker4_rep02	15	4	f	2	fēi	fei45	f	ei45	ei	null	45	1	0	1	0	0	f	27.96	1464.26	3521	4315	2.07	3.84	1279	2443.88	4.29	22.66	2534	4042.33	2.84	8.2	481	1263.04	7.78	70.51	460	1060.78	9.2	105.35	0.65	0.82	170	0.725	0.735	0.745	3908	4386.66	1.98	3.34
syll015_speaker4_rep03	15	4	f	3	fēi	fei45	f	ei45	ei	null	45	1	0	1	0	0	f	22.67	1464.26	3685	4744.23	2.16	3.68	1276	2650.99	4.34	22.52	2443	3780.53	2.31	4.99	303	812.89	12.59	181.19	284	556.21	16.6	345.51	0.83	1.01	180	0.91	0.92	0.93	3981	4818.53	2.08	3.24
syll015_speaker4_rep04	15	4	f	4	fēi	fei45	f	ei45	ei	null	45	1	0	1	0	0	f	17.45	4134.38	2368	3066.7	2.23	5.39	517	1116.56	9.99	137.93	801	1052.79	8.85	126.87	330	437.26	21.31	713.58	307	446.18	19.04	511.69	1.16	1.46	300	1.3	1.31	1.32	2469	3095.3	2.19	5.14
syll015_speaker4_rep05	15	4	f	5	fēi	fei45	f	ei45	ei	null	45	1	0	1	0	0	f	20.73	5081.84	1439	2397.97	3.81	16.78	1079	1799.6	4.67	29.98	1164	1388.03	4.7	29.01	571	688.29	15.79	354.93	528	533.39	16.25	444.53	1.02	1.28	260	1.14	1.15	1.16	1512	2442.45	3.72	15.93
syll015_speaker4_rep06	15	4	f	6	fēi	fei45	f	ei45	ei	null	45	1	0	1	0	0	f	14.6	1033.59	906	1550.86	5.44	37.96	1150	2834.49	4.54	21.99	664	1363.34	9.11	108.75	427	764.66	11.42	170.5	427	876.11	9.99	119.86	0.81	1.03	220	0.91	0.92	0.93	1159	1687.4	5.08	31.78
syll015_speaker4_rep07	15	4	f	7	fēi	fei45	f	ei45	ei	null	45	1	0	1	0	0	f	21.5	1076.66	1163	1938.63	4.84	25.27	446	1637.85	8.81	88.08	948	1615.71	7.55	71.85	303	600.44	19.94	497.27	278	493.58	23.54	687.25	0.89	1.24	350	1.055	1.065	1.075	1195	1961.76	4.78	24.53
syll015_speaker4_rep08	15	4	f	8	fēi	fei45	f	ei45	ei	null	45	1	0	1	0	0	f	22.8	5038.77	2173	3504.97	2.07	3.46	286	984.9	13.35	219.49	692	912.32	11.33	183.74	329	429.81	17.1	395.29	398	754.35	12.76	201.54	1.44	1.69	250	1.555	1.565	1.575	2710	3738.17	1.75	2.1
syll015_speaker4_rep09	15	4	f	9	fēi	fei45	f	ei45	ei	null	45	1	0	1	0	0	f	27.07	8096.48	983	1524.51	4.89	26.76	451	1252.99	10.76	147.2	890	934.94	10.13	150.9	328	387.9	26.83	1055.84	318	469.83	22.76	706.95	0.7	0.95	250	0.815	0.825	0.835	1020	1547.43	4.82	25.81
syll015_speaker4_rep10	15	4	f	10	fēi	fei45	f	ei45	ei	null	45	1	0	1	0	0	f	20.95	1162.79	2255	3399.43	1.86	2.19	251	966.07	13.7	231.98	498	1164.85	9.07	112.86	332	772.02	15.51	297.43	373	863.42	13.22	207.3	0.65	0.86	210	0.745	0.755	0.765	2744	3581.67	1.59	1.15
syll015_speaker5_rep01	15	5	m	1	fēi	fei45	f	ei45	ei	null	45	1	0	1	0	0	f	18.12	8527.15	8026	4307.3	0.45	0.12	1793	2591.17	2.3	6.23	3231	3767.45	1.18	0.7	587	403.32	16.89	575.31	630	624.83	12.45	281.7	0.46	0.71	250	0.575	0.585	0.595	8106	4255.22	0.48	0.15
syll015_speaker5_rep02	15	5	m	2	fēi	fei45	f	ei45	ei	null	45	1	0	1	0	0	f	21.01	18518.55	11357	5621.14	0.02	-1.14	8910	4257.83	0.06	0.11	9951	4001.33	0.08	0.25	621	486.71	11.03	297.7	720	540.4	12.1	304.45	0.41	0.63	220	0.51	0.52	0.53	11392	5594.89	0.02	-1.15
syll015_speaker5_rep03	15	5	m	3	fēi	fei45	f	ei45	ei	null	45	1	0	1	0	0	f	18.54	10249.8	9091	4361.57	0.03	-0.31	4461	4471.91	1.17	0.51	7189	4868.55	0.36	-0.74	631	646.02	13.19	301	671	590.84	10.87	249.02	0.34	0.56	220	0.44	0.45	0.46	9152	4314.25	0.05	-0.3
syll015_speaker5_rep04	15	5	m	4	fēi	fei45	f	ei45	ei	null	45	1	0	1	0	0	f	19.7	9000.88	8689	4781.19	0.27	-0.69	8885	4832.43	-0.09	-0.9	9150	4693.53	-0.34	-0.59	496	377.19	19.89	786.24	628	465.05	15.05	459.73	0.42	0.61	190	0.505	0.515	0.525	8711	4767.43	0.27	-0.69
syll015_speaker5_rep05	15	5	m	5	fēi	fei45	f	ei45	ei	null	45	1	0	1	0	0	f	22.63	6890.63	7880	3596.26	0.99	1.54	6618	4441.5	0.52	-0.21	8394	4580.39	0.35	-0.16	536	389.72	16.12	577.17	529	427.58	19.79	694.39	0.32	0.56	240	0.43	0.44	0.45	7886	3591.25	1	1.55
syll015_speaker5_rep06	15	5	m	6	fēi	fei45	f	ei45	ei	null	45	1	0	1	0	0	f	17.07	10594.34	8698	5057.37	0.27	-0.78	2111	2417.02	3.41	14.18	6408	4921.44	0.6	-0.43	482	548.32	15.54	393.43	553	362.67	11.55	369.1	0.3	0.48	180	0.38	0.39	0.4	8761	5022.03	0.27	-0.77
syll015_speaker5_rep07	15	5	m	7	fēi	fei45	f	ei45	ei	null	45	1	0	1	0	0	f	24.28	7235.16	8887	3954.77	0.41	0.16	4978	4199.15	0.64	-0.33	8097	3683.36	0.06	0.78	558	598.39	18.01	462.47	603	523.3	17.48	500.03	0.35	0.56	210	0.445	0.455	0.465	8907	3936.86	0.42	0.16
syll015_speaker5_rep08	15	5	m	8	fēi	fei45	f	ei45	ei	null	45	1	0	1	0	0	f	19.65	9560.74	10239	4217.75	-0.12	0.03	6824	6176.05	0.38	-1.31	10596	5336.21	-0.35	-0.67	537	456.13	18.52	615.07	624	431.87	20.1	697.91	0.32	0.54	220	0.42	0.43	0.44	10275	4182.22	-0.09	0.03
syll015_speaker5_rep09	15	5	m	9	fēi	fei45	f	ei45	ei	null	45	1	0	1	0	0	f	14.2	7192.09	9727	4915.09	0.31	-0.52	3267	4191.4	1.88	2.8	7830	5360.75	0.27	-0.94	491	437.31	16.95	488.21	526	258.84	26.41	1475.82	0.43	0.68	250	0.545	0.555	0.565	9771	4883.64	0.33	-0.53
syll015_speaker5_rep10	15	5	m	10	fēi	fei45	f	ei45	ei	null	45	1	0	1	0	0	f	21.61	9819.14	9610	4229.3	0.19	0.05	6738	5246.9	0.48	-0.71	7991	4903.98	0.27	-0.52	522	684.71	16.47	371.54	594	656.64	15.7	361.95	0.36	0.57	210	0.455	0.465	0.475	9662	4182.14	0.23	0.05
syll015_speaker6_rep01	15	6	f	1	fēi	fei45	f	ei45	ei	null	45	1	0	1	0	0	f	15.41	11843.26	9509	5749.85	-0.21	-1.05	6913	6599.01	0.64	-1.17	9554	5470.86	0.05	-0.78	592	416.58	14.8	492.53	698	613.86	14.46	329.31	0.35	0.54	190	0.435	0.445	0.455	9652	5676.58	-0.23	-1.01
syll015_speaker6_rep02	15	6	f	2	fēi	fei45	f	ei45	ei	null	45	1	0	1	0	0	f	17.43	1679.59	5364	5416.9	0.97	-0.17	5733	5469.01	0.36	-1.08	8635	4415.37	-0.38	0.4	512	547	14.59	364.46	547	449.46	13.93	391.19	0.42	0.56	140	0.48	0.49	0.5	6067	5401.31	0.84	-0.41
syll015_speaker6_rep03	15	6	f	3	fēi	fei45	f	ei45	ei	null	45	1	0	1	0	0	f	10.45	1722.66	6691	5188.63	0.4	-1.06	3201	4248.71	1.76	2	7990	5859.35	0.3	-1.09	560	687.24	11.18	210.96	503	565.65	12.27	258.13	0.44	0.61	170	0.515	0.525	0.535	6890	5140.83	0.36	-1.07
syll015_speaker6_rep04	15	6	f	4	fēi	fei45	f	ei45	ei	null	45	1	0	1	0	0	f	9.84	1119.73	757	2325.7	5.87	36.98	3470	4302.9	2.12	3.95	3415	4087.99	2.05	4.27	408	627.54	15.26	328.79	534	517.37	15.1	411.62	0.47	0.57	100	0.51	0.52	0.53	1866	3766.08	3.2	9.96
syll015_speaker6_rep05	15	6	f	5	fēi	fei45	f	ei45	ei	null	45	1	0	1	0	0	f	22.05	1335.06	427	786.73	14.33	259.17	3914	5025.53	1.79	2.29	3883	5127.22	1.62	1.7	625	564.48	16.15	425.38	709	660.14	10.69	225.1	0.37	0.51	140	0.43	0.44	0.45	665	1093.37	10.61	135.75
syll015_speaker6_rep06	15	6	f	6	fēi	fei45	f	ei45	ei	null	45	1	0	1	0	0	f	16.13	12790.72	5755	6137.71	0.8	-0.79	5476	5058.27	0.31	-1.42	8106	5400.14	-0.26	-1.3	478	478.51	18.22	519.11	596	813.28	14.09	260.37	0.37	0.51	140	0.43	0.44	0.45	6357	6160.04	0.66	-0.98
syll015_speaker6_rep07	15	6	f	7	fēi	fei45	f	ei45	ei	null	45	1	0	1	0	0	f	11.1	1808.79	1185	2748.46	3.75	15.11	4883	6096.67	1.22	0.29	2665	4255.75	2.55	6.19	549	578.81	13.91	295	602	727.09	10.57	156.53	0.34	0.47	130	0.395	0.405	0.415	3097	4000.06	1.97	3.36
syll015_speaker6_rep08	15	6	f	8	fēi	fei45	f	ei45	ei	null	45	1	0	1	0	0	f	27.8	1378.13	513	712.21	12.99	230.93	3571	5315.59	1.7	1.58	1466	3443.48	3.25	9.87	610	525.77	12.56	286.71	686	669.29	10.54	185.42	0.38	0.48	100	0.42	0.43	0.44	651	812.19	12.04	186.31
syll015_speaker6_rep09	15	6	f	9	fēi	fei45	f	ei45	ei	null	45	1	0	1	0	0	f	14.29	1765.72	3928	5650.73	1.54	1.05	10606	7009.25	-0.15	-1.36	4490	5966.33	1.4	0.55	2573	3741.57	1.98	3.66	345	548.99	18.12	434.72	0.34	0.46	120	0.39	0.4	0.41	5058	5993.59	1.18	0.009
syll015_speaker6_rep10	15	6	f	10	fēi	fei45	f	ei45	ei	null	45	1	0	1	0	0	f	18.52	1033.59	974	2170.75	4.93	28.21	2869	4413.32	2.45	5.08	6605	6805.74	0.66	-1.08	510	479.43	9.77	200.02	546	689.91	12.3	251.38	0.39	0.54	150	0.455	0.465	0.475	1691	2796.8	3.6	14.34
syll015_speaker7_rep01	15	7	f	1	fēi	fei45	f	ei45	ei	null	45	1	0	1	0	0	f	13.41	1808.79	3143	3325.1	2.34	6.77	1701	2539.26	3.37	15.37	2811	3092.57	2.51	8.18	2328	3043.83	3.12	12.04	368	626.1	18.72	461.97	1.3	1.42	120	1.35	1.36	1.37	3739	3317.41	2.43	6.69
syll015_speaker7_rep02	15	7	f	2	fēi	fei45	f	ei45	ei	null	45	1	0	1	0	0	f	14.38	1722.66	4991	4701.86	1.27	0.88	1907	2824.45	3.18	12.28	2838	3624.82	2.11	4.75	496	1030.23	11.85	176.55	452	349.28	20.31	837.12	1.07	1.24	170	1.145	1.155	1.165	5341	4674.83	1.25	0.76
syll015_speaker7_rep03	15	7	f	3	fēi	fei45	f	ei45	ei	null	45	1	0	1	0	0	f	9.43	1464.26	1450	2596.53	4.33	21.98	973	2339.1	4.94	29.4	1983	3097.18	3.34	12.88	265	759.9	15.61	293.29	365	261.77	24.27	1235.26	1.25	1.36	110	1.295	1.305	1.315	2139	2982.64	3.69	15.12
syll015_speaker7_rep04	15	7	f	4	fēi	fei45	f	ei45	ei	null	45	1	0	1	0	0	f	10.15	1291.99	1913	3491.22	3.1	9.76	5922	6072.83	0.64	-1.05	5589	5603.89	0.85	-0.61	311	505.5	22.35	649.06	419	293.02	28.22	1366.06	1.23	1.39	160	1.3	1.31	1.32	2719	3963.61	2.51	5.9
syll015_speaker7_rep05	15	7	f	5	fēi	fei45	f	ei45	ei	null	45	1	0	1	0	0	f	12.32	1248.93	323	430.77	24.38	773.78	742	1858.52	6.4	48.9	413	1461.15	7.31	57.61	421	718.79	16.74	354.56	419	487.74	23.02	692.99	1.32	1.42	100	1.36	1.37	1.38	518	670.8	16.97	341.99
syll015_speaker7_rep06	15	7	f	6	fēi	fei45	f	ei45	ei	null	45	1	0	1	0	0	f	10.07	1507.32	1273	2434.49	3.87	18.72	1106	2349.38	4.2	21.79	1818	2926.92	3.1	11.66	244	455.15	21.6	665.1	388	223.69	25.36	1711.11	0.75	0.87	120	0.8	0.81	0.82	2583	2995.13	2.99	10.22
syll015_speaker7_rep07	15	7	f	7	fēi	fei45	f	ei45	ei	null	45	1	0	1	0	0	f	15.35	1291.99	625	1355.47	6.08	57.66	928	1566.28	5.47	45.86	1119	2018	4.12	23.18	434	476.74	22.73	747.42	455	570.92	19.76	541.53	0.78	0.95	170	0.855	0.865	0.875	1608	1840.16	4.82	32.82
syll015_speaker7_rep08	15	7	f	8	fēi	fei45	f	ei45	ei	null	45	1	0	1	0	0	f	13.57	1507.32	687	1192.35	6.03	60.86	861	1858.69	5.27	37.78	1261	2128.1	3.96	21.2	529	701.21	16.34	360.72	561	599.59	16.38	413.64	0.75	0.9	150	0.815	0.825	0.835	1581	1539.31	5.41	41.83
syll015_speaker7_rep09	15	7	f	9	fēi	fei45	f	ei45	ei	null	45	1	0	1	0	0	f	18.04	2153.32	4330	4307.63	1.83	3.21	1189	2456.83	4.15	22.51	2244	3384.4	2.53	7.86	496	296.14	14.7	676.52	505	317.44	11.67	451.66	1.34	1.58	240	1.45	1.46	1.47	4736	4292.17	1.83	3.06
syll015_speaker7_rep10	15	7	f	10	fēi	fei45	f	ei45	ei	null	45	1	0	1	0	0	f	13.98	1550.39	1055	1517.88	7.02	69.07	1385	2687.21	3.54	15.95	2015	3190.75	2.85	9.61	482	504.09	19.83	607.51	467	524.49	18.81	552.85	0.72	0.88	160	0.79	0.8	0.81	1427	1649.13	7.02	62.42
syll015_speaker8_rep01	15	8	m	1	fēi	fei45	f	ei45	ei	null	45	1	0	1	0	0	f	14.22	1636.52	4099	4846.47	1.95	3.44	5065	6019.21	1.16	0.05	6622	6282.42	1.03	-0.23	247	356.69	20.85	657.05	422	482.17	16.28	508.09	1.83	1.94	110	1.875	1.885	1.895	4685	4929.03	1.84	2.88
syll015_speaker8_rep02	15	8	m	2	fēi	fei45	f	ei45	ei	null	45	1	0	1	0	0	f	16.8	2928.52	11692	7182.49	-0.22	-1.57	2290	3846.6	2.18	4.45	3405	5253.58	1.79	2.05	240	779.88	14.74	276.37	383	352.94	8.8	266.83	0.45	0.6	150	0.515	0.525	0.535	11947	7049.76	-0.24	-1.56
syll015_speaker8_rep03	15	8	m	3	fēi	fei45	f	ei45	ei	null	45	1	0	1	0	0	f	8.99	1335.06	1162	1703.01	5.06	32.75	444	1369.12	7.5	74.96	1194	2525.76	4.07	19.56	407	635.94	17.24	423.83	458	542.32	17.51	500.36	0.34	0.49	150	0.405	0.415	0.425	1404	1818.35	4.81	28.53
syll015_speaker8_rep04	15	8	m	4	fēi	fei45	f	ei45	ei	null	45	1	0	1	0	0	f	11.11	1033.59	1162	2000.78	5.16	32.08	1209	2878.08	3.82	15.69	1999	3363.72	3	9.46	230	633.06	17.89	408.82	337	505.68	18.61	563.22	0.36	0.49	130	0.415	0.425	0.435	1503	2193.99	4.74	25.97
syll015_speaker8_rep05	15	8	m	5	fēi	fei45	f	ei45	ei	null	45	1	0	1	0	0	f	17.14	1550.39	3644	4711.81	2.32	4.93	1063	2225.54	4.51	25.6	1866	3174.28	3.28	12.22	226	621.59	19.08	480.15	387	412.72	14.68	520.85	0.36	0.54	180	0.44	0.45	0.46	3822	4761.2	2.27	4.63
syll015_speaker8_rep06	15	8	m	6	fēi	fei45	f	ei45	ei	null	45	1	0	1	0	0	f	16.72	2325.59	6120	5733.6	1.04	-0.25	856	2108.61	5.26	32.11	3196	4007.29	2.08	4.37	374	872.81	13.69	244.36	402	451.74	17.31	581.33	0.32	0.5	180	0.4	0.41	0.42	6259	5726.02	1.02	-0.3
syll015_speaker8_rep07	15	8	m	7	fēi	fei45	f	ei45	ei	null	45	1	0	1	0	0	f	10	1119.73	2604	3577.17	2.33	6.06	677	2213.83	5.37	31	3544	5520.86	1.59	1.04	353	472.21	18.45	594.36	433	536.8	13.17	363.99	0.4	0.58	180	0.48	0.49	0.5	3631	3780.75	2.06	4.43
syll015_speaker8_rep08	15	8	m	8	fēi	fei45	f	ei45	ei	null	45	1	0	1	0	0	f	12.1	1033.59	1995	2931.07	3.51	14.53	1379	3299.3	3.44	12.04	3397	4708.77	1.86	2.59	442	593.09	16.23	422.01	446	413.6	9.62	305.97	0.39	0.57	180	0.47	0.48	0.49	2420	3103.14	3.28	12.26
syll015_speaker8_rep09	15	8	m	9	fēi	fei45	f	ei45	ei	null	45	1	0	1	0	0	f	12.67	1291.99	1540	2439.38	3.88	19.03	2824	3684.27	2.44	5.84	6189	5487.61	0.77	-0.61	353	726.32	16.14	345.8	380	490.29	17.39	523.46	0.41	0.57	160	0.48	0.49	0.5	2140	2685.93	3.5	14.79
syll015_speaker8_rep10	15	8	m	10	fēi	fei45	f	ei45	ei	null	45	1	0	1	0	0	f	15.73	1550.39	4187	4124.67	1.31	1.24	1556	2936.99	3.19	11.7	4446	3520.09	2.09	5.58	325	379.79	15.58	468.93	405	534.12	17	479.6	0.39	0.54	150	0.455	0.465	0.475	4441	4126.11	1.26	1.11
syll015_speaker9_rep01	15	9	m	1	fēi	fei45	f	ei45	ei	null	45	1	0	1	0	0	f	15.75	7579.69	8793	5263.34	0.03	-0.81	7298	7043.71	0.08	-1.82	10235	5740.17	-0.99	-0.62	438	390.82	23.55	923.73	503	657.75	16.45	380.5	0.64	0.83	190	0.725	0.735	0.745	9612	4740.26	0.12	-0.7
syll015_speaker9_rep02	15	9	m	2	fēi	fei45	f	ei45	ei	null	45	1	0	1	0	0	f	18.56	7235.16	7608	4841.94	0.35	-0.51	2014	4237.44	2.42	5.21	4221	5954.03	1.2	0.03	410	475.63	21.27	685.92	522	512.99	15.92	447.21	0.54	0.73	190	0.625	0.635	0.645	8054	4611.21	0.39	-0.42
syll015_speaker9_rep03	15	9	m	3	fēi	fei45	f	ei45	ei	null	45	1	0	1	0	0	f	18.41	1421.19	4918	4662.06	1.14	0.56	2093	3729.18	2.57	6.96	3764	5207.61	1.37	1	457	476.53	20.88	679.07	529	520.94	17.82	514.58	0.53	0.69	160	0.6	0.61	0.62	5332	4631.42	1.09	0.43
syll015_speaker9_rep04	15	9	m	4	fēi	fei45	f	ei45	ei	null	45	1	0	1	0	0	f	15.83	1291.99	4342	4200.47	1.54	2.47	1850	3642.33	2.88	8.86	3471	4926.74	1.62	1.83	370	332.61	20.43	827.2	436	396.45	21.42	814.16	0.59	0.73	140	0.65	0.66	0.67	4675	4186.8	1.52	2.38
syll015_speaker9_rep05	15	9	m	5	fēi	fei45	f	ei45	ei	null	45	1	0	1	0	0	f	11.69	1378.13	5975	5508.92	1.01	0.25	1361	2653.32	3.49	15.21	4391	5464.34	1.51	1.38	365	449.11	18.41	614.16	514	394.89	16.53	604.23	0.48	0.64	160	0.55	0.56	0.57	6812	5388.07	0.96	0.12
syll015_speaker9_rep06	15	9	m	6	fēi	fei45	f	ei45	ei	null	45	1	0	1	0	0	f	14.54	2067.19	4711	4213.57	1.14	0.96	3698	5831.51	1.54	1.1	6624	6366.73	0.69	-0.82	459	725.45	15.85	338.78	573	557.48	18.19	508.1	0.5	0.64	140	0.56	0.57	0.58	5100	4162.11	1.11	0.92
syll015_speaker9_rep07	15	9	m	7	fēi	fei45	f	ei45	ei	null	45	1	0	1	0	0	f	14.12	9474.61	7567	5139.92	0.46	-0.41	2696	4734.86	2.11	3.59	6870	5517.97	0.5	-0.68	404	473.29	20.92	662.57	497	371.48	18.63	757.94	0.56	0.72	160	0.63	0.64	0.65	8023	4942.98	0.49	-0.34
syll015_speaker9_rep08	15	9	m	8	fēi	fei45	f	ei45	ei	null	45	1	0	1	0	0	f	13.5	7708.89	6822	5370.74	0.45	-0.77	8415	8077.1	0.15	-1.81	8572	7128.86	0.15	-1.54	410	1218.27	10.07	124.3	476	456.87	20.43	681.88	0.7	0.83	130	0.755	0.765	0.775	7905	4997.86	0.38	-0.7
syll015_speaker9_rep09	15	9	m	9	fēi	fei45	f	ei45	ei	null	45	1	0	1	0	0	f	13.38	2627.05	3845	3926.2	1.41	1.99	800	2530.31	4.91	26.91	2219	4045.54	2.28	4.81	441	436.58	22.83	802.24	527	514.08	17.59	503.07	0.44	0.59	150	0.505	0.515	0.525	4816	3851.6	1.35	1.81
syll015_speaker9_rep10	15	9	m	10	fēi	fei45	f	ei45	ei	null	45	1	0	1	0	0	f	6.28	18475.49	6804	7668.89	0.55	-1.4	561	1922.41	5.84	39.41	3531	4951.64	1.55	1.27	503	337.1	25.67	1165.17	475	336.21	16.71	720.01	0.58	0.77	190	0.665	0.675	0.685	12189	6363.14	-0.47	-1.14
syll016_speaker10_rep01	16	10	f	1	huái	fai31	f	ai31	ai	null	31	2	0	1	1	0	xw	15.81	1119.73	2641	3161.51	1.83	4.12	1366	2962.33	3.45	14.59	5382	5566.46	0.73	-0.97	322	527.35	7.45	122.99	834	584.24	10.95	283.39	0.52	0.68	160	0.59	0.6	0.61	3701	3223.42	1.63	3.39
syll016_speaker10_rep02	16	10	f	2	huái	fai31	f	ai31	ai	null	31	2	0	1	1	0	xw	15.6	1636.52	6027	4753.94	0.55	-0.81	1838	1558.3	4.77	37.2	3481	3740.78	1.72	2.27	1381	2219.92	3.53	15.22	712	534.94	4.92	107.85	0.45	0.6	150	0.515	0.525	0.535	6178	4718	0.54	-0.82
syll016_speaker10_rep03	16	10	f	3	huái	fai31	f	ai31	ai	null	31	2	0	1	1	0	xw	18.34	5986.23	6482	4389.48	0.62	-0.37	4580	4197.92	0.98	0.2	6790	4175.43	0.54	-0.17	642	1552.21	6.75	58.17	551	790.48	10.65	195.93	0.4	0.57	170	0.475	0.485	0.495	6656	4319.98	0.63	-0.36
syll016_speaker10_rep04	16	10	f	4	huái	fai31	f	ai31	ai	null	31	2	0	1	1	0	xw	13.29	2282.52	7470	5664.22	0.37	-1.03	1352	3469.35	2.98	8.32	5914	5710.58	0.6	-0.79	791	1882.85	4.71	27.12	564	455.09	6.71	128.67	0.39	0.57	180	0.47	0.48	0.49	8521	5270.39	0.31	-1.04
syll016_speaker10_rep05	16	10	f	5	huái	fai31	f	ai31	ai	null	31	2	0	1	1	0	xw	16.21	4091.31	6680	5704.63	0.62	-0.91	1964	3879.84	2.94	8.23	6115	6461.02	0.7	-1.06	783	2018.48	5.68	37.21	513	387.88	6.2	191.61	0.96	1.09	130	1.015	1.025	1.035	6826	5683.19	0.6	-0.93
syll016_speaker10_rep06	16	10	f	6	huái	fai31	f	ai31	ai	null	31	2	0	1	1	0	xw	19.71	1894.92	6095	5832.81	0.65	-1.02	2295	4185.52	2.03	3.32	6157	5260.06	0.35	-0.99	2285	3748.11	2.08	3.8	518	744.02	13.45	277.65	0.43	0.61	180	0.51	0.52	0.53	6462	5810.35	0.58	-1.11
syll016_speaker10_rep07	16	10	f	7	huái	fai31	f	ai31	ai	null	31	2	0	1	1	0	xw	17.47	2885.45	3032	3450.79	1.6	2.49	5175	6284.49	0.89	-0.64	4550	3728.83	1.01	1.01	2408	3067.35	2.07	4.82	501	378.58	4.25	106.92	1.24	1.33	90	1.275	1.285	1.295	3592	3505.46	1.44	1.99
syll016_speaker10_rep08	16	10	f	8	huái	fai31	f	ai31	ai	null	31	2	0	1	1	0	xw	18.87	1421.19	3310	3452.7	1.57	2.28	3272	3386.78	1.51	2.12	2617	3042.74	1.93	3.96	1128	1763.99	4.13	25.08	392	384.1	8.92	255.6	0.71	0.84	130	0.765	0.775	0.785	3522	3462.61	1.52	2.12
syll016_speaker10_rep09	16	10	f	9	huái	fai31	f	ai31	ai	null	31	2	0	1	1	0	xw	12.65	1636.52	6696	4467.54	0.49	-0.27	880	2021.47	7.56	63.36	3238	3871.81	1.55	2.25	3602	3810	1.38	1.27	700	1175.42	9.8	128.05	0.42	0.59	170	0.495	0.505	0.515	6890	4385.56	0.51	-0.22
syll016_speaker10_rep10	16	10	f	10	huái	fai31	f	ai31	ai	null	31	2	0	1	1	0	xw	13.95	1033.59	3944	4063.51	1.23	0.87	1397	2788.73	3.39	13.73	5059	4923.66	1.1	0.19	1648	2247.46	2.63	9.61	520	689.78	11.47	231.98	0.37	0.49	120	0.42	0.43	0.44	4336	4072.93	1.14	0.65
syll016_speaker1_rep01	16	1	m	1	huái	fai31	f	ai31	ai	null	31	2	0	1	1	0	xw	26.3	1033.59	280	459.65	21.28	713.1	1801	3081.3	2.41	5.46	998	2030.01	4.28	21.73	530	384.58	21.18	850.61	663	366.71	21.99	930.75	1.45	1.58	130	1.505	1.515	1.525	607	733.9	15.93	332.58
syll016_speaker1_rep02	16	1	m	2	huái	fai31	f	ai31	ai	null	31	2	0	1	1	0	xw	13.9	1378.13	418	1379.52	8.52	84.76	2937	4432.88	1.92	2.93	4743	5048.6	0.97	-0.12	570	495.94	21.14	668.07	678	480.22	19.76	634.61	0.94	1.1	160	1.01	1.02	1.03	1797	3147.93	3.2	10.93
syll016_speaker1_rep03	16	1	m	3	huái	fai31	f	ai31	ai	null	31	2	0	1	1	0	xw	17.17	8914.75	6510	4952.29	0.43	-0.73	2787	3780.16	1.71	2.11	5951	4785.15	0.33	-1.16	616	343.58	15.4	642.4	662	346.15	7.36	281.39	1.05	1.26	210	1.145	1.155	1.165	6813	4863.88	0.4	-0.71
syll016_speaker1_rep04	16	1	m	4	huái	fai31	f	ai31	ai	null	31	2	0	1	1	0	xw	16.27	1162.79	235	593.59	18.24	416.89	3346	4613.72	1.76	2.26	6482	5294.22	0.65	-0.67	631	330.17	25.24	1174.39	676	407.3	17.23	645.89	1.32	1.5	180	1.4	1.41	1.42	946	1713.06	6.33	46.41
syll016_speaker1_rep05	16	1	m	5	huái	fai31	f	ai31	ai	null	31	2	0	1	1	0	xw	22.62	7407.42	7503	3209.42	0.42	2.05	2935	3671.63	1.69	2.51	5666	4414.97	0.57	-0.34	702	590.88	17.6	459.16	709	356.15	10.09	378.33	1.12	1.36	240	1.23	1.24	1.25	7562	3153.96	0.49	2.18
syll016_speaker1_rep06	16	1	m	6	huái	fai31	f	ai31	ai	null	31	2	0	1	1	0	xw	19.5	1205.86	5173	4829.45	0.86	-0.33	1442	2325.74	3.51	15.3	4400	4611	0.97	-0.18	576	396.45	19.44	754.54	669	488.84	11.84	362.25	1.04	1.24	200	1.13	1.14	1.15	5424	4813.12	0.81	-0.4
syll016_speaker1_rep07	16	1	m	7	huái	fai31	f	ai31	ai	null	31	2	0	1	1	0	xw	19.85	1248.93	3164	4082.56	2.08	3.71	1486	2971.03	3.86	16.32	2689	4027.66	2.47	5.59	508	416.52	18.59	685.29	688	434.64	12.69	436.46	1.27	1.44	170	1.345	1.355	1.365	3594	4189.06	1.94	3.01
syll016_speaker1_rep08	16	1	m	8	huái	fai31	f	ai31	ai	null	31	2	0	1	1	0	xw	17.78	1464.26	3304	4156.83	1.66	2.12	2065	3098.13	2.85	9.03	3168	3731.45	2.04	3.66	592	693.35	16.02	358.48	646	578.24	18.74	503.49	1.52	1.69	170	1.595	1.605	1.615	4004	4280.93	1.44	1.37
syll016_speaker1_rep09	16	1	m	9	huái	fai31	f	ai31	ai	null	31	2	0	1	1	0	xw	21.98	7665.82	7287	3769.72	0.06	0.06	1535	2573.65	3.25	12.07	2570	3632.97	1.69	2.17	623	576.08	16.2	435.24	720	631.08	15.29	373.21	1.62	1.88	260	1.74	1.75	1.76	7454	3648.43	0.11	0.19
syll016_speaker1_rep10	16	1	m	10	huái	fai31	f	ai31	ai	null	31	2	0	1	1	0	xw	13.96	1162.79	1422	2447.57	3.61	15.17	1764	2708.85	3.36	13.09	2109	2918.11	3.22	11.03	567	384.17	18.72	748.16	636	424.07	18.93	686.7	0.98	1.14	160	1.05	1.06	1.07	1938	2716.25	3.14	11.03
syll016_speaker2_rep02	16	2	f	2	huái	fai31	f	ai31	ai	null	31	2	0	1	1	0	xw	13.56	1076.66	1376	1562	4.45	36.03	602	1413.67	8.72	93.03	802	1513.67	8.05	79.27	870	422.47	12.65	439.05	887	442.68	8.74	278.76	1.7	1.91	210	1.795	1.805	1.815	1532	1593.95	4.49	35.78
syll016_speaker2_rep03	16	2	f	3	huái	fai31	f	ai31	ai	null	31	2	0	1	1	0	xw	13.84	1162.79	941	1090.18	9.53	130.73	894	1317.03	10.71	130.94	783	929.19	12.61	210.75	595	553.43	13.68	373.18	682	860.31	12.52	224.01	1.1	1.3	200	1.19	1.2	1.21	1123	1137.43	9.97	129.91
syll016_speaker2_rep04	16	2	f	4	huái	fai31	f	ai31	ai	null	31	2	0	1	1	0	xw	23.71	3919.04	1446	1534.43	3.46	21.78	956	807.94	13.36	267.95	940	802.82	13.51	267.87	719	748.63	13.74	284.16	719	547.55	14.49	404.96	0.85	1.19	340	1.01	1.02	1.03	1470	1538.84	3.46	21.74
syll016_speaker2_rep05	16	2	f	5	huái	fai31	f	ai31	ai	null	31	2	0	1	1	0	xw	14.21	4005.18	1462	2348.37	3.72	14.55	718	1890.62	7.81	66.95	812	1538.69	8.5	85.16	673	285.04	14.53	780.71	750	386.21	15.03	577.98	1.06	1.35	290	1.195	1.205	1.215	1535	2392.03	3.63	13.76
syll016_speaker2_rep06	16	2	f	6	huái	fai31	f	ai31	ai	null	31	2	0	1	1	0	xw	26.89	4995.7	4533	2232.35	0.78	6.05	1949	4736.64	2.9	6.87	765	1639.31	7.48	69.91	634	649.55	7.91	84.25	748	673.95	7.65	90.06	0.81	1.12	310	0.955	0.965	0.975	4624	2162.6	0.92	6.97
syll016_speaker2_rep07	16	2	f	7	huái	fai31	f	ai31	ai	null	31	2	0	1	1	0	xw	12.29	1119.73	588	974.11	11.48	168.27	1052	2179.67	6.5	46.83	833	1314.64	10.14	125.65	596	634.96	14.13	334.58	684	693.98	12.43	266.94	0.61	0.95	340	0.77	0.78	0.79	840	1144.98	10.46	128.27
syll016_speaker2_rep08	16	2	f	8	huái	fai31	f	ai31	ai	null	31	2	0	1	1	0	xw	16.75	4048.24	1096	1751.14	2.68	11.76	825	1139.6	9.6	127.87	701	866.46	10.68	176.86	750	630.11	13.54	320.75	739	492.25	7.92	186.98	0.45	0.69	240	0.56	0.57	0.58	1924	1959.75	2.17	8.79
syll016_speaker2_rep09	16	2	f	9	huái	fai31	f	ai31	ai	null	31	2	0	1	1	0	xw	20.08	4780.37	1460	1685.44	2.62	11.73	450	1207.34	10.97	154.37	374	937.36	12.49	221.4	565	356.16	8.88	262.41	672	414.24	8.25	211.11	0.53	0.88	350	0.695	0.705	0.715	1486	1692.24	2.61	11.62
syll016_speaker2_rep10	16	2	f	10	huái	fai31	f	ai31	ai	null	31	2	0	1	1	0	xw	12.53	3746.78	542	1108.52	5.67	53.93	669	1375.91	6.92	70.23	912	1410.66	6.24	57.47	628	444.29	12.91	420.58	641	437.91	7.75	208.13	0.42	0.64	220	0.52	0.53	0.54	1211	1432.25	4.64	34.25
syll016_speaker3_rep01	16	3	m	1	huái	fai31	f	ai31	ai	null	31	2	0	1	1	0	xw	3.83	8268.75	9958	4800.07	-0.44	-0.27	3334	4454.86	1.31	0.63	6381	5675.88	0.21	-1.48	454	293.01	13.73	589.4	688	364.3	10.78	395.97	1.54	1.77	230	1.645	1.655	1.665	10692	4115.55	-0.25	-0.07
syll016_speaker3_rep02	16	3	m	2	huái	fai31	f	ai31	ai	null	31	2	0	1	1	0	xw	1.01	1593.46	5966	5081.73	0.77	-0.43	1123	2290.36	4.51	24.75	2731	4109.43	1.72	2.27	444	343.6	20.47	898.2	642	710.39	14.86	320.23	1.17	1.34	170	1.245	1.255	1.265	6230	5041.14	0.74	-0.47
syll016_speaker3_rep03	16	3	m	3	huái	fai31	f	ai31	ai	null	31	2	0	1	1	0	xw	12.15	1679.59	2175	2758.38	2.81	10.04	2553	3916.89	2.06	3.63	4216	5289.94	1.15	0.09	401	289.55	9.2	321.17	592	586.15	15.71	405.99	1.01	1.15	140	1.07	1.08	1.09	2779	2870.69	2.69	8.77
syll016_speaker3_rep04	16	3	m	4	huái	fai31	f	ai31	ai	null	31	2	0	1	1	0	xw	3.44	1162.79	514	1430.46	8.64	91.98	2971	4644.02	1.57	1.6	609	1832.8	6.39	49.38	365	444.18	22.17	777.44	591	452.39	17.6	587.89	1.21	1.3	90	1.245	1.255	1.265	1339	2351.12	5.12	30.58
syll016_speaker3_rep05	16	3	m	5	huái	fai31	f	ai31	ai	null	31	2	0	1	1	0	xw	9.65	7838.09	7892	3499.8	0.96	3.03	2032	3059.99	2.25	6.16	6147	3343.7	0.8	3.66	466	371.03	20.45	829.91	675	534.67	17.69	502.12	0.89	1.03	140	0.95	0.96	0.97	8048	3355.45	1.22	3.46
syll016_speaker3_rep06	16	3	m	6	huái	fai31	f	ai31	ai	null	31	2	0	1	1	0	xw	8.14	8656.35	7658	4436.17	0.25	-0.29	3302	4223.36	1.36	1.13	4625	4552.46	0.99	0.4	422	332.37	14	579.1	803	983.76	11.18	171.83	1.25	1.39	140	1.31	1.32	1.33	7731	4394.55	0.25	-0.26
syll016_speaker3_rep07	16	3	m	7	huái	fai31	f	ai31	ai	null	31	2	0	1	1	0	xw	1.19	9130.08	7690	5104.25	0.14	-0.59	3346	4559.94	1.22	0.85	5732	4827.21	0.26	-0.55	717	1846.86	6.46	50.63	545	405.45	13.55	471.72	1.11	1.25	140	1.17	1.18	1.19	8482	4702.3	0.13	-0.28
syll016_speaker3_rep08	16	3	m	8	huái	fai31	f	ai31	ai	null	31	2	0	1	1	0	xw	3.3	5900.1	8588	5572.56	0.16	-1.04	895	2326.73	4.88	27.68	1618	2630.8	2.9	10.61	323	554.37	17.79	428.39	659	599.23	16.83	434	1.41	1.61	200	1.5	1.51	1.52	9371	5157.06	0.18	-1.03
syll016_speaker3_rep09	16	3	m	9	huái	fai31	f	ai31	ai	null	31	2	0	1	1	0	xw	7.77	1593.46	5312	4887.29	0.66	-0.65	3157	4350.27	1.95	3.3	3255	3829.41	1.55	2.13	424	310.11	18.42	824.88	726	1010.87	11.5	174.27	1.14	1.29	150	1.205	1.215	1.225	6123	4781.27	0.5	-0.75
syll016_speaker3_rep10	16	3	m	10	huái	fai31	f	ai31	ai	null	31	2	0	1	1	0	xw	9.1	1421.19	4138	4974.36	1.12	0.04	6417	4411.06	-0.17	-0.74	7062	4966.35	0.02	-0.86	586	930.42	12.39	204.4	746	598.11	14.45	356.87	0.99	1.12	130	1.045	1.055	1.065	5348	5111.87	0.76	-0.6
syll016_speaker4_rep01	16	4	f	1	huái	fai31	f	ai31	ai	null	31	2	0	1	1	0	xw	23.82	1033.59	2620	3346.76	1.63	1.47	644	1255.93	9.71	118.83	1051	1631.68	5.91	43.06	791	445.77	10.9	347.44	722	673.12	12.49	269.89	1.66	1.88	220	1.76	1.77	1.78	2723	3374.09	1.58	1.3
syll016_speaker4_rep02	16	4	f	2	huái	fai31	f	ai31	ai	null	31	2	0	1	1	0	xw	24.52	1507.32	5945	5619.89	0.85	-0.62	1981	3106.34	3.37	11.64	3287	5105.13	2.16	3.44	494	1269.4	7.01	58.44	626	635.89	7.43	111.89	0.82	1	180	0.9	0.91	0.92	6326	5591.86	0.79	-0.73
syll016_speaker4_rep03	16	4	f	3	huái	fai31	f	ai31	ai	null	31	2	0	1	1	0	xw	20.16	2110.25	3389	5056.55	2.14	3.54	772	1910.57	5.31	37.27	1882	2757.58	4.02	18.81	1321	2651.66	3.61	14.46	367	804.54	13.34	229.28	1.29	1.46	170	1.365	1.375	1.385	4578	5439.52	1.76	1.79
syll016_speaker4_rep04	16	4	f	4	huái	fai31	f	ai31	ai	null	31	2	0	1	1	0	xw	13.04	1033.59	2328	4645.42	2.59	5.8	1089	2656.04	4.74	25.74	973	2505.1	4.53	23.52	1420	2952.85	2.89	7.83	381	781.57	11.48	153.54	0.91	1.12	210	1.005	1.015	1.025	4988	5830.93	1.46	0.75
syll016_speaker4_rep05	16	4	f	5	huái	fai31	f	ai31	ai	null	31	2	0	1	1	0	xw	25	1808.79	3965	4589.04	1.92	2.87	586	1796.97	6.56	51.69	1423	2687.05	3.26	13.09	413	934.63	10.82	145.9	516	662.73	9.67	166.07	0.85	1.12	270	0.975	0.985	0.995	4248	4631.21	1.86	2.56
syll016_speaker4_rep06	16	4	f	6	huái	fai31	f	ai31	ai	null	31	2	0	1	1	0	xw	22.61	1722.66	7908	7255.59	0.41	-1.49	526	2010.87	7.05	57.06	2017	4064.12	2.57	6.24	2314	3525.15	2.37	5.8	502	922.77	10.62	150.93	0.79	1	210	0.885	0.895	0.905	8863	7119.05	0.25	-1.59
syll016_speaker4_rep07	16	4	f	7	huái	fai31	f	ai31	ai	null	31	2	0	1	1	0	xw	23.87	1593.46	3564	4854.88	1.66	1.56	2301	3621.32	2.78	7.46	3101	5003.92	1.95	2.46	2351	3780.58	1.76	1.88	439	1049.49	8.82	95.76	0.91	1.08	170	0.985	0.995	1.005	4865	5140.5	1.27	0.26
syll016_speaker4_rep08	16	4	f	8	huái	fai31	f	ai31	ai	null	31	2	0	1	1	0	xw	23.28	1679.59	7779	6798.5	0.45	-1.32	1756	3348.25	2.96	9.49	3251	5322.66	1.79	2.03	501	1048.03	10.56	135.31	385	879.11	11.46	163.19	1.15	1.39	240	1.26	1.27	1.28	8675	6625.24	0.32	-1.42
syll016_speaker4_rep09	16	4	f	9	huái	fai31	f	ai31	ai	null	31	2	0	1	1	0	xw	33.59	18518.55	13332	7110.07	-1.03	-0.6	1398	3000.66	3.25	12.26	2175	3445.73	2.48	7.09	922	2079.41	4.92	28.68	378	668.78	13.76	267.05	1.14	1.34	200	1.23	1.24	1.25	15591	4907.74	-1.8	2.28
syll016_speaker4_rep10	16	4	f	10	huái	fai31	f	ai31	ai	null	31	2	0	1	1	0	xw	32.69	1636.52	3438	4400.67	2.1	3.53	1374	2275.04	4.41	22.91	1754	2886.76	3.83	15.46	3227	3801.98	1.37	0.49	561	1486.74	5.78	36.53	0.74	0.92	180	0.82	0.83	0.84	3837	4491.44	1.99	2.95
syll016_speaker5_rep01	16	5	m	1	huái	fai31	f	ai31	ai	null	31	2	0	1	1	0	xw	19.73	9689.94	9517	4037.91	0.22	0.29	7013	5211.12	0.55	-0.59	8516	5179.6	0.31	-0.76	1299	3080.6	3.36	11.42	727	487.74	12.45	358.58	0.53	0.72	190	0.615	0.625	0.635	9568	3989.27	0.26	0.3
syll016_speaker5_rep02	16	5	m	2	huái	fai31	f	ai31	ai	null	31	2	0	1	1	0	xw	21.62	8656.35	8929	3910.41	0.28	0.4	4287	5324.82	1.19	0.3	7759	5204.14	0.6	-0.38	974	518.97	10.98	298.15	1139	677.28	10.55	229.68	0.41	0.69	280	0.54	0.55	0.56	8974	3869.28	0.32	0.41
syll016_speaker5_rep03	16	5	m	3	huái	fai31	f	ai31	ai	null	31	2	0	1	1	0	xw	18.12	10680.47	8544	5235.74	0.2	-0.88	4717	5501.31	1.08	0.07	8458	5697.53	0.24	-1.01	487	388.39	15.12	584.55	690	499.79	7.82	187.07	0.52	0.71	190	0.605	0.615	0.625	8649	5181.73	0.2	-0.88
syll016_speaker5_rep04	16	5	m	4	huái	fai31	f	ai31	ai	null	31	2	0	1	1	0	xw	22.99	6459.96	8185	4348.8	0.5	-0.15	3823	3798.72	1.67	2.55	6803	4270.01	0.72	0.32	814	481.79	8.96	237.8	1070	633.18	7.88	169.4	0.4	0.65	250	0.515	0.525	0.535	8208	4333.31	0.51	-0.15
syll016_speaker5_rep05	16	5	m	5	huái	fai31	f	ai31	ai	null	31	2	0	1	1	0	xw	18.58	6761.43	8842	5074.31	0.29	-0.92	6443	4736.38	0.41	-0.76	8080	4606.86	-0.07	-0.75	685	430.55	13.36	435.25	736	500.64	10.38	269.5	0.38	0.59	210	0.475	0.485	0.495	8870	5058.48	0.29	-0.92
syll016_speaker5_rep06	16	5	m	6	huái	fai31	f	ai31	ai	null	31	2	0	1	1	0	xw	23.7	6459.96	7561	4681.5	0.66	-0.15	6184	5117.02	0.68	-0.63	7763	5390.74	0.23	-1.02	855	531.49	15.53	436.92	1058	544.11	7.74	186.23	0.31	0.53	220	0.41	0.42	0.43	7640	4643	0.68	-0.14
syll016_speaker5_rep07	16	5	m	7	huái	fai31	f	ai31	ai	null	31	2	0	1	1	0	xw	21.69	6933.69	7962	4448.86	0.51	-0.1	7989	5248.93	-0.06	-1.17	10027	4771.94	-0.38	-0.71	571	296.12	8.53	363.36	727	427.27	6.65	174.44	0.42	0.66	240	0.53	0.54	0.55	8020	4412.88	0.53	-0.09
[truncated: 7,436 more rows]
[truncated: 18 more columns]
