# Supplementary material for: Data on acoustic phonetic properties of non-coronal fricatives in monosyllabic words of Zhongjiang Chinese
Source: Data Brief. 2022 Mar 16;42:108062. doi: 10.1016/j.dib.2022.108062 (PMC8958547; doi:10.1016/j.dib.2022.108062)
Supplement: Supplementary file 2 [file mmc2.zip › Data_in_Brief_Zhongjiang_non_coronal_fricatives.R]

# # # # # # # # # # # # # # # # # # # # # # # # # # # # # # # # # # # # # # #  
# Jason A. Shaw, 2021                                                       #
# jason.shaw@yale.edu                                                       #
#                                                                           #
# Description:                                                              #
# R code for reproducing figures appearing in:                              #
#    Rao, D., J.A. Shaw, R. Dockum. Data on acoustic phonetic properties    #
#     of non-coronal fricatives in monosyllabic words of Zhongjiang Chinese #
#     Data in Brief.                                                        #  
# last updated (JS: July 28, 2021)                                                                           #
# # # # # # # # # # # # # # # # # # # # # # # # # # # # # # # # # # # # # # #

library('ggplot2'); library(lme4); library(lmerTest); library(readxl); library(reshape); library(plyr)

# load the data
data <- read.csv(file.choose(),encoding="UTF-8") #Zhongjiang_fricative_data_Data_in_Brief_v02.csv

# z-score spectral moments at midpoint 
data$COG_midz <- ave(data$COG_mid, data$speaker, FUN = scale)
data$SD_midz <- ave(data$SD_mid, data$speaker, FUN = scale)
data$Skew_midz <- ave(data$Skew_mid, data$speaker, FUN = scale)

# data includes 8991 observations
data_trim <- subset(data, abs(COG_midz) < 3)
# unfiltered: removed to leave 8947; 44 excluded 0.4%)
# filtered: removed to leave 8956; 35 excluded 0.3%
data_trim <- subset(data_trim, abs(SD_midz) < 3)
# unfiltered: removed to leave 8945 (excluded 2 more outliers)
# filtered: no outliers; still 8956 tokens
# 35 outliers removed (0.3% of the data), c.f., 46 (0.5% of the data) for unfiltered

# Figure 1
# distribution of CoG_mid
# kernal density plot by fricative (no high pass filter)
ggplot(data_trim, aes(x=COG_mid_nf, fill = fricative, colour = fricative)) +
  geom_density(alpha = 0.1) +
  xlim(0,15000)+
  labs(title="distribution of CoG by fricative (no HPF)",x="CoG (Hz)", y = "Probability")+
  theme_classic()

# kernal density plot by fricative (with 300Hz high pass filter)
ggplot(data_trim, aes(x=COG_mid, fill = fricative, colour = fricative)) +
  geom_density(alpha = 0.1) +
  xlim(0,15000)+
  labs(title="distribution of CoG by fricative (HPF@300Hz)",x="CoG (Hz)", y = "Probability")+
  theme_classic()

# scatter plot of filtered and unfiltered CoG measurements
f1 <- ggplot(data_trim,aes(x=COG_mid_nf, y = COG_mid, colour=fricative)) +
  ggtitle("relation between filtered and unfiltered measurements") + 
  xlab("Unfiltered CoG (Hz)")+
  ylab("Filtered (HPF@300Hz) CoG (Hz)")+
  xlim(0, 15000)+ ylim(0,15000)+
  facet_wrap(~ speaker, nrow=2)+
  geom_point()+
  #geom_density2d(bins=300)+
  theme_bw()+
  theme(axis.title.x = element_text(size=12),
        axis.text.x  = element_text(size=10),
        axis.text.y = element_text(size = 10),
        axis.title.y = element_text(size=12))+
  scale_color_manual(values=c("#E69F00","#009E73"))
f1$labels$colour <- "Fricative"
f1

# Figure 2
# kernal density plot by gender
ggplot(data_trim, aes(x=COG_mid, fill = gender, colour = gender)) +
  geom_density(alpha = 0.1) +
  labs(title="distribution of CoG by gender",x="CoG (Hz)", y = "Probability")+
  theme_classic()

# Figure 3
# distribution of SD_mid
# kernal density plot by fricative
# kernal density plot by fricative (no high pass filter)
ggplot(data_trim, aes(x=SD_mid_nf, fill = fricative, colour = fricative)) +
  geom_density(alpha = 0.1) +
  xlim(0,8000)+
  labs(title="Spectrum SD (no HPF)",x="Spectrum SD (no filter)", y = "Probability")+
  theme_classic()
# kernal density plot by fricative (with 300Hz high pass filter)
ggplot(data_trim, aes(x=SD_mid, fill = fricative, colour = fricative)) +
  geom_density(alpha = 0.1) +
  xlim(0,8000)+
  labs(title="Spectrum SD (HPF@300Hz)",x="Spectrum SD (no filter)", y = "Probability")+
  theme_classic()
# scatter plot of filtered and unfiltered CoG measurements
f3 <- ggplot(data_trim,aes(x=SD_mid_nf, y = SD_mid, colour=fricative)) +
  ggtitle("relation between filtered and unfiltered measurements") + 
  xlab("Unfiltered Spectrum SD (Hz)")+
  ylab("Filtered (HPF@300Hz) Spectrum SD (Hz)")+
  xlim(0, 8000)+ ylim(0,8000)+
  facet_wrap(~ speaker, nrow=2)+
  geom_point()+
  #geom_density2d(bins=300)+
  theme_bw()+
  theme(axis.title.x = element_text(size=12),
        axis.text.x  = element_text(size=10),
        axis.text.y = element_text(size = 10),
        axis.title.y = element_text(size=12))+
  scale_color_manual(values=c("#E69F00","#009E73"))
f3$labels$colour <- "Fricative"
f3

# Figure 4
# distribution of Skew_mid
# kernal density plot by fricative (no high pass filter)
ggplot(data_trim, aes(x=Skew_mid_nf, fill = fricative, colour = fricative)) +
  geom_density(alpha = 0.1) +
  xlim(0,20)+
  labs(title="Spectrum skew (no HPF)",x="Spectrum skew (no filter)", y = "Probability")+
  theme_classic()
# kernal density plot by fricative (with 300Hz high pass filter)
ggplot(data_trim, aes(x=Skew_mid, fill = fricative, colour = fricative)) +
  geom_density(alpha = 0.1) +
  xlim(0,20)+
  labs(title="Spectrum skew (HPF@300Hz)",x="Spectrum skew (HPF@300Hz)", y = "Probability")+
  theme_classic()
# scatter plot of filtered and unfiltered CoG measurements
f4 <- ggplot(data_trim,aes(x=Skew_mid_nf, y = Skew_mid, colour=fricative)) +
  ggtitle("relation between filtered and unfiltered measurements") + 
  xlab("Unfiltered Spectrum Skew (Hz)")+
  ylab("Filtered (HPF@300Hz) Spectrum Skew (Hz)")+
  xlim(0, 20)+ ylim(0,20)+
  facet_wrap(~ speaker, nrow=2)+
  geom_point()+
  #geom_density2d(bins=300)+
  theme_bw()+
  theme(axis.title.x = element_text(size=12),
        axis.text.x  = element_text(size=10),
        axis.text.y = element_text(size = 10),
        axis.title.y = element_text(size=12))+
  scale_color_manual(values=c("#E69F00","#009E73"))
f4$labels$colour <- "Fricative"
f4

# Figure 5
# distribution of Kurtsis_mid
# kernal density plot by fricative (no high pass filter)
ggplot(data_trim, aes(x=Kurtosis_mid_nf, fill = fricative, colour = fricative)) +
  geom_density(alpha = 0.1) +
  xlim(0,300)+
  labs(title="Spectrum kurtosis (no HPF)",x="Spectrum kurtosis (no filter)", y = "Probability")+
  theme_classic()
# kernal density plot by fricative (with 300Hz high pass filter)
ggplot(data_trim, aes(x=Kurtosis_mid, fill = fricative, colour = fricative)) +
  geom_density(alpha = 0.1) +
  xlim(0,300)+
  labs(title="Spectrum kurtosis (HPF@300Hz)",x="Spectrum kurtosis (HPF@300Hz)", y = "Probability")+
  theme_classic()
# scatter plot of filtered and unfiltered CoG measurements
f5 <- ggplot(data_trim,aes(x=Kurtosis_mid_nf, y = Kurtosis_mid, colour=fricative)) +
  ggtitle("relation between filtered and unfiltered measurements") + 
  xlab("Unfiltered Spectrum Kurtosis (Hz)")+
  ylab("Filtered (HPF@300Hz) Spectrum Kurtosis (Hz)")+
  xlim(0, 1000)+ ylim(0,1000)+
  facet_wrap(~ speaker, nrow=2)+
  geom_point()+
  theme_bw()+
  theme(axis.title.x = element_text(size=12),
        axis.text.x  = element_text(size=10),
        axis.text.y = element_text(size = 10),
        axis.title.y = element_text(size=12))+
  scale_color_manual(values=c("#E69F00","#009E73"))
f5$labels$colour <- "Fricative"
f5

# Figure 6
# distribution of maximum amplitude frequency
# kernel density plot by fricative (no high pass filter)
ggplot(data_trim, aes(x=max_freq_nf, fill = fricative, colour = fricative)) +
  geom_density(alpha = 0.1) +
  #xlim(0,20)+
  labs(title="maximum amplitude frequency (no HPF)",x="maximum amplitude frequency in Hz", y = "Probability")+
  theme_classic()
# kernal density plot by fricative (with 300Hz high pass filter)
ggplot(data_trim, aes(x=max_freq, fill = fricative, colour = fricative)) +
  geom_density(alpha = 0.1) +
  #xlim(0,20)+
  labs(title="maximum amplitude frequency (HPF@300Hz)",x="maximum amplitude frequency in Hz", y = "Probability")+
  theme_classic()
# scatter plot of filtered and unfiltered CoG measurements
f6 <- ggplot(data_trim,aes(x=max_freq_nf, y = max_freq, colour=fricative)) +
  ggtitle("relation between filtered and unfiltered measurements") + 
  xlab("Unfiltered maximum frequency (Hz)")+
  ylab("Filtered (HPF@300Hz) maximum frequency (Hz)")+
  facet_wrap(~ speaker, nrow=2)+
  geom_point()+
  theme_bw()+
  theme(axis.title.x = element_text(size=12),
        axis.text.x  = element_text(size=10),
        axis.text.y = element_text(size = 10),
        axis.title.y = element_text(size=12))+
  scale_color_manual(values=c("#E69F00","#009E73"))
f6$labels$colour <- "Fricative"
f6

# Figure 7
# amplitude of the highest amplitude frequency
# kernel density plot by fricative (no high pass filter)
ggplot(data_trim, aes(x=max_amp_nf, fill = fricative, colour = fricative)) +
  geom_density(alpha = 0.1) +
  #xlim(0,20)+
  labs(title="maximum amplitude (no HPF)",x="maximum amplitude in dB", y = "Probability")+
  theme_classic()

# kernal density plot by fricative (with 300Hz high pass filter)
ggplot(data_trim, aes(x=max_amp, fill = fricative, colour = fricative)) +
  geom_density(alpha = 0.1) +
  #xlim(0,20)+
  labs(title="maximum amplitude (HPF@300Hz)",x="maximum amplitude in dB", y = "Probability")+
  theme_classic()

# scatter plot of filtered and unfiltered CoG measurements
f7 <- ggplot(data_trim,aes(x=max_amp_nf, y = max_amp, colour=fricative)) +
  ggtitle("relation between filtered and unfiltered measurements") + 
  xlab("Unfiltered maximum amplitude (dB)")+
  ylab("Filtered (HPF@300Hz) maximum frequency (dB)")+
  #xlim(0, 20)+ ylim(0,20)+
  facet_wrap(~ speaker, nrow=2)+
  geom_point()+
  #geom_density2d(bins=300)+
  theme_bw()+
  theme(axis.title.x = element_text(size=12),
        axis.text.x  = element_text(size=10),
        axis.text.y = element_text(size = 10),
        axis.title.y = element_text(size=12))+
  scale_color_manual(values=c("#E69F00","#009E73"))
f7$labels$colour <- "Fricative"
f7
