# Supplementary material for: Data on acoustic phonetic properties of non-coronal fricatives in monosyllabic words of Zhongjiang Chinese
Source: Data Brief. 2022 Mar 16;42:108062. doi: 10.1016/j.dib.2022.108062 (PMC8958547; doi:10.1016/j.dib.2022.108062)
Supplement: Supplementary file 3 [file mmc3.zip › Measurement_script_HPF.praat]

# Script for spectral measurements
# includes a high pass filter at 300 Hz

form Fricative Summary Statistics
	sentence Directory  C:\Users\jas454\Dropbox\Rao_Dong_Mei\Data_in_Breif\Zhongjiang raw data\Zhongjiang raw data\Zhongjiang sound files\
	comment The name of result file
	text textfile fricative_measurements.txt
endform

# Check if the result file exists:
if fileReadable (textfile$)
	pause The result file 'textfile$' already exists! Do you want to overwrite it?
	filedelete 'textfile$'
endif

# column namesfor measurements
titleline$ = "soundname	intervalname	COG_mid	SD_mid	Skew_mid	Kurtosis_mid	max_amp	max_freq	COG1	SD1	Skew1	Kurtosis1	COG2	SD2	Skew2	Kurtosis2	COG3	SD3	Skew3	Kurtosis3	COG4	SD4	Skew4	Kurtosis4	StartTime	EndTime	Duration'newline$'"
fileappend "'textfile$'" 'titleline$'

#Read all files in a folder
Create Strings as file list... wavlist 'directory$'*.wav
n = Get number of strings

Create Strings as file list... gridlist 'directory$'*.TextGrid

for i to n
#clearinfo

#first extract a formant tier
	select Strings wavlist
	filename$ = Get string... i
	Read from file... 'directory$''filename$'
	soundname$ = selected$ ("Sound")

# Read text grid files and extract all intervals in them
	select Strings gridlist
	gridname$ = Get string... i
	Read from file... 'directory$''gridname$'
	int=Get number of intervals... 1

# Acoustic measurements

	for k from 1 to 'int'
		select TextGrid 'soundname$'
		label$ = Get label of interval... 2 'k'
		
		if label$ = "f" or label$ = "x"
		# extracts measurements for all labelled (non-null) intervals

			# calculate the onset, offset and midpoint
 			onset = Get starting point... 2 'k'
  			offset = Get end point... 2 'k'
			dur = offset-onset

			# defining landmarks
			mid = onset+dur/2
			window1start = onset + 0.010
			window1end = window1start + 0.020
			window2start = window1end
			window2end = window2start + 0.020
			window4end = offset - 0.010
			window4start = window4end - 0.020
			window3end = window4start			
			window3start = window3end - 0.020
					
			window_mid_start = mid - 0.010
			window_mid_end = mid + 0.010

			# Window_mid
			select Sound 'soundname$'
			Extract part... 'window_mid_start' 'window_mid_end' rectangular 1 no	
			select Sound 'soundname$'_part
			To Spectrum... yes
			select Spectrum 'soundname$'_part
			Filter (stop Hann band)... 0 300 100
			cog_mid = Get centre of gravity... 2
			sd_mid = Get standard deviation... 2
			skew_mid = Get skewness... 2
			kurtosis_mid = Get kurtosis... 2

			storeda = 0
			storedf = 0
			select Spectrum 'soundname$'_part
			To Ltas (1-to-1)
			ltas$ = selected$ ("Ltas")
			select Ltas 'ltas$'
			numbins = Get number of bins
			for b from 1 to numbins
				ba = Get value in bin... 'b'
				bf = Get frequency from bin number... 'b'
				if bf > 1000
					if ba > storeda
						storeda = ba
						storedf = bf
					endif	
				endif
			endfor

			select Sound 'soundname$'_part
			plus Spectrum 'soundname$'_part
			plus Ltas 'ltas$'
			Remove
			
			# Window1
			select Sound 'soundname$'
			Extract part... 'window1start' 'window1end' rectangular 1 no
			select Sound 'soundname$'_part
			To Spectrum... yes
			select Spectrum 'soundname$'_part
			Filter (stop Hann band)... 0 300 100
			cog1 = Get centre of gravity... 2
			sd1 = Get standard deviation... 2
			skew1 = Get skewness... 2
			kurtosis1 = Get kurtosis... 2

			select Sound 'soundname$'_part
			plus Spectrum 'soundname$'_part
			Remove

			# Window2
			select Sound 'soundname$'
			Extract part... 'window2start' 'window2end' rectangular 1 no
			select Sound 'soundname$'_part
			To Spectrum... yes
			select Spectrum 'soundname$'_part
			Filter (stop Hann band)... 0 300 100			
			cog2 = Get centre of gravity... 2
			sd2 = Get standard deviation... 2
			skew2 = Get skewness... 2
			kurtosis2 = Get kurtosis... 2

			select Sound 'soundname$'_part
			plus Spectrum 'soundname$'_part
			Remove

			# Window3
			select Sound 'soundname$'
			Extract part... 'window3start' 'window3end' rectangular 1 no
			select Sound 'soundname$'_part
			To Spectrum... yes
			select Spectrum 'soundname$'_part
			Filter (stop Hann band)... 0 300 100			
			cog3 = Get centre of gravity... 2
			sd3 = Get standard deviation... 2
			skew3 = Get skewness... 2
			kurtosis3 = Get kurtosis... 2

			select Sound 'soundname$'_part
			plus Spectrum 'soundname$'_part
			Remove

			# Window4
 	               select Sound 'soundname$'
			Extract part... 'window4start' 'window4end' rectangular 1 no
			select Sound 'soundname$'_part
			To Spectrum... yes
			select Spectrum 'soundname$'_part
			Filter (stop Hann band)... 0 300 100			
			cog4 = Get centre of gravity... 2
			sd4 = Get standard deviation... 2
			skew4 = Get skewness... 2
			kurtosis4 = Get kurtosis... 2

			select Sound 'soundname$'_part
			plus Spectrum 'soundname$'_part
			plus Sound 'soundname$'
			#plus TextGrid 'soundname$'
			Remove
		
		labelline$ ="'soundname$'	'label$'	'cog_mid:0'	'sd_mid:2'	'skew_mid:2'	'kurtosis_mid:2'	'storeda:2'	'storedf:2'	'cog1:0'	'sd1:2'	'skew1:2'	'kurtosis1:2'	'cog2:0'	'sd2:2'	'skew2:2'	'kurtosis2:2'	'cog3:0'	'sd3:2'	'skew3:2'	'kurtosis3:2'	'cog4:0'	'sd4:2'	'skew4:2'	'kurtosis4:2'	'onset'	'offset'	'dur''newline$'"
		fileappend "'textfile$'" 'labelline$'
		endif
	
	endfor

endfor

#clean up
select all
Remove
