# Supplementary material for: Data on acoustic phonetic properties of non-coronal fricatives in monosyllabic words of Zhongjiang Chinese
Source: Data Brief. 2022 Mar 16;42:108062. doi: 10.1016/j.dib.2022.108062 (PMC8958547; doi:10.1016/j.dib.2022.108062)
Supplement: Supplementary file 4 [file mmc4.zip]

Archive with 1 entries (1 files):
- Measurement_script_NoFilter.praat
